# Supplementary material for: Protection of catalpol against triptolide-induced hepatotoxicity by inhibiting excessive autophagy via the PERK-ATF4-CHOP pathway
Source: PeerJ. 2022 Jan 5;10:e12759. doi: 10.7717/peerj.12759 (PMC8742543; doi:10.7717/peerj.12759)
Supplement: Supplemental Information 1 [file peerj-10-12759-s001.zip]

Archive with 8 entries (5 files):
- data 1/ALT AST LDH/
- data 1/ALT AST LDH/ALT AST LDH(TP) .xls
- data 1/ALT AST LDH/ALT AST LDHú¿k.tp.tp+rapa.tp+3maú⌐.xlsx
- data 1/cck8/
- data 1/cck8/CCK8 TP(12.24.36.48H).xlsx
- data 1/cck8/CCK8(k.tp.tp+cat.tp+cat+rapa).xls
- data 1/cck8/cck8 TP+CT.xls
- data 1/
