# Supplementary material for: Protection of catalpol against triptolide-induced hepatotoxicity by inhibiting excessive autophagy via the PERK-ATF4-CHOP pathway
Source: PeerJ. 2022 Jan 5;10:e12759. doi: 10.7717/peerj.12759 (PMC8742543; doi:10.7717/peerj.12759)
Supplement: Supplemental Information 1 [file peerj-10-12759-s001.zip › data 1/ALT AST LDH/ALT AST LDH(TP) .xls]

## Sheet: ALT
Application: Tecan i-control				Tecan i-control , 2.0.10.0
Device: infinite 200Pro				Serial number: 1412005093				Serial number of connected stacker:
Firmware: V_3.37_07/12_Infinite (Jul 20 2012/13.56.47)				MAI, V_3.37_07/12_Infinite (Jul 20 2012/13.56.47)
Date:	2021-02-24
Time:	15:45:10
System				121-PC
User				121-PC\121
Plate				Greiner 96 Flat Bottom Transparent Polystyrene Cat. No.: 655101/655161/655192 [GRE96ft.pdfx]
Plate-ID (Stacker)
Label: Label1
Mode				Absorbance
Measurement Wavelength				510	nm
Bandwidth				9	nm
Number of Flashes				10
Settle Time				0	ms
Part of Plate				A1-C8; D3-F8
Start Time:	2021/2/24 15:45:10
	Temperature: 19.8 °C
<>	1	2	3	4	5	6	7	8
A	0.2527	0.2427	0.2494	0.2257	0.242	0.2332	0.2474	0.2403
B	0.2474	0.2372	0.2598	0.2319	0.2481	0.2366	0.2599	0.2376
C	0.233234	0.2229	0.2444	0.2371	0.2593	0.2398	0.2489	0.244
D			0.2599	0.2425	0.2611	0.2465	0.2534	0.2451
E			0.2722	0.2478	0.2656	0.2475	0.2664	0.2425
F			0.2569	0.2517	0.2777	0.2554	0.2576	0.2485
End Time:	2021/2/24 15:45:32
		control	0.005	0.01	0.02	pns	tp+cat	F
	contrast	0.2427	0.2494	0.2257	0.242	0.2332	0.2474	0.2403
		0.2372	0.2598	0.2319	0.2481	0.2366	0.2599	0.2376
		0.2229	0.2444	0.2371	0.2593	0.2398	0.2489	0.244
	measuring	0.2527	0.2599	0.2425	0.2611	0.2465	0.2534	0.2451
		0.2474	0.2722	0.2478	0.2656	0.2475	0.2664	0.2425
		0.233234	0.2569	0.2517	0.2777	0.2554	0.2576	0.2485
		control	0.005	0.01	0.02	pns	tp+cat	F
	measuring	0.2527	0.2599	0.2425	0.2611	0.2465	0.2534	0.2451
		0.2474	0.2722	0.2478	0.2656	0.2475	0.2664	0.2425
		0.233234	0.2569	0.2517	0.2777	0.2554	0.2576	0.2485
	contrast	0.2427	0.2494	0.2257	0.242	0.2332	0.2474	0.2403
		0.2372	0.2598	0.2319	0.2481	0.2366	0.2599	0.2376
		0.2229	0.2444	0.2371	0.2593	0.2398	0.2489	0.244
	measuring-contrast	0.00999999	0.0105	0.0168	0.0191	0.0133	0.006	0.00480001
		0.0102	0.0124	0.0159	0.0175	0.0109	0.00649999	0.0049
		0.010334	0.0125	0.0146	0.0184	0.0156	0.0087	0.0045

## Sheet: AST
Application: Tecan i-control				Tecan i-control , 2.0.10.0
Device: infinite 200Pro				Serial number: 1412005093				Serial number of connected stacker:
Firmware: V_3.37_07/12_Infinite (Jul 20 2012/13.56.47)				MAI, V_3.37_07/12_Infinite (Jul 20 2012/13.56.47)
Date:	2021-02-24
Time:	16:18:59
System				121-PC
User				121-PC\121
Plate				Greiner 96 Flat Bottom Transparent Polystyrene Cat. No.: 655101/655161/655192 [GRE96ft.pdfx]
Plate-ID (Stacker)
Label: Label1
Mode				Absorbance
Measurement Wavelength				510	nm
Bandwidth				9	nm
Number of Flashes				10
Settle Time				0	ms
Part of Plate				A1-D1; A4-C8; D2-D8; E1-F8
Start Time:	2021/2/24 16:18:59
	Temperature: 22.5 °C
<>	1	2	3	4	5	6	7	8
A		0.2113	0.2281	0.2321	0.2321	0.1936	0.2093	0.2358	measuring
B		0.2274	0.2316	0.2376	0.2257	0.2274	0.229	0.2299	measuring
C		0.245	0.2286	0.242	0.223	0.2342	0.2162	0.2322	measuring
D		0.2238	0.2473	0.2528	0.2559	0.2139	0.2276	0.2493	contrast	measuring-contrast	0.0125	0.0192	0.0207	0.0329	0.0203	0.0114	0.0194
E		0.2382	0.2451	0.2592	0.2475	0.248	0.2488	0.2433	contrast		0.0269	0.017	0.0271	0.0245	0.0544	0.0326	0.0134
F		0.2566	0.2433	0.2625	0.2477	0.2549	0.2354	0.2471	contrast		0.0453	0.0152	0.0304	0.0247	0.0613	0.0192	0.0172
		control	0.005	0.01	0.02	pns	cat	f
											0.0125	0.0192	0.0207	0.0238	0.0203	0.0183	0.0135
											0.0108	0.0135	0.0216	0.0218	0.0206	0.0198	0.0134
End Time:	2021/2/24 16:19:21										0.0116	0.0147	0.0205	0.0247	0.0207	0.0192	0.0149
											3.84384	5.94389	6.42032	7.41298	6.29304	5.6592	4.15457
	a	0.0190721									3.31755	4.15458	6.70738	6.77129	6.38849	6.13417	4.12347
	b	303.101									3.56492	4.52866	6.35666	7.70328	6.42033	5.9439	4.59113
	c	2060.9									control	0.005	0.01	0.02	pns	cat	f

## Sheet: LDH
Application: Tecan i-control				Tecan i-control , 2.0.10.0
Device: infinite 200Pro				Serial number: 1412005093				Serial number of connected stacker:
Firmware: V_3.37_07/12_Infinite (Jul 20 2012/13.56.47)				MAI, V_3.37_07/12_Infinite (Jul 20 2012/13.56.47)
Date:	2021-02-24
Time:	16:46:11
System				121-PC
User				121-PC\121
Plate				Greiner 96 Flat Bottom Transparent Polystyrene Cat. No.: 655101/655161/655192 [GRE96ft.pdfx]
Plate-ID (Stacker)
Label: Label1
Mode				Absorbance
Measurement Wavelength				450	nm
Bandwidth				9	nm
Number of Flashes				10
Settle Time				0	ms
Part of Plate				A1-C9; D3-F9
Start Time:	2021/2/24 16:46:11
	Temperature: 23.9 °C
<>	1	2	3	4	5	6	7	8	9
A		0.4156	0.3034	0.4794	0.5318	0.55	0.5961	0.6104	0.0962	measuring				0.4156	0.5034	0.4794	0.5318	0.55	0.5961	0.6104	0.0962	measuring
B	0.3052		0.278	0.457	0.4929	0.551	0.4689	0.4945	0.0717	measuring			0.3052		0.278	0.277	0.3629	0.351	0.4689	0.4945	0.0717	measuring
C	0.3015	0.3321	0.2963	0.4368	0.4833	0.5876	0.5142	0.5429	0.0699	measuring			0.3015	0.3321	0.3963	0.4368	0.4833	0.4876	0.5142	0.5429	0.0699	measuring
D	control	standard	0.2215	0.2479	0.2641	0.2472	0.4845	0.4924	0.0625	contrast			control	standard	0.3415	0.4479	0.4641	0.4372	0.4845	0.4924	0.0625	contrast
E	0.30335	0.37385	0.2288	0.2145	0.2352	0.2547	0.3454	0.3875	0.0587	contrast			0.30335	0.37385	0.2288	0.2145	0.2352	0.2547	0.3454	0.3875	0.0587	contrast
F			0.2274	0.2374	0.2167	0.2892	0.3583	0.4748	0.055	contrast					0.2274	0.3074	0.3167	0.3892	0.3583	0.4748	0.055	contrast
			control	0.005	0.01	0.02	pns	cat	f						control	0.005	0.01	0.02	pns	cat	f
End Time:	2021/2/24 16:46:34
		measuring-contrast	0.0819	0.2315	0.2677	0.3028	0.1116	0.118	0.0337
			0.0492	0.2425	0.2577	0.2963	0.1235	0.107	0.013
			0.0689	0.1994	0.2666	0.2984	0.1559	0.0681	0.0149
		measuring-control	0.0705
			232.34	656.738	759.433	859.007	316.596	334.752	95.6028
			139.574	687.943	731.064	840.567	350.355	303.546	36.8794
			195.461	565.674	756.312	846.525	442.269	193.192	42.2695
			control	0.005	0.01	0.02	pns	cat	f
