# Supplementary material for: Protection of catalpol against triptolide-induced hepatotoxicity by inhibiting excessive autophagy via the PERK-ATF4-CHOP pathway
Source: PeerJ. 2022 Jan 5;10:e12759. doi: 10.7717/peerj.12759 (PMC8742543; doi:10.7717/peerj.12759)
Supplement: Supplemental Information 1 [file peerj-10-12759-s001.zip › data 1/ALT AST LDH/ALT AST LDHú¿k.tp.tp+rapa.tp+3maú⌐.xlsx]

## Sheet: ALT
Application: Tecan i-control				Tecan i-control , 2.0.10.0
Device: infinite 200Pro				Serial number: 1412005093				Serial number of connected stacker:
Firmware: V_3.37_07/12_Infinite (Jul 20 2012/13.56.47)				MAI, V_3.37_07/12_Infinite (Jul 20 2012/13.56.47)
Date:	2021-03-16
Time:	15:55:05
System				121-PC
User				121-PC\121
Plate				Greiner 96 Flat Bottom Transparent Polystyrene Cat. No.: 655101/655161/655192 [GRE96ft.pdfx]
Plate-ID (Stacker)
Label: Label1
Mode				Absorbance
Measurement Wavelength				510	nm
Bandwidth				9	nm
Number of Flashes				10
Settle Time				0	ms
Part of Plate				A1-G10; H1-H6
Start Time:	2021/3/16 15:55:05
	Temperature: 19.5 °C
<>	control	20	RAPA+20	16+3-MA
A	0.3398	0.3393	0.3422	0.3235
B	0.308	0.3358	0.3459	0.3306
C	0.3052	0.3417	0.3398	0.3269
D	0.3209	0.3423	0.3478	0.3304
E	0.3122	0.3327	0.3351	0.3305
F	0.3021	0.34253	0.337	0.3185
G	0.2665	0.3467	0.3397	0.3305
contrast	0.2322	0.3288	0.2542	0.2378
			0.2322	0.2488	0.2542	0.2378	0.24325
End Time:	2021/3/16 15:55:39
		control	20	RAPA+20	3MA+20
		0.3398	0.3393	0.3422	0.3235
		0.308	0.3358	0.3459	0.3306
		0.3052	0.3417	0.3498	0.3269
		0.3209	0.3423	0.3478	0.3304
		0.3122	0.3327	0.3551	0.3305
		0.3021	0.34253	0.347	0.3185
		0.2665	0.3467	0.3497	0.3305
		0.09655	0.09605	0.09895	0.08025
		0.06475	0.09255	0.10265	0.08735
		0.06195	0.09845	0.10655	0.08365
		0.07765	0.09905	0.10455	0.08715
		0.06895	0.08945	0.11185	0.08725
		0.05885	0.09928	0.10375	0.07525
		0.02325	0.10345	0.10645	0.08725
		control	20	RAPA+20	3MA+20
		45.1999	44.9151	46.5718	36.0895
		27.7852	42.9306	48.7017	40.0127
		26.3266	46.2853	50.9662	37.9593
		34.6708	46.6291	49.8024	39.9013
		29.998	41.1866	54.0758	39.957
		24.7278	46.761	49.3384	33.3702
		7.95384	49.1646	50.9079	39.957
		28.0946	45.4103	50.052	38.1781

## Sheet: AST
Application: Tecan i-control				Tecan i-control , 2.0.10.0
Device: infinite 200Pro				Serial number: 1412005093				Serial number of connected stacker:
Firmware: V_3.37_07/12_Infinite (Jul 20 2012/13.56.47)				MAI, V_3.37_07/12_Infinite (Jul 20 2012/13.56.47)
Date:	2021-03-16
Time:	16:00:04
System				121-PC
User				121-PC\121
Plate				Greiner 96 Flat Bottom Transparent Polystyrene Cat. No.: 655101/655161/655192 [GRE96ft.pdfx]
Plate-ID (Stacker)
Label: Label1
Mode				Absorbance
Measurement Wavelength				510	nm
Bandwidth				9	nm
Number of Flashes				10
Settle Time				0	ms
Part of Plate				A1-G10; H1-H6
Start Time:	2021/3/16 16:00:04
	Temperature: 20 °C
<>	K	TP	RAPA+TP	3MA+TP
A	0.3001	0.3252	0.3395	0.3113
B	0.3017	0.3282	0.3367	0.3119
C	0.3019	0.334	0.3374	0.3138
D	0.2959	0.3272	0.3344	0.3217
E	0.3051	0.329	0.3393	0.3181
F	0.3022	0.3294	0.337	0.3217
G	0.2995	0.332	0.3345	0.3154
contrast	0.2433	0.0469	0.2535
End Time:	2021/3/16 16:00:38
	0.2433	0.2621	0.2535	0.252967
	control	TP	RAPA+TP	3MA+TP
	0.3001	0.3252	0.3395	0.3113
	0.3017	0.3282	0.3367	0.3119
	0.3019	0.334	0.3374	0.3138
	0.2959	0.3272	0.3344	0.3217
	0.3051	0.329	0.3393	0.3181
	0.3022	0.3294	0.337	0.3217
	0.2995	0.332	0.3345	0.3154
	0.0471333	0.0722333	0.0865333	0.0583333
	0.0487333	0.0752333	0.0837333	0.0589333
	0.0489333	0.0810333	0.0844333	0.0608333
	0.0429333	0.0742333	0.0814333	0.0687333
	0.0521333	0.0760333	0.0863333	0.0651333
	0.0492333	0.0764333	0.0840333	0.0687333
	0.0465333	0.0790333	0.0815333	0.0624333
	control	TP	RAPA+TP	3MA+TP
	14.7941	24.3503	30.8604	18.8144
	15.3485	25.6408	29.511	19.0398
	15.4182	28.2458	29.8447	19.761
	13.3663	25.2065	28.4311	22.8903
	16.5474	25.9914	30.7627	21.4371
	15.523	26.1676	29.6538	22.8903
	14.5877	27.3306	28.4775	20.3773
	15.0836	26.1333	29.6488	20.7443

## Sheet: LDH
Application: Tecan i-control				Tecan i-control , 2.0.10.0
Device: infinite 200Pro				Serial number: 1412005093				Serial number of connected stacker:
Firmware: V_3.37_07/12_Infinite (Jul 20 2012/13.56.47)				MAI, V_3.37_07/12_Infinite (Jul 20 2012/13.56.47)
Date:	2021-01-11
Time:	21:51:40
System				121-PC
User				121-PC\121
Plate				Greiner 96 Flat Bottom Transparent Polystyrene Cat. No.: 655101/655161/655192 [GRE96ft.pdfx]
Plate-ID (Stacker)
Label: Label1
Mode				Absorbance
Measurement Wavelength				450	nm
Bandwidth				9	nm
Number of Flashes				10
Settle Time				0	ms
Part of Plate				A6-F10; G6-H9
Start Time:	2021/1/11 21:51:40
	Temperature: 25.7 °C
<>	control	tp	tp+rapa	tp+3ma
A	0.6597	0.641	0.7727	0.6381
B	0.6441	0.6531	0.7803	0.6389
C	0.6132	0.6588	0.7699	0.6443
D	0.6561	0.6574	0.7749	0.6383
E	0.5868	0.6552	0.7737	0.6399
F	0.6506	0.6566	0.7696	0.6424
G	0.1207	0.1212	0.294	0.3016
H	0.1198	0.1211	0.1217	0.1237	measuring
End Time:	2021/1/11 21:51:59
	control	tp	tp+rapa	tp+3ma
	0.6597	0.641	0.7727	0.6381
	0.6441	0.6531	0.7803	0.6389
	0.6132	0.6588	0.7699	0.6443
	0.6561	0.6574	0.7749	0.6383
	0.5868	0.6552	0.7737	0.6399
	0.6506	0.6566	0.7696	0.6424
	0.635083	0.653683	0.773517	0.640317
control	0.1207	0.1212	0.12095	standard	0.294	0.3016	0.2978
measuring	0.1198	0.1211	0.1217	0.1237	0.121575
	standard-control	0.17685
measuring-control	control	tp	tp+rapa	tp+3ma
	0.538125	0.519425	0.651125	0.516525
	0.522525	0.531525	0.658725	0.517325
	0.491625	0.537225	0.648325	0.522725
	0.534525	0.535825	0.653325	0.516725
	0.465225	0.533625	0.652125	0.518325
	0.529025	0.535025	0.648025	0.520825
			**
	control	tp	tp+rapa	tp+3ma
	608.567	587.419	736.358	584.139
	590.925	601.103	744.953	585.044
	555.98	607.549	733.192	591.151
	604.495	605.966	738.846	584.365
	526.124	603.478	737.489	586.175
	598.275	605.061	732.853	589.002
average	580.728	601.762	737.282	586.646
