# Supplementary material for: Protection of catalpol against triptolide-induced hepatotoxicity by inhibiting excessive autophagy via the PERK-ATF4-CHOP pathway
Source: PeerJ. 2022 Jan 5;10:e12759. doi: 10.7717/peerj.12759 (PMC8742543; doi:10.7717/peerj.12759)
Supplement: Supplemental Information 1 [file peerj-10-12759-s001.zip › data 1/cck8/CCK8 TP(12.24.36.48H).xlsx]

## Sheet: Sheet1
12h	control	5	10	20	40	80		36h	control	5	10	20	40	80
	0.972522	0.974612	0.933373	0.930648	0.866246	0.766509			1.1066	0.688086	0.512935	0.458649	0.456872	0.408342
	1.01658	0.949087	0.948451	0.867517	0.841993	0.670224			0.918446	0.703078	0.544768	0.489345	0.553934	0.435698
	1.01567	0.97988	0.948542	0.865519	0.861613	0.828822			1.04699	0.696968	0.552726	0.541215	0.514925	0.466465
	0.995231	0.956354	0.94718	0.907485	0.866246	0.728359			0.927968	0.892227	0.580793	0.570845	0.448488	0.434774
	1	0.964983	0.944386	0.892792	0.859024	0.748479			1	0.74509	0.547805	0.515013	0.493555	0.43632
24h	control	5	10	20	40	80		48h	control	5	10	20	40	80
	1.03291	0.904063	0.841516	0.780663	0.599435	0.570158			1.00102	0.60837	0.488266	0.431712	0.238354	0.152248
	0.957415	0.953302	0.787196	0.610687	0.649037	0.555278			1.00143	0.656736	0.476175	0.42038	0.264327	0.169816
	0.98887	0.949551	0.851074	0.783688	0.601129	0.562658			0.93132	0.56304	0.469288	0.429001	0.203109	0.141946
	1.02081	0.939389	0.788527	0.676984	0.607783	0.58516			1.06623	0.634614	0.4964	0.461697	0.272189	0.141783
	1	0.936576	0.817078	0.713005	0.614346	0.568313
									1	0.61569	0.482532	0.435698	0.244495	0.151449
		12H
control	12	0.972522	1.01658	1.01567	0.995231	24H	1.03291	0.957415	0.98887	1.02081
5		0.974612	0.949087	0.97988	0.956354		0.904063	0.953302	0.949551	0.939389
10		0.933373	0.948451	0.948542	0.94718		0.841516	0.787196	0.851074	0.788527
20		0.930648	0.867517	0.865519	0.907485		0.780663	0.610687	0.783688	0.676984
40		0.866246	0.841993	0.861613	0.866246		0.599435	0.649037	0.601129	0.607783
80		0.766509	0.670224	0.828822	0.728359		0.570158	0.555278	0.562658	0.58516
		36H
	36	1.1066	0.918446	1.04699	0.927968	48H	1.00102	1.00143	0.93132	1.06623
		0.688086	0.703078	0.696968	0.892227		0.60837	0.656736	0.56304	0.634614
		0.512935	0.544768	0.552726	0.580793		0.488266	0.476175	0.469288	0.4964
		0.458649	0.489345	0.541215	0.570845		0.431712	0.42038	0.429001	0.461697
		0.456872	0.553934	0.514925	0.448488		0.238354	0.264327	0.203109	0.272189
		0.408342	0.435698	0.466465	0.434774		0.152248	0.169816	0.141946	0.141783
	12h	97.2522	101.658	101.567	99.5231	24h	103.291	95.7415	98.887	102.081
		97.4612	94.9087	97.988	95.6354		90.4063	95.3302	94.9551	93.9389
		93.3373	94.8451	94.8542	94.718		84.1516	78.7196	85.1074	78.8527
		93.0648	86.7517	86.5519	90.7485		78.0663	61.0687	78.3688	67.6984
		86.6246	84.1993	86.1613	86.6246		59.9435	64.9037	60.1129	60.7783
		76.6509	67.0224	82.8822	72.8359		57.0158	55.5278	56.2658	58.516
	36h	110.66	91.8446	104.699	92.7968	48h	100.102	100.143	93.132	106.623
		68.8086	70.3078	69.6968	89.2227		60.837	65.6736	56.304	63.4614
		51.2935	54.4768	55.2726	58.0793		48.8266	47.6175	46.9288	49.64
		45.8649	48.9345	54.1215	57.0845		43.1712	42.038	42.9001	46.1697
		45.6872	55.3934	51.4925	44.8488		23.8354	26.4327	20.3109	27.2189
		40.8342	43.5698	46.6465	43.4774		15.2248	16.9816	14.1946	14.1783

## Sheet: 12h
Application: Tecan i-control				Tecan i-control , 2.0.10.0
Device: infinite 200Pro				Serial number: 1412005093				Serial number of connected stacker:
Firmware: V_3.37_07/12_Infinite (Jul 20 2012/13.56.47)				MAI, V_3.37_07/12_Infinite (Jul 20 2012/13.56.47)
Date:	2021-04-08
Time:	22:38:28
System				121-PC
User				121-PC\121
Plate				Greiner 96 Flat Bottom Transparent Polystyrene Cat. No.: 655101/655161/655192 [GRE96ft.pdfx]
Plate-ID (Stacker)
Label: Label1
Mode				Absorbance
Measurement Wavelength				570	nm
Bandwidth				9	nm
Number of Flashes				10
Settle Time				0	ms
Part of Plate				B2-F7; F8-F8; G2-G8
Start Time:	2021/4/8 22:38:29
	Temperature: 22 °C
<>	control	5	10	20	40	80	8
B	1.2059	1.0777	1.0323	0.9911	1.0284	0.9225
C	1.1493	1.1235	0.9772	1.1315	1.1032	0.8165
D	1.1978	0.8772	1.0056	1.1228	1.1229	1.0323
E	1.1968	1.1574	0.9304	1.3074	1.0315	0.8805
F	1.1743	1.1062	1.1516	1.0272	1.2525	1.3344	0.0752
G	1.3186	1.0454	1.0337	0.9539	1.1214	1.1021	0.0821
End Time:	2021/4/8 22:38:48
	control	5	10	20	40	80	8
	1.1493	1.1516	1.1062	1.1032	1.0323	0.9225
	1.1978	1.1235	1.1228	1.0337	1.0056	0.8165
	1.1968	1.1574	1.1229	1.0315	1.0272	0.9911
	1.1743	1.1315	1.1214	1.0777	1.0323	0.8805	0.0752
							0.0821
	1.17955	1.141	1.1173	1.06152	1.02435	0.90265	0.07865
	1.07065	1.07295	1.02755	1.02455	0.95365	0.84385
	1.11915	1.04485	1.04415	0.95505	0.92695	0.73785
	1.11815	1.07875	1.04425	0.95285	0.94855	0.91245
	1.09565	1.05285	1.04275	0.99905	0.95365	0.80185
	1.1009
12h	control	5	10	20	40	80
	97.2522	97.4612	93.3373	93.0648	86.6246	76.6509
	101.658	94.9087	94.8451	86.7517	84.1993	67.0224
	101.567	97.988	94.8542	86.5519	86.1613	82.8822
	99.5231	95.6354	94.718	90.7485	86.6246	72.8359
	100	96.4983	94.4386	89.2792	85.9024	74.8479

## Sheet: 24h
Application: Tecan i-control				Tecan i-control , 2.0.10.0
Device: infinite 200Pro				Serial number: 1412005093				Serial number of connected stacker:
Firmware: V_3.37_07/12_Infinite (Jul 20 2012/13.56.47)				MAI, V_3.37_07/12_Infinite (Jul 20 2012/13.56.47)
Date:	2020-09-27
Time:	16:42:03
System				121-PC
User				121-PC\121
Plate				Greiner 96 Flat Bottom Transparent Polystyrene Cat. No.: 655101/655161/655192 [GRE96ft.pdfx]
Plate-ID (Stacker)
Label: Label1
Mode				Absorbance
Measurement Wavelength				490	nm
Bandwidth				9	nm
Number of Flashes				10
Settle Time				0	ms
Part of Plate				B2-G11
Start Time:	2020/9/27 16:42:03
	Temperature: 26.5 °C
<>	2	3	4	5	6	7	8	9	10	11
B	0.0411	0.8965	0.6502	0.4684	0.3953	0.3504	0.5385	0.5075	0.3109	0.2587
C	0.0458	0.6782	0.85	0.6583	0.688	0.4382	0.514	0.3824	0.3235	0.3319
D	0.0406	0.8341	0.8007	0.6934	0.5475	0.5792	0.5017	0.3666	0.3624	0.3271
E	0.0442	0.7901	0.8776	0.5962	0.6905	0.644	0.5078	0.3724	0.2651	0.2514
F	0.0408	0.4776	0.8892	0.6945	0.5023	0.4596	0.5739	0.3487	0.2936	0.3266
G	0.0438	0.9865	0.5357	0.4014	0.3778	0.5451	0.3464	0.3766	0.3527	0.2644
	0.0427167
	T	control	0.005	0.01	0.02	0.04	0.08	0.16	0.32	1.28	TP
End Time:	2020/9/27 16:42:30
		0.853783	0.607483	0.425683	0.352583	0.307683	0.495783	0.464783	0.268183	0.215983
		0.635483	0.807283	0.615583	0.645283	0.395483	0.471283	0.339683	0.280783	0.289183
		0.791383	0.757983	0.650683	0.504783	0.536483	0.458983	0.323883	0.319683	0.284383
		0.747383	0.834883	0.553483	0.647783	0.601283	0.465083	0.329683	0.222383	0.208683
		0.434883	0.846483	0.651783	0.459583	0.416883	0.531183	0.305983	0.250883	0.283883
		0.943783	0.492983	0.358683	0.335083	0.502383	0.303683	0.333883	0.309983	0.221683
		0.73445
		control	0.005	0.01	0.02	0.04	0.08	0.16	0.32	1.28
		1.16248	0.827127	0.579595	0.480064	0.41893	0.67504	0.632832	0.365149	0.294075
		0.865251	1.09917	0.838156	0.878594	0.538475	0.641682	0.4625	0.382304	0.393741
		1.07752	1.03204	0.885946	0.687294	0.730456	0.624935	0.440988	0.435269	0.387206
		1.01761	1.13675	0.753602	0.881998	0.818685	0.63324	0.448885	0.302789	0.284136
		0.592121	1.15254	0.887444	0.625752	0.567613	0.72324	0.416616	0.341593	0.386525
		1.28502	0.671228	0.48837	0.456237	0.684027	0.413484	0.454603	0.422062	0.301836
		1	0.986475	0.738852	0.668323	0.626364	0.618603	0.476071	0.374861	0.341253
	T	control	0.005	0.01	0.02	0.04	0.08
	0.0411
	0.0458	0.8965	0.79	0.7383	0.688	0.5382	0.514
	0.0406	0.8341	0.8307	0.6934	0.5475	0.5792	0.5017
	0.0442	0.8601	0.8276	0.7462	0.6905	0.5396	0.5078
	0.0408	0.8865	0.8192	0.6945	0.6023	0.5451	0.5264
	0.0438
	0.0427167	0.8693	0.816875	0.7181	0.632075	0.550525	0.512475
		0.853783	0.747283	0.695583	0.645283	0.495483	0.471283
		0.791383	0.787983	0.650683	0.504783	0.536483	0.458983
		0.817383	0.784883	0.703483	0.647783	0.496883	0.465083
		0.843783	0.776483	0.651783	0.559583	0.502383	0.483683
		0.826583
		103.291	90.4063	84.1516	78.0663	59.9435	57.0158
		95.7415	95.3302	78.7196	61.0687	64.9037	55.5278
		98.887	94.9551	85.1074	78.3688	60.1129	56.2658
		102.081	93.9389	78.8527	67.6984	60.7783	58.516
		100	93.6576	81.7078	71.3005	61.4346	56.8313
		K	0.005	0.01	0.02	0.04	0.08

## Sheet: 36h
Application: Tecan i-control				Tecan i-control , 2.0.10.0
Device: infinite 200Pro				Serial number: 1412005093				Serial number of connected stacker:
Firmware: V_3.37_07/12_Infinite (Jul 20 2012/13.56.47)				MAI, V_3.37_07/12_Infinite (Jul 20 2012/13.56.47)
Date:	2021-04-09
Time:	21:59:13
System				121-PC
User				121-PC\121
Plate				Greiner 96 Flat Bottom Transparent Polystyrene Cat. No.: 655101/655161/655192 [GRE96ft.pdfx]
Plate-ID (Stacker)
Label: Label1
Mode				Absorbance
Measurement Wavelength				570	nm
Bandwidth				9	nm
Number of Flashes				10
Settle Time				0	ms
Part of Plate				B2-G8
Start Time:	2021/4/9 21:59:13
	Temperature: 19.5 °C
<>	control	5	10	20	40	80	T
B	1.6338	1.0448	0.7869	0.7212	0.7194	0.6511	0.0773
C	1.369	0.7727	0.7983	0.7219	0.856	0.6896	0.074
D	1.5499	1.0659	0.8431	0.7651	0.6961	0.7329	0.0792
E	1.1117	0.8938	0.7982	0.9045	0.8011	0.6883	0.0741
F	1.3824	0.8726	0.8543	0.8381	0.7076	0.5825	0.0795
G	2.1063	1.3321	1.0573	0.8798	1.3266	1.5076	0.0744
End Time:	2021/4/9 21:59:34
	control	5	10	20	40	80	T
	1.6338	1.0448	0.7983	0.7219	0.7194	0.6511	0.0773
	1.369	1.0659	0.8431	0.7651	0.856	0.6896	0.074
	1.5499	1.0573	0.8543	0.8381	0.8011	0.7329	0.0792
	1.3824	1.3321	0.8938	0.8798	0.7076	0.6883	0.0741
							0.0795
							0.0744
	1.48378	1.12503	0.847375	0.801225	0.771025	0.690475	0.0764167
	1.55738	0.968383	0.721883	0.645483	0.642983	0.574683	0.000883331
	1.29258	0.989483	0.766683	0.688683	0.779583	0.613183	-0.00241667
	1.47348	0.980883	0.777883	0.761683	0.724683	0.656483	0.00278333
	1.30598	1.25568	0.817383	0.803383	0.631183	0.611883	-0.00231666
	1.40736
36h	control	5	10	20	40	80
	110.66	68.8086	51.2935	45.8649	45.6872	40.8342	0.000627652
	91.8446	70.3078	54.4768	48.9345	55.3934	43.5698	-0.00171716
	104.699	69.6968	55.2726	54.1215	51.4925	46.6465	0.0019777
	92.7968	89.2227	58.0793	57.0845	44.8488	43.4774	-0.00164611
	100	74.509	54.7805	51.5013	49.3555	43.632	-0.00018948

## Sheet: 48h
Application: Tecan i-control				Tecan i-control , 2.0.10.0
Device: infinite 200Pro				Serial number: 1412005093				Serial number of connected stacker:
Firmware: V_3.37_07/12_Infinite (Jul 20 2012/13.56.47)				MAI, V_3.37_07/12_Infinite (Jul 20 2012/13.56.47)
Date:	2021-05-02
Time:	13:17:59
System				121-PC
User				121-PC\121
Plate				Greiner 96 Flat Bottom Transparent Polystyrene Cat. No.: 655101/655161/655192 [GRE96ft.pdfx]
Plate-ID (Stacker)
Label: Label1
Mode				Absorbance
Measurement Wavelength				570	nm
Bandwidth				9	nm
Number of Flashes				10
Settle Time				0	ms
Part of Plate				B2-G9
Start Time:	2021/5/2 13:17:59
	Temperature: 23.8 °C
<>	control	5	10	20	40	80	8	T
B	2.2225	1.7266	1.5766	0.8723	0.5157	0.3569	1.9396	0.0789
C	1.923	1.6143	1.715	0.8514	0.5636	0.3893	1.8311	0.0734
D	1.7562	1.1981	1.2363	0.78	0.4507	0.3379	1.5813	0.08
E	1.7937	1.6145	1.794	0.7578	0.5781	0.3376	2.2423	0.0724
F	2.0425	1.2873	1.5543	0.8673	0.3576	0.2982	2.0368	0.0805
G	2.4147	1.6465	1.5816	0.9276	0.4036	0.2789	2.2385	0.0715
End Time:	2021/5/2 13:18:22
	control	5	10	20	40	80		T
	1.92225	1.1981	0.9766	0.8723	0.5157	0.3569	1.9396	0.0789
	1.923	1.2873	0.9543	0.8514	0.5636	0.3893	1.8311	0.0734
	1.7937	1.1145	0.9416	0.8673	0.4507	0.3379	1.5813	0.08
	2.0425	1.2465	0.9916	0.9276	0.5781	0.3376	2.2423	0.0724
							2.0368	0.0805
							2.2385	0.0715
	1.92036	1.2116	0.966025	0.87965	0.527025	0.355425	1.97827	0.0761167
	1.84613	1.12198	0.900483	0.796183	0.439583	0.280783	1.86348	0.00278333
	1.84688	1.21118	0.878183	0.775283	0.487483	0.313183	1.75498	-0.00271667
	1.71758	1.03838	0.865483	0.791183	0.374583	0.261783	1.50518	0.00388333
	1.96638	1.17038	0.915483	0.851483	0.501983	0.261483	2.16618	-0.00371666
	1.84425
48h	control	5	10	20	40	80
	100.102	60.837	48.8266	43.1712	23.8354	15.2248	1.01043
	100.143	65.6736	47.6175	42.038	26.4327	16.9816	0.951599
	93.132	56.304	46.9288	42.9001	20.3109	14.1946	0.816151
	106.623	63.4614	49.64	46.1697	27.2189	14.1783	1.17456
	100	61.569	48.2532	43.5698	24.4495	15.1449	0.988186
