# Supplementary material for: Protection of catalpol against triptolide-induced hepatotoxicity by inhibiting excessive autophagy via the PERK-ATF4-CHOP pathway
Source: PeerJ. 2022 Jan 5;10:e12759. doi: 10.7717/peerj.12759 (PMC8742543; doi:10.7717/peerj.12759)
Supplement: Supplemental Information 1 [file peerj-10-12759-s001.zip › data 1/cck8/CCK8(k.tp.tp+cat.tp+cat+rapa).xls]

## Sheet: Sheet2
Application: Tecan i-control				Tecan i-control , 2.0.10.0
Device: infinite 200Pro				Serial number: 1412005093				Serial number of connected stacker:
Firmware: V_3.37_07/12_Infinite (Jul 20 2012/13.56.47)				MAI, V_3.37_07/12_Infinite (Jul 20 2012/13.56.47)
Date:	2020-12-09
Time:	14:21:36
System				121-PC
User				121-PC\121
Plate				Greiner 96 Flat Bottom Transparent Polystyrene Cat. No.: 655101/655161/655192 [GRE96ft.pdfx]
Plate-ID (Stacker)
Label: Label2
Mode				Absorbance
Measurement Wavelength				490	nm
Bandwidth				9	nm
Number of Flashes				10
Settle Time				0	ms
Part of Plate				B2-G11
Start Time:	2020/12/9 14:21:36
	Temperature: 24.7 °C
<>	2	3	4	5	6	7	8	9	10	11
B	0.0856	0.4827	0.3744	0.4002	0.4055	0.4211	0.3842	0.3682	0.3951	0.4208
C	0.0891	0.4958	0.3736	0.4122	0.4412	0.4597	0.4366	0.3689	0.4184	0.4505
D	0.0869	0.5368	0.3683	0.4456	0.451	0.4226	0.4123	0.381	0.386	0.382
E	0.0898	0.5031	0.4012	0.4732	0.4808	0.4564	0.4661	0.3748	0.3958	0.3939
F	0.0869	0.4737	0.405	0.4063	0.4235	0.4549	0.4133	0.3856	0.4438	0.4162
G	0.0854	0.4567	0.4003	0.4045	0.4514	0.4406	0.4029	0.3569	0.4143	0.3908
	T	control	TP0.02	0.02	0.02	0.02	0.02	0.02	0.02	0.02	TP
	0.0872833			F1	CAT0.2	F2	4-pba	rapa	3-ma	F3
End Time:	2020/12/9 14:22:04
		0.395417	0.287117	0.312917	0.318217	0.333817	0.296917	0.280917	0.307817	0.333517
		0.408517	0.286317	0.324917	0.353917	0.372417	0.349317	0.281617	0.331117	0.363217
		0.449517	0.281017	0.358317	0.363717	0.335317	0.325017	0.293717	0.298717	0.294717
		0.415817	0.313917	0.385917	0.393517	0.369117	0.378817	0.287517	0.308517	0.306617
		0.386417	0.317717	0.319017	0.336217	0.367617	0.326017	0.298317	0.356517	0.328917
		0.369417	0.313017	0.317217	0.364117	0.353317	0.315617	0.269617	0.327017	0.303517
		0.404183
		97.831	71.0362	77.4195	78.7308	82.5904	73.4609	69.5023	76.1577	82.5162
		101.072	70.8383	80.3884	87.5634	92.1405	86.4253	69.6755	81.9224	89.8643
		111.216	69.527	88.652	89.988	82.9615	80.4132	72.6692	73.9062	72.9166
		102.878	77.6669	95.4806	97.3609	91.3241	93.724	71.1352	76.3309	75.8608
		95.6043	78.6071	78.9287	83.1842	90.953	80.6606	73.8073	88.2067	81.3781
		91.3983	77.4442	78.4834	90.087	87.415	78.0875	66.7065	80.908	75.0938
		100	74.1866	83.2254	87.8191	87.8974	82.1286	70.5827	79.572	79.605
	0.0856	0.4827	0.3744	0.4412	0.3682
	0.0891	0.4958	0.4012	0.451	0.3689
	0.0869	0.5368	0.405	0.4235	0.381
	0.0898	0.5031	0.4003	0.4514	0.3748
	0.0869
	0.0854
	T	control	TP0.02	0.02	0.02
	0.0872833			CAT0.2	TP+CAT+RAPA
		0.4827	0.3744	0.4412	0.3682
		0.4958	0.4012	0.451	0.3689
		0.5368	0.405	0.4235	0.381
		0.5031	0.4003	0.4514	0.3748
		0.5046
		control	TP	TP+CAT	TP+CAT+RAPA
		95.6599	74.1974	87.4356	72.9687
		98.256	79.5085	89.3777	73.1074
		106.381	80.2616	83.9279	75.5054
		99.7027	79.3302	89.457	74.2767
		100	78.3244	87.5495	73.9645
