# Supplementary material for: Protection of catalpol against triptolide-induced hepatotoxicity by inhibiting excessive autophagy via the PERK-ATF4-CHOP pathway
Source: PeerJ. 2022 Jan 5;10:e12759. doi: 10.7717/peerj.12759 (PMC8742543; doi:10.7717/peerj.12759)
Supplement: Supplemental Information 1 [file peerj-10-12759-s001.zip › data 1/cck8/cck8 TP+CT.xls]

## Sheet: Sheet4
Application: Tecan i-control				Tecan i-control , 2.0.10.0
Device: infinite 200Pro				Serial number: 1412005093				Serial number of connected stacker:
Firmware: V_3.37_07/12_Infinite (Jul 20 2012/13.56.47)				MAI, V_3.37_07/12_Infinite (Jul 20 2012/13.56.47)
Date:	2020-12-09
Time:	14:18:13
System				121-PC
User				121-PC\121
Plate				Greiner 96 Flat Bottom Transparent Polystyrene Cat. No.: 655101/655161/655192 [GRE96ft.pdfx]
Plate-ID (Stacker)
Label: Label2
Mode				Absorbance
Measurement Wavelength				490	nm
Bandwidth				9	nm
Number of Flashes				10
Settle Time				0	ms
Part of Plate				B2-G11
Start Time:	2020/12/9 14:18:13
	Temperature: 24.6 °C
<>	T	control	tp	tp+0.4	tp+4	tp+40	tp+400	9	10	11
B	0.08522	0.4831	0.4033	0.4052	0.398	0.4391	0.435						0.0821	0.4572	0.4033	0.3558	0.265	0.3391	0.3494	0.3685	0.3616	0.4027
C		0.4874	0.3812	0.3892	0.4231	0.4195	0.4557						0.0887	0.5057	0.4364	0.4452	0.2757	0.4195	0.4837	0.5289	0.4394	0.4014
D		0.4834	0.389	0.4039	0.4054	0.4581	0.4427						0.0835	0.4831	0.399	0.3615	0.2627	0.4081	0.4108	0.4857	0.4147	0.4589
E		0.4874	0.434	0.484	0.279	0.388	0.441						0.0924	0.4874	0.434	0.484	0.279	0.388	0.441	0.4914	0.443	0.4665
F	0.0835	0.4834	0.4906	0.4292	0.28	0.4631	0.3693						0.0835	0.4834	0.4906	0.4292	0.28	0.4631	0.3693	0.5082	0.3921	0.3194
G	0.0883	0.5234	0.4212	0.4039	0.2606	0.3754	0.4175						0.0883	0.5234	0.4212	0.4039	0.2606	0.3754	0.4175	0.4903	0.3949	0.3527
											TP
	0.0856733						CAT0.2
End Time:	2020/12/9 14:18:40
	T	control	tp	tp+0.4	tp+4	tp+40	tp+400
	0.08522	0.483553	0.403753	0.405653	0.398453	0.439553	0.435
		0.487853	0.381653	0.389653	0.423553	0.419953	0.4557
		0.483853	0.389453	0.404353	0.405853	0.458553	0.4427
		control	tp	tp+0.4	tp+4	tp+40	tp+400
		0.39788	0.31808	0.31998	0.31278	0.35388	0.34978
		0.40218	0.29598	0.30398	0.33788	0.33428	0.37048
		0.39818	0.30378	0.31868	0.32018	0.37288	0.35748
		0.399413
		control	tp	tp+0.4	tp+4	tp+40	tp+400
		0.996161	0.796368	0.801125	0.783099	0.885999	0.875734
		1.00693	0.741037	0.761066	0.845941	0.836927	0.92756
		0.996912	0.760566	0.79787	0.801626	0.933569	0.895013
		1	0.76599	0.786687	0.810222	0.885499	0.899436
						##
		control	tp	tp+0.4	tp+4	tp+40
		99.6161	79.6368	80.1125	78.3099	88.5999	87.5734
		100.693	74.1037	76.1066	84.5941	83.6927	92.756
		99.6912	76.0566	79.787	80.1626	93.3569	89.5013
		100	76.599	78.6687	81.0222	88.5499	89.9436
