# Supplementary material for: Protection of catalpol against triptolide-induced hepatotoxicity by inhibiting excessive autophagy via the PERK-ATF4-CHOP pathway
Source: PeerJ. 2022 Jan 5;10:e12759. doi: 10.7717/peerj.12759 (PMC8742543; doi:10.7717/peerj.12759)
Supplement: Supplemental Information 2 [file peerj-10-12759-s002.zip]

Archive with 159 entries (124 files):
- data 2-1/
- data 2-1/wb/
- data 2-1/wb/ATF4(K.5.10.20)/
- data 2-1/wb/ATF4(K.5.10.20)/1/
- data 2-1/wb/ATF4(K.5.10.20)/1/1.scn
- data 2-1/wb/ATF4(K.5.10.20)/1/2.scn
- data 2-1/wb/ATF4(K.5.10.20)/1/3.scn
- data 2-1/wb/ATF4(K.5.10.20)/2/
- data 2-1/wb/ATF4(K.5.10.20)/2/11.scn
- data 2-1/wb/ATF4(K.5.10.20)/2/12s.scn
- data 2-1/wb/Beclin1(k.5.10.20)/
- data 2-1/wb/Beclin1(k.5.10.20)/Beclin1-2.scn
- data 2-1/wb/Beclin1(k.5.10.20)/beclin1 - 3.scn
- data 2-1/wb/Beclin1(k.5.10.20)/beclin1.scn
- data 2-1/wb/Beclin1(k.5.10.20)/zyydx 2020-10-21 17 ╩▒ 22 ╖╓_Exposure_2.5sec.scn
- data 2-1/wb/CHOP(K.5.10.20/
- data 2-1/wb/CHOP(K.5.10.20/1.scn
- data 2-1/wb/CHOP(K.5.10.20/2.scn
- data 2-1/wb/CHOP(K.5.10.20/3.scn
- data 2-1/wb/CHOP(K.5.10.20/zyydx 2021-01-18 12 ╩▒ 52 ╖╓_Exposure_13.0sec.scn
- data 2-1/wb/K.TP.TP+RAPA.TP+3MA/
- data 2-1/wb/K.TP.TP+RAPA.TP+3MA/LC3/
- data 2-1/wb/K.TP.TP+RAPA.TP+3MA/LC3/1.scn
- data 2-1/wb/K.TP.TP+RAPA.TP+3MA/LC3/2.scn
- data 2-1/wb/K.TP.TP+RAPA.TP+3MA/LC3/3.scn
- data 2-1/wb/K.TP.TP+RAPA.TP+3MA/LC3/4.scn
- data 2-1/wb/K.TP.TP+RAPA.TP+3MA/LC3/5.scn
- data 2-1/wb/K.TP.TP+RAPA.TP+3MA/LC3/6.scn
- data 2-1/wb/K.TP.TP+RAPA.TP+3MA/LC3/LC3.xlsx
- data 2-1/wb/K.TP.TP+RAPA.TP+3MA/bcl 2.pzfx
- data 2-1/wb/K.TP.TP+RAPA.TP+3MA/bcl2/
- data 2-1/wb/K.TP.TP+RAPA.TP+3MA/bcl2/1-2.scn
- data 2-1/wb/K.TP.TP+RAPA.TP+3MA/bcl2/3.scn
- data 2-1/wb/K.TP.TP+RAPA.TP+3MA/bcl2/4.scn
- data 2-1/wb/K.TP.TP+RAPA.TP+3MA/bcl2/5.scn
- data 2-1/wb/K.TP.TP+RAPA.TP+3MA/c-caspas3.pzfx
- data 2-1/wb/K.TP.TP+RAPA.TP+3MA/c-caspas9.pzfx
- data 2-1/wb/K.TP.TP+RAPA.TP+3MA/cleved caspas3/
- data 2-1/wb/K.TP.TP+RAPA.TP+3MA/cleved caspas3/1.scn
- data 2-1/wb/K.TP.TP+RAPA.TP+3MA/cleved caspas3/2.scn
- data 2-1/wb/K.TP.TP+RAPA.TP+3MA/cleved caspas3/3.scn
- data 2-1/wb/K.TP.TP+RAPA.TP+3MA/cleved caspas3/CASPAS3.xlsx
- data 2-1/wb/K.TP.TP+RAPA.TP+3MA/cleved caspas9/
- data 2-1/wb/K.TP.TP+RAPA.TP+3MA/cleved caspas9/1.scn
- data 2-1/wb/K.TP.TP+RAPA.TP+3MA/cleved caspas9/2.scn
- data 2-1/wb/K.TP.TP+RAPA.TP+3MA/cleved caspas9/3.scn
- data 2-1/wb/K.TP.TP+RAPA.TP+3MA/cleved caspas9/4.scn
- data 2-1/wb/K.TP.TP+RAPA.TP+3MA/cleved caspas9/cleved CASPAS9.xlsx
- data 2-1/wb/K.TP.TP+RAPA.TP+3MA/gapdh/
- data 2-1/wb/K.TP.TP+RAPA.TP+3MA/gapdh/1.scn
- data 2-1/wb/K.TP.TP+RAPA.TP+3MA/gapdh/2.scn
- data 2-1/wb/K.TP.TP+RAPA.TP+3MA/gapdh/3.scn
- data 2-1/wb/K.TP.TP+RAPA.TP+3MA/gapdh/4.scn
- data 2-1/wb/K.TP.TP+RAPA.TP+3MA/gapdh/GAPDH.xlsx
- data 2-1/wb/K.TP.TP+RAPA.TP+3MA/gapdh/marker.scn
- data 2-1/wb/K.TP.TP+RAPA.TP+3MA/gapdh/~$GAPDH.xlsx
- data 2-1/wb/K.TP.TP+RAPA.TP+3MA/gapdh2/
- data 2-1/wb/K.TP.TP+RAPA.TP+3MA/gapdh2/1.scn
- data 2-1/wb/K.TP.TP+RAPA.TP+3MA/gapdh2/2.scn
- data 2-1/wb/K.TP.TP+RAPA.TP+3MA/gapdh2/3.scn
- data 2-1/wb/K.TP.TP+RAPA.TP+3MA/gapdh2/gapdh.xlsx
- data 2-1/wb/K.TP.TP+RAPA.TP+3MA/gapdh3/
- data 2-1/wb/K.TP.TP+RAPA.TP+3MA/gapdh3/1.scn
- data 2-1/wb/K.TP.TP+RAPA.TP+3MA/gapdh3/2.scn
- data 2-1/wb/K.TP.TP+RAPA.TP+3MA/gapdh3/3.scn
- data 2-1/wb/K.TP.TP+RAPA.TP+3MA/gapdh3/marker.scn
- data 2-1/wb/K.TP.TP+RAPA.TP+3MA/p62/
- data 2-1/wb/K.TP.TP+RAPA.TP+3MA/p62/1.scn
- data 2-1/wb/K.TP.TP+RAPA.TP+3MA/p62/2.scn
- data 2-1/wb/K.TP.TP+RAPA.TP+3MA/p62/3.scn
- data 2-1/wb/K.TP.TP+RAPA.TP+3MA/p62/4.scn
- data 2-1/wb/K.TP.TP+RAPA.TP+3MA/p62/5.scn
- data 2-1/wb/LC3(K.5.10.20)/
- data 2-1/wb/LC3(K.5.10.20)/LC3-F.scn
- data 2-1/wb/LC3(K.5.10.20)/LC3-F2.scn
- data 2-1/wb/LC3(K.5.10.20)/LC3-F3.scn
- data 2-1/wb/LC3(K.5.10.20)/zyydx 2020-10-21 17 ╩▒ 16 ╖╓_Exposure_4.4sec.scn
- data 2-1/wb/LC3(K.5.10.20)/zyydx 2020-10-23 13 ╩▒ 12 ╖╓_Exposure_2.1sec.scn
- data 2-1/wb/LC3(K.5.10.20)/zyydx 2020-11-25 20 ╩▒ 11 ╖╓_Exposure_15.0sec.scn
- data 2-1/wb/P-perk(k.5.10.20)/
- data 2-1/wb/P-perk(k.5.10.20)/1 (1).scn
- data 2-1/wb/P-perk(k.5.10.20)/1 (2).scn
- data 2-1/wb/P-perk(k.5.10.20)/1 (3).scn
- data 2-1/wb/P-perk(k.5.10.20)/p-PERK.pzfx
- data 2-1/wb/P62(k.5.10.20)/
- data 2-1/wb/P62(k.5.10.20)/1.scn
- data 2-1/wb/P62(k.5.10.20)/2.scn
- data 2-1/wb/P62(k.5.10.20)/3.scn
- data 2-1/wb/P62(k.5.10.20)/zyydx 2021-02-21 16 ╩▒ 30 ╖╓_Exposure_10.0sec.scn
- data 2-1/wb/P62(k.5.10.20)/zyydx 2021-02-28 12 ╩▒ 20 ╖╓_Exposure_10.0sec.scn
- data 2-1/wb/P62(k.5.10.20)/zyydx 2021-08-01 12 ╩▒ 07 ╖╓_Exposure_4.0sec.scn
- data 2-1/wb/gapdh/
- data 2-1/wb/gapdh/1.scn
- data 2-1/wb/gapdh/2.scn
- data 2-1/wb/gapdh/3.scn
- data 2-1/wb/gapdh/gapdh.xlsx
- data 2-1/wb/k.tp.tp+cat/
- data 2-1/wb/k.tp.tp+cat/LC3/
- data 2-1/wb/k.tp.tp+cat/LC3/1.scn
- data 2-1/wb/k.tp.tp+cat/LC3/2.scn
- data 2-1/wb/k.tp.tp+cat/LC3/zyydx 2020-11-18 13 ╩▒ 59 ╖╓_Exposure_1.9sec.scn
- data 2-1/wb/k.tp.tp+cat/LC3/zyydx 2021-08-19 11 ╩▒ 25 ╖╓_Exposure_17.1sec.scn
- data 2-1/wb/k.tp.tp+cat/beclin1/
- data 2-1/wb/k.tp.tp+cat/beclin1/1.scn
- data 2-1/wb/k.tp.tp+cat/beclin1/2.scn
- data 2-1/wb/k.tp.tp+cat/beclin1/3.scn
- data 2-1/wb/k.tp.tp+cat/beclin1/3s.scn
- data 2-1/wb/k.tp.tp+cat/bip/
- data 2-1/wb/k.tp.tp+cat/bip/1.scn
- data 2-1/wb/k.tp.tp+cat/bip/2.scn
- data 2-1/wb/k.tp.tp+cat/bip/3.scn
- data 2-1/wb/k.tp.tp+cat/cleaved caspas9.caspas3/
- data 2-1/wb/k.tp.tp+cat/cleaved caspas9.caspas3/cleaved caspas9.3/
- data 2-1/wb/k.tp.tp+cat/cleaved caspas9.caspas3/cleaved caspas9.3/cleaved caspas9.scn
- data 2-1/wb/k.tp.tp+cat/cleaved caspas9.caspas3/cleaved caspas9.3/cleaved-caspas3-2.scn
- data 2-1/wb/k.tp.tp+cat/cleaved caspas9.caspas3/cleaved caspas9.3/cleaved-caspas3-3.scn
- data 2-1/wb/k.tp.tp+cat/cleaved caspas9.caspas3/cleaved caspas9.3/cleaved-caspas9-1.scn
- data 2-1/wb/k.tp.tp+cat/cleaved caspas9.caspas3/cleaved caspas9.3/cleaved-caspas9-3.scn
- data 2-1/wb/k.tp.tp+cat/cleaved caspas9.caspas3/cleaved caspas9.3/cleaved-caspase3-1 .scn
- data 2-1/wb/k.tp.tp+cat/cleaved caspas9.caspas3/cleaved caspas9.3/cleaved-caspase9-2.scn
- data 2-1/wb/k.tp.tp+cat/cleaved caspas9.caspas3/gapdh/
- data 2-1/wb/k.tp.tp+cat/cleaved caspas9.caspas3/gapdh/1.scn
- data 2-1/wb/k.tp.tp+cat/cleaved caspas9.caspas3/gapdh/2.scn
- data 2-1/wb/k.tp.tp+cat/cleaved caspas9.caspas3/gapdh/3.scn
- data 2-1/wb/k.tp.tp+cat/gapdh/
- data 2-1/wb/k.tp.tp+cat/gapdh/1.scn
- data 2-1/wb/k.tp.tp+cat/gapdh/2.scn
- data 2-1/wb/k.tp.tp+cat/gapdh/3.scn
- data 2-1/wb/k.tp.tp+cat/p-perk.atf4.chop/
- data 2-1/wb/k.tp.tp+cat/p-perk.atf4.chop/atf4/
- data 2-1/wb/k.tp.tp+cat/p-perk.atf4.chop/atf4/1.scn
- data 2-1/wb/k.tp.tp+cat/p-perk.atf4.chop/atf4/2.scn
- data 2-1/wb/k.tp.tp+cat/p-perk.atf4.chop/atf4/zyydx 2020-12-01 11 ╩▒ 55 ╖╓.scn
- data 2-1/wb/k.tp.tp+cat/p-perk.atf4.chop/atf4/zyydx 2020-12-15 19 ╩▒ 29 ╖╓_Exposure_15.3sec.scn
- data 2-1/wb/k.tp.tp+cat/p-perk.atf4.chop/chop/
- data 2-1/wb/k.tp.tp+cat/p-perk.atf4.chop/chop/1.scn
- data 2-1/wb/k.tp.tp+cat/p-perk.atf4.chop/chop/2.scn
- data 2-1/wb/k.tp.tp+cat/p-perk.atf4.chop/chop/3.scn
- data 2-1/wb/k.tp.tp+cat/p-perk.atf4.chop/chop/CHOP.pzfx
- data 2-1/wb/k.tp.tp+cat/p-perk.atf4.chop/chop/CHOP.xlsx
- data 2-1/wb/k.tp.tp+cat/p-perk.atf4.chop/gapdh/
- data 2-1/wb/k.tp.tp+cat/p-perk.atf4.chop/gapdh/1.scn
- data 2-1/wb/k.tp.tp+cat/p-perk.atf4.chop/gapdh/2.scn
- data 2-1/wb/k.tp.tp+cat/p-perk.atf4.chop/gapdh/3.scn
- data 2-1/wb/k.tp.tp+cat/p-perk.atf4.chop/p-perk/
- data 2-1/wb/k.tp.tp+cat/p-perk.atf4.chop/p-perk/1.scn
- data 2-1/wb/k.tp.tp+cat/p-perk.atf4.chop/p-perk/2.scn
- data 2-1/wb/k.tp.tp+cat/p-perk.atf4.chop/p-perk/p-PERK.pzfx
- data 2-1/wb/k.tp.tp+cat/p-perk.atf4.chop/p-perk/p-perk.xlsx
- data 2-1/wb/k.tp.tp+cat/p-perk.atf4.chop/p-perk/zyydx 2021-01-18 13 ╩▒ 07 ╖╓_Exposure_15.0sec.scn
- data 2-1/wb/k.tp.tp+cat/p62/
- data 2-1/wb/k.tp.tp+cat/p62/1.scn
- data 2-1/wb/k.tp.tp+cat/p62/2.scn
- data 2-1/wb/k.tp.tp+cat/p62/3.scn
- data 2-1/wb/perk (k.5.10.20)/
- data 2-1/wb/perk (k.5.10.20)/perk-1.scn
- data 2-1/wb/perk (k.5.10.20)/perk-2.scn
- data 2-1/wb/perk (k.5.10.20)/perk-3.scn
- data 2-1/wb/perk (k.5.10.20)/zyydx 2021-01-26 19 ╩▒ 02 ╖╓_Exposure_25.9sec.scn
