# Supplementary material for: Protection of catalpol against triptolide-induced hepatotoxicity by inhibiting excessive autophagy via the PERK-ATF4-CHOP pathway
Source: PeerJ. 2022 Jan 5;10:e12759. doi: 10.7717/peerj.12759 (PMC8742543; doi:10.7717/peerj.12759)
Supplement: Supplemental Information 2 [file peerj-10-12759-s002.zip › data 2-1/wb/K.TP.TP+RAPA.TP+3MA/LC3/LC3.xlsx]

## Sheet: Sheet1
zyydx 2020-12-05 18 h 00 m_Exposure_30.0sec
number	sign	type	Volume (integer)	Adjust volume (integer)	Average background (integer)	Absolute quantitative	Relative quantitative	Number of pixels	Minimum value (integer)	Maximum (integer)	Average (integer)	standard deviation	Area (mm2)
1	U1	unknown	4991432	759789	18891.3	Not applicable	Not applicable	224	11784	30092	22283.2	3483.94	8.42747
2	U2	unknown	6609800	1.55864e+06	22549.8	Not applicable	Not applicable	224	16216	41512	29508	6015.86	8.42747
3	U3	unknown	7723464	2.06012e+06	25282.8	Not applicable	Not applicable	224	20060	52516	34479.8	6540.05	8.42747
4	U4	unknown	6641536	1.08391e+06	24810.8	Not applicable	Not applicable	224	16808	42916	29649.7	5092.71	8.42747
5	U5	unknown	4988208	681973	19224.3	Not applicable	Not applicable	224	12812	31852	22268.8	3408.13	8.42747
6	U6	unknown	5958320	912119	22527.7	Not applicable	Not applicable	224	14488	36164	26599.6	3965	8.42747
7	U7	unknown	5461860	483425	22225.2	Not applicable	Not applicable	224	15624	33364	24383.3	3284.71	8.42747
8	U8	unknown	6866676	1.19781e+06	25307.4	Not applicable	Not applicable	224	19204	40416	30654.8	4351.59	8.42747
	control	tp	tp+rapa	tp+3ma
	22283.2	29508	34479.8	29649.7
	22268.8	26599.6	24383.3	30654.8
	control	tp	tp+rapa	tp+3ma
比	1.00065	1.10934	1.41407	0.967213
