# Supplementary material for: Protection of catalpol against triptolide-induced hepatotoxicity by inhibiting excessive autophagy via the PERK-ATF4-CHOP pathway
Source: PeerJ. 2022 Jan 5;10:e12759. doi: 10.7717/peerj.12759 (PMC8742543; doi:10.7717/peerj.12759)
Supplement: Supplemental Information 2 [file peerj-10-12759-s002.zip › data 2-1/wb/K.TP.TP+RAPA.TP+3MA/cleved caspas3/CASPAS3.xlsx]

## Sheet: Sheet1
zyydx 2021-05-05 22 h 23 m_Exposure_3.5sec
number	sign	type	Volume (integer)	Adjust volume (integer)	Average background (integer)	Absolute quantitative	Relative quantitative	Number of pixels	Minimum value (integer)	Maximum (integer)	Average (integer)	standard deviation	Area (mm2)
1	U1	unknown	3136696	1.36135e+06	11679.9	Not applicable	Not applicable	152	6712	30988	20636.2	5146.35	5.71864
2	U2	unknown	4045268	1.47058e+06	16938.8	Not applicable	Not applicable	152	15876	34928	26613.6	4276.68	5.71864
3	U3	unknown	4508360	1.67771e+06	18622.7	Not applicable	Not applicable	152	11468	40648	29660.3	5934.63	5.71864
4	U4	unknown	3424128	1.04501e+06	15652.1	Not applicable	Not applicable	152	13292	31044	22527.2	3812.2	5.71864
zyydx 2021-05-05 22 h 23 m_Exposure_3.0sec
number	sign	type	Volume (integer)	Adjust volume (integer)	Average background (integer)	Absolute quantitative	Relative quantitative	Number of pixels	Minimum value (integer)	Maximum (integer)	Average (integer)	standard deviation	Area (mm2)
1	U1	unknown	2825048	1.29081e+06	8972.13	Not applicable	Not applicable	171	3480	26296	16520.7	4858.26	6.43347
2	U2	unknown	3666904	1.46198e+06	12894.3	Not applicable	Not applicable	171	7048	28908	21443.9	4418.82	6.43347
3	U3	unknown	4114904	1.66012e+06	14355.5	Not applicable	Not applicable	171	10572	34852	24063.8	5694.58	6.43347
4	U4	unknown	2972068	951566	11815.8	Not applicable	Not applicable	171	5640	26032	17380.5	4889.45	6.43347
zyydx 2021-05-05 22 h 23 m_Exposure_2.6sec
number	sign	type	Volume (integer)	Adjust volume (integer)	Average background (integer)	Absolute quantitative	Relative quantitative	Number of pixels	Minimum value (integer)	Maximum (integer)	Average (integer)	standard deviation	Area (mm2)
1	U1	unknown	2566768	1.24332e+06	7002.38	Not applicable	Not applicable	189	2596	22580	13580.8	4526.82	7.11068
2	U2	unknown	3374248	1.52534e+06	9782.56	Not applicable	Not applicable	189	5716	25472	17853.2	4247.02	7.11068
3	U3	unknown	3751916	1.6978e+06	10868.3	Not applicable	Not applicable	189	6000	29900	19851.4	5421.57	7.11068
4	U4	unknown	2857408	1.16569e+06	8950.88	Not applicable	Not applicable	189	4368	21680	15118.6	3655.12	7.11068
caspas3	20636.2	26613.6	29660.3	22527.2
	16520.7	21443.9	24063.8	17380.5
	13580.8	17853.2	19851.4	15118.6
	K	TP	TP+RAPA	TP+3MA
GAPDH	15321.7	16891.7	19515.3	16326.2
	control	TP	TP+RAPA	TP+3MA
caspas3/gapdh	0.946856	1.17554	1.51985	1.07982
	0.978256	1.26949	1.53307	1.06458
	0.886374	1.05692	1.51722	0.926032
