# Supplementary material for: Protection of catalpol against triptolide-induced hepatotoxicity by inhibiting excessive autophagy via the PERK-ATF4-CHOP pathway
Source: PeerJ. 2022 Jan 5;10:e12759. doi: 10.7717/peerj.12759 (PMC8742543; doi:10.7717/peerj.12759)
Supplement: Supplemental Information 2 [file peerj-10-12759-s002.zip › data 2-1/wb/K.TP.TP+RAPA.TP+3MA/cleved caspas9/cleved CASPAS9.xlsx]

## Sheet: Sheet1
zyydx 2021-05-08 14 h 19 m_Exposure_5.4sec
sign	type	Volume (integer)	Adjust volume (integer)	Average background (integer)	Absolute quantitative	Relative quantitative	Number of pixels	Minimum value (integer)	Maximum (integer)	Average (integer)	standard deviation	Area (mm2)	区域(mm2)
1	U1	unknown	3387276	1.20742e+06	10380.3	Not applicable	Not applicable	210	3012	27312	16129.9	5467.99	7.90075
2	U2	unknown	4779956	1.48026e+06	15712.8	Not applicable	Not applicable	210	12968	31900	22761.7	4223.24	7.90075
3	U3	unknown	5549700	1.44564e+06	19543.1	Not applicable	Not applicable	210	14360	36336	26427.1	4619.89	7.90075
4	U4	unknown	4126172	906937	15329.7	Not applicable	Not applicable	210	9676	29004	19648.4	3876.43	7.90075
zyydx 2021-05-08 14 h 19 m_Exposure_4.5sec
sign	type	Volume (integer)	Adjust volume (integer)	Average background (integer)	Absolute quantitative	Relative quantitative	Number of pixels	Minimum value (integer)	Maximum (integer)	Average (integer)	standard deviation	Area (mm2)	区域(mm2)
1	U1	unknown	2995336	1057939	8387	Not applicable	Not applicable	231	1948	22544	12966.8	4851.62	8.69083
2	U2	unknown	4232848	1281581	12776	Not applicable	Not applicable	231	7412	27452	18324	4117.04	8.69083
3	U3	unknown	4920660	1253447	15875.4	Not applicable	Not applicable	231	9992	30708	21301.6	4635.2	8.69083
4	U4	unknown	3620872	840809	12034.9	Not applicable	Not applicable	231	5768	24236	15674.8	3775.63	8.69083
zyydx 2021-05-08 14 h 19 m_Exposure_3.9sec
sign	type	Volume (integer)	Adjust volume (integer)	Average background (integer)	Absolute quantitative	Relative quantitative	Number of pixels	Minimum value (integer)	Maximum (integer)	Average (integer)	standard deviation	Area (mm2)	区域(mm2)
1	U1	unknown	2497136	743194	7830.1	Not applicable	Not applicable	224	2348	19920	11147.9	4286.13	8.42747
2	U2	unknown	3622740	1.00658e+06	11679.3	Not applicable	Not applicable	224	8944	23976	16172.9	3452.13	8.42747
3	U3	unknown	4185684	1.03825e+06	14051	Not applicable	Not applicable	224	8508	26652	18686.1	3932.82	8.42747
4	U4	unknown	3163444	697871	11007	Not applicable	Not applicable	224	7096	20992	14122.5	2873.99	8.42747
	K	TP	TP+RAPA	TP+3MA
	16129.9	22761.7	26427.1	19648.4
	12966.8	18324	21301.6	15674.8
	11147.9	16172.9	18686.1	14122.5
GAPDH	15321.7	16891.7	19515.3	16326.2
	control	TP	TP+RAPA	TP+3MA
CASPAS9/GAPDH	0.755275	1.0475	1.35418	0.823493
	0.846303	1.08479	1.49153	0.860101
	0.727589	0.957447	1.25751	0.845023
