# Supplementary material for: Protection of catalpol against triptolide-induced hepatotoxicity by inhibiting excessive autophagy via the PERK-ATF4-CHOP pathway
Source: PeerJ. 2022 Jan 5;10:e12759. doi: 10.7717/peerj.12759 (PMC8742543; doi:10.7717/peerj.12759)
Supplement: Supplemental Information 2 [file peerj-10-12759-s002.zip › data 2-1/wb/K.TP.TP+RAPA.TP+3MA/gapdh/GAPDH.xlsx]

## Sheet: Sheet1
zyydx 2021-04-28 17 h 11 m_Exposure_8.2sec
number	sign	type	Volume (integer)	Adjust volume (integer)	Average background (integer)	Absolute quantitative	Relative quantitative	Number of pixels	Minimum value (integer)	Maximum (integer)	Average (integer)	standard deviation	Area (mm2)
1	U1	unknown	5561788	4.01003e+06	4274.83	Not applicable	Not applicable	363	404	31008	15321.7	7879.1	13.657
2	U2	unknown	6131704	4.14545e+06	5471.78	Not applicable	Not applicable	363	0	34568	16891.7	9259.17	13.657
3	U3	unknown	7084048	5.05521e+06	5589.09	Not applicable	Not applicable	363	220	35808	19515.3	9300.78	13.657
4	U4	unknown	5926400	4.25258e+06	4611.09	Not applicable	Not applicable	363	0	35488	16326.2	8844.24	13.657
	control	TP	TP+RAPA	TP+3MA
GAPDH	15321.7	16891.7	19515.3	16326.2
