# Supplementary material for: Protection of catalpol against triptolide-induced hepatotoxicity by inhibiting excessive autophagy via the PERK-ATF4-CHOP pathway
Source: PeerJ. 2022 Jan 5;10:e12759. doi: 10.7717/peerj.12759 (PMC8742543; doi:10.7717/peerj.12759)
Supplement: Supplemental Information 2 [file peerj-10-12759-s002.zip › data 2-1/wb/K.TP.TP+RAPA.TP+3MA/gapdh2/gapdh.xlsx]

## Sheet: Sheet1
zyydx 2020-11-25 20 h 27 m_Exposure_1.2sec											GAPDH
number	sign	type	Volume (integer)	Adjust volume (integer)	Average background (integer)	Absolute quantitative	Relative quantitative	Number of pixels	Minimum value (integer)	Maximum (integer)	Average (integer)	standard deviation	Area (mm2)
1	U1	unknown	2052336	912336	5937.5	Not applicable	Not applicable	192	4704	14940	10689.2	2267.67	7.22355	1
2	U2	unknown	2404056	1.24792e+06	6021.55	Not applicable	Not applicable	192	3108	19492	12521.1	3329.37	7.22355
3	U3	unknown	2480268	1.16205e+06	6865.7	Not applicable	Not applicable	192	4808	18116	12918.1	3169.2	7.22355
4	U4	unknown	2355472	1.0086e+06	7014.95	Not applicable	Not applicable	192	7616	18720	12268.1	2455.56	7.22355
5	U5	unknown	2108264	952894	6017.55	Not applicable	Not applicable	192	4664	15448	10980.5	2298.33	7.22355
6	U6	unknown	2052760	947138	5758.45	Not applicable	Not applicable	192	4800	15548	10691.5	2192.92	7.22355
7	U7	unknown	2107340	930265	6130.6	Not applicable	Not applicable	192	5940	15104	10975.7	2052.03	7.22355
8	U8	unknown	2172628	849911	6889.15	Not applicable	Not applicable	192	4820	15604	11315.8	2447.61	7.22355
9	U9	unknown	840552	321701	2470.72	Not applicable	Not applicable	210	800	6756	4002.63	1031.22	7.90075	2
10	U10	unknown	905740	342057	2684.21	Not applicable	Not applicable	210	2188	6512	4313.05	1019.41	7.90075
11	U11	unknown	1172040	437955	3495.64	Not applicable	Not applicable	210	2124	7960	5581.14	1205.69	7.90075
12	U12	unknown	1326092	548274	3703.9	Not applicable	Not applicable	210	2716	9084	6314.72	1367.31	7.90075
13	U13	unknown	1332164	523266	3851.9	Not applicable	Not applicable	210	2068	9284	6343.64	1477.61	7.90075
14	U14	unknown	1518100	652157	4123.54	Not applicable	Not applicable	210	3468	10148	7229.05	1472.45	7.90075
15	U15	unknown	1523900	578868	4500.15	Not applicable	Not applicable	210	2876	9848	7256.67	1573.34	7.90075
16	U16	unknown	2172496	961690	5765.74	Not applicable	Not applicable	210	3444	16288	10345.2	2654.69	7.90075
17	U17	unknown	587088	239914	1808.2	Not applicable	Not applicable	192	396	6692	3057.75	1188.18	7.22355	3
18	U18	unknown	395404	153292	1261	Not applicable	Not applicable	192	204	4240	2059.4	777.2	7.22355
19	U19	unknown	431688	138523	1526.9	Not applicable	Not applicable	192	132	5904	2248.38	1129.97	7.22355
20	U20	unknown	543264	246538	1545.45	Not applicable	Not applicable	192	212	6112	2829.5	1194.7	7.22355
21	U21	unknown	479272	201333	1447.6	Not applicable	Not applicable	192	132	5028	2496.21	1030.87	7.22355
22	U22	unknown	591012	283428	1602	Not applicable	Not applicable	192	628	5228	3078.19	969.106	7.22355
23	U23	unknown	506340	204948	1569.75	Not applicable	Not applicable	192	212	4772	2637.19	820.941	7.22355
24	U24	unknown	653964	254690	2079.55	Not applicable	Not applicable	192	972	5728	3406.06	1022.81	7.22355
				control	0.5	1	2	4	8	16	32
				10689.2	12521.1	12918.1	12268.1	10980.5	10691.5	10975.7	11315.8
				4002.63	4313.05	5581.14	6314.72	6343.64	7229.05	7256.67	10345.2
				3057.75	2059.4	2248.38	2829.5	2496.21	3078.19	2637.19	3406.06
