# Supplementary material for: Protection of catalpol against triptolide-induced hepatotoxicity by inhibiting excessive autophagy via the PERK-ATF4-CHOP pathway
Source: PeerJ. 2022 Jan 5;10:e12759. doi: 10.7717/peerj.12759 (PMC8742543; doi:10.7717/peerj.12759)
Supplement: Supplemental Information 2 [file peerj-10-12759-s002.zip › data 2-1/wb/gapdh/gapdh.xlsx]

## Sheet: Sheet1
zyydx 2020-07-20 14 h 37 m_Exposure_17.1sec
number	sign	type	Volume (integer)	Adjust volume (integer)	Average background (integer)	Absolute quantitative	Relative quantitative	Number of pixels	Minimum value (integer)	Maximum (integer)	Average (integer)	standard deviation	Area (mm2)
1	U1	unknown	9598774	6.68144e+06	13444	Not applicable	Not applicable	217	8348	65535	44234	18844.7	8.16411
2	U2	unknown	9415179	6.29384e+06	14384	Not applicable	Not applicable	217	8948	65535	43387.9	19929.1	8.16411
3	U3	unknown	8166819	5.32659e+06	14491	Not applicable	Not applicable	196	8412	65535	41667.4	19407.4	7.37404
gapdh	44234	43387.9	41667.4
