# Supplementary material for: Protection of catalpol against triptolide-induced hepatotoxicity by inhibiting excessive autophagy via the PERK-ATF4-CHOP pathway
Source: PeerJ. 2022 Jan 5;10:e12759. doi: 10.7717/peerj.12759 (PMC8742543; doi:10.7717/peerj.12759)
Supplement: Supplemental Information 2 [file peerj-10-12759-s002.zip › data 2-1/wb/k.tp.tp+cat/p-perk.atf4.chop/chop/CHOP.xlsx]

## Sheet: Sheet1
zyydx 2021-03-02 16 时 09 分_Exposure_2.0sec
number	sign	type	Volume (integer)	Adjust volume (integer)	Average background (integer)	Absolute quantitative	Relative quantitative	Number of pixels	Minimum value (integer)	Maximum (integer)	Average (integer)	standard deviation	Area (mm2)
1	U1	unknown	1518780	677536	1843.26	Not applicable	Not applicable	315	868	5866	3198.81	1142.98	11.8511
2	U2	unknown	2789508	1.53494e+06	2658	Not applicable	Not applicable	315	1510	9435	5400	2030.26	11.8511
3	U3	unknown	1653928	798579	1704.72	Not applicable	Not applicable	315	788	6703	3244.97	1333.75	11.8511
zyydx 2021-03-02 16 时 09 分_Exposure_3.0sec
number	sign	type	Volume (integer)	Adjust volume (integer)	Average background (integer)	Absolute quantitative	Relative quantitative	Number of pixels	Minimum value (integer)	Maximum (integer)	Average (integer)	standard deviation	Area (mm2)
1	U1	unknown	1518780	677536	2273.63	Not applicable	Not applicable	370	364	11168	4104.81	2294.1	13.9204
2	U2	unknown	2789508	1.53494e+06	3390.73	Not applicable	Not applicable	370	676	14504	7539.21	3258.18	13.9204
3	U3	unknown	1653928	798579	2311.76	Not applicable	Not applicable	370	160	9204	4470.08	1896.82	13.9204
		zyydx 2021-03-02 16 时 09 分_Exposure_4.0sec
		number	sign	type	Volume (integer)	Adjust volume (integer)	Average background (integer)	Absolute quantitative	Relative quantitative	Number of pixels	Minimum value (integer)	Maximum (integer)	Average (integer)	standard deviation	Area (mm2)
		1	U1	unknown	1930332	871190	3566.14	Not applicable	Not applicable	297	676	14468	6499.43	2657.8	11.1739
		2	U2	unknown	3347612	1.74218e+06	5405.5	Not applicable	Not applicable	297	3532	19504	11271.4	3737.74	11.1739
		3	U3	unknown	1966960	866305	3705.91	Not applicable	Not applicable	297	2336	11308	6622.76	2084.06	11.1739
			3198.81	5400	3244.97
			4104.81	7539.21	4470.08
			6499.43	11271.4	6622.76
			control	TP	TP+CAT
		CHOP/GAPDH	0.411411	0.871843	0.613391
			0.387078	0.835987	0.616794
			0.393809	0.914821	0.598967
