# Supplementary material for: Protection of catalpol against triptolide-induced hepatotoxicity by inhibiting excessive autophagy via the PERK-ATF4-CHOP pathway
Source: PeerJ. 2022 Jan 5;10:e12759. doi: 10.7717/peerj.12759 (PMC8742543; doi:10.7717/peerj.12759)
Supplement: Supplemental Information 2 [file peerj-10-12759-s002.zip › data 2-1/wb/k.tp.tp+cat/p-perk.atf4.chop/p-perk/p-perk.xlsx]

## Sheet: Sheet1
zyydx 2020-09-07 18 时 36 分_Exposure_1.9sec
number	sign	type	Volume (integer)	Adjust volume (integer)	Average background (integer)	Absolute quantitative	Relative quantitative	Number of pixels	Minimum value (integer)	Maximum (integer)	Average (integer)	standard deviation	Area (mm2)
1	U1	unknown	4650215	2.03401e+06	9377.1	Not applicable	Not applicable	279	7419	30551	16667.4	4774.17	10.4967
2	U2	unknown	7961064	4.22881e+06	13377.2	Not applicable	Not applicable	279	8801	46218	28534.3	9726.44	10.4967
3	U3	unknown	7484498	2.73803e+06	17012.4	Not applicable	Not applicable	279	7941	50476	26826.2	10285.7	10.4967
zyydx 2020-09-07 18 时 36 分_Exposure_2.0sec
number	sign	type	Volume (integer)	Adjust volume (integer)	Average background (integer)	Absolute quantitative	Relative quantitative	Number of pixels	Minimum value (integer)	Maximum (integer)	Average (integer)	standard deviation	Area (mm2)
1	U1	unknown	4748445	2.00493e+06	10161.2	Not applicable	Not applicable	270	7422	31973	17586.8	5116.93	10.1581
2	U2	unknown	8238965	4.29939e+06	14591	Not applicable	Not applicable	270	10060	48344	30514.7	9974.43	10.1581
3	U3	unknown	7852742	2.90469e+06	18326.1	Not applicable	Not applicable	270	9196	52998	29084.2	10339.8	10.1581
zyydx 2020-09-07 18 时 36 分_Exposure_2.1sec
number	sign	type	Volume (integer)	Adjust volume (integer)	Average background (integer)	Absolute quantitative	Relative quantitative	Number of pixels	Minimum value (integer)	Maximum (integer)	Average (integer)	standard deviation	Area (mm2)
1	U1	unknown	5580868	2.61416e+06	9270.97	Not applicable	Not applicable	320	6618	33872	17440.2	5531.75	12.0392
2	U2	unknown	9380488	5.25532e+06	12891.2	Not applicable	Not applicable	320	7927	51049	29314	11593.8	12.0392
3	U3	unknown	8239277	3.03055e+06	16277.3	Not applicable	Not applicable	320	5029	55418	25747.7	11884.2	12.0392
	16667.4	28534.3	26826.2
	17586.8	30514.7	29084.2
	17440.2	29314	25747.7
GAPDH	30272	31444.5	30354.4
	30604.6	31854.3	30724.9
	30945.3	32320.9	31057
	control	TP	TP+CAT
P-PERK/GAPDH	0.55059	0.907449	0.883765
	0.574646	0.957944	0.946601
	0.563582	0.906968	0.829049
