# Supplementary material for: Protection of catalpol against triptolide-induced hepatotoxicity by inhibiting excessive autophagy via the PERK-ATF4-CHOP pathway
Source: PeerJ. 2022 Jan 5;10:e12759. doi: 10.7717/peerj.12759 (PMC8742543; doi:10.7717/peerj.12759)
Supplement: Supplemental Information 3 [file peerj-10-12759-s003.zip]

Archive with 103 entries (83 files):
- data 2-2/
- data 2-2/PCR/
- data 2-2/PCR/BAX.pzfx
- data 2-2/PCR/BCL2.pzfx
- data 2-2/PCR/GRP78.pzfx
- data 2-2/PCR/beclin1.pzfx
- data 2-2/PCR/lc3.pzfx
- data 2-2/PCR/p62.pzfx
- data 2-2/PCR/q-pcr  results 11.30.xlsx
- data 2-2/wb/
- data 2-2/wb/GRP78(k.5.10.20)/
- data 2-2/wb/GRP78(k.5.10.20)/grp78-2.scn
- data 2-2/wb/GRP78(k.5.10.20)/grp78-3.scn
- data 2-2/wb/GRP78(k.5.10.20)/grp78.scn
- data 2-2/wb/IRE1-ATF6/
- data 2-2/wb/IRE1-ATF6/atf6-1.scn
- data 2-2/wb/IRE1-ATF6/atf6-2.scn
- data 2-2/wb/IRE1-ATF6/atf6-3.scn
- data 2-2/wb/IRE1-ATF6/gapdh-1.scn
- data 2-2/wb/IRE1-ATF6/gapdh-2.scn
- data 2-2/wb/IRE1-ATF6/gapdh-3 .scn
- data 2-2/wb/IRE1-ATF6/ire1-1.scn
- data 2-2/wb/IRE1-ATF6/ire1-2.scn
- data 2-2/wb/IRE1-ATF6/ire1-3.scn
- data 2-2/wb/K.TP.TP+4PBA/
- data 2-2/wb/K.TP.TP+4PBA/BIP/
- data 2-2/wb/K.TP.TP+4PBA/BIP/1.scn
- data 2-2/wb/K.TP.TP+4PBA/BIP/2.scn
- data 2-2/wb/K.TP.TP+4PBA/BIP/3.scn
- data 2-2/wb/K.TP.TP+4PBA/BIP/4.scn
- data 2-2/wb/K.TP.TP+4PBA/LC3/
- data 2-2/wb/K.TP.TP+4PBA/LC3/1.scn
- data 2-2/wb/K.TP.TP+4PBA/LC3/2.scn
- data 2-2/wb/K.TP.TP+4PBA/LC3/LC3.pzfx
- data 2-2/wb/K.TP.TP+4PBA/LC3/LC3.xlsx
- data 2-2/wb/K.TP.TP+4PBA/LC3/lc3-1/
- data 2-2/wb/K.TP.TP+4PBA/LC3/lc3-1/1.scn
- data 2-2/wb/K.TP.TP+4PBA/LC3/lc3-1/2.scn
- data 2-2/wb/K.TP.TP+4PBA/LC3/lc3-1/3.scn
- data 2-2/wb/K.TP.TP+4PBA/LC3/lc3-1/4.scn
- data 2-2/wb/K.TP.TP+4PBA/LC3/lc3-2/
- data 2-2/wb/K.TP.TP+4PBA/LC3/lc3-2/1.scn
- data 2-2/wb/K.TP.TP+4PBA/gapdh-1/
- data 2-2/wb/K.TP.TP+4PBA/gapdh-1/._zyydx 2020-08-07 17 ╩▒ 32 ╖╓_Exposure_1.0sec.scn
- data 2-2/wb/K.TP.TP+4PBA/gapdh-1/._zyydx 2020-08-07 17 ╩▒ 32 ╖╓_Exposure_1.2sec.scn
- data 2-2/wb/K.TP.TP+4PBA/gapdh-1/._zyydx 2020-08-07 17 ╩▒ 32 ╖╓_Exposure_1.4sec.scn
- data 2-2/wb/K.TP.TP+4PBA/gapdh-1/._zyydx 2020-08-07 17 ╩▒ 32 ╖╓_Exposure_1.5sec.scn
- data 2-2/wb/K.TP.TP+4PBA/gapdh-1/._zyydx 2020-08-07 17 ╩▒ 32 ╖╓_Exposure_2.4sec.scn
- data 2-2/wb/K.TP.TP+4PBA/gapdh-1/zyydx 2020-08-07 17 ╩▒ 32 ╖╓_Exposure_1.0sec.scn
- data 2-2/wb/K.TP.TP+4PBA/gapdh-1/zyydx 2020-08-07 17 ╩▒ 32 ╖╓_Exposure_1.1sec.scn
- data 2-2/wb/K.TP.TP+4PBA/gapdh-1/zyydx 2020-08-07 17 ╩▒ 32 ╖╓_Exposure_1.2sec.scn
- data 2-2/wb/K.TP.TP+4PBA/gapdh-1/zyydx 2020-08-07 17 ╩▒ 32 ╖╓_Exposure_1.3sec.scn
- data 2-2/wb/K.TP.TP+4PBA/gapdh-1/zyydx 2020-08-07 17 ╩▒ 32 ╖╓_Exposure_1.4sec.scn
- data 2-2/wb/K.TP.TP+4PBA/gapdh-1/zyydx 2020-08-07 17 ╩▒ 32 ╖╓_Exposure_1.5sec.scn
- data 2-2/wb/K.TP.TP+4PBA/gapdh-1/zyydx 2020-08-07 17 ╩▒ 32 ╖╓_Exposure_1.6sec.scn
- data 2-2/wb/K.TP.TP+4PBA/gapdh-1/zyydx 2020-08-07 17 ╩▒ 32 ╖╓_Exposure_1.7sec.scn
- data 2-2/wb/K.TP.TP+4PBA/gapdh-1/zyydx 2020-08-07 17 ╩▒ 32 ╖╓_Exposure_1.8sec.scn
- data 2-2/wb/K.TP.TP+4PBA/gapdh-1/zyydx 2020-08-07 17 ╩▒ 32 ╖╓_Exposure_1.9sec.scn
- data 2-2/wb/K.TP.TP+4PBA/gapdh-1/zyydx 2020-08-07 17 ╩▒ 32 ╖╓_Exposure_2.0sec.scn
- data 2-2/wb/K.TP.TP+4PBA/gapdh-1/zyydx 2020-08-07 17 ╩▒ 32 ╖╓_Exposure_2.1sec.scn
- data 2-2/wb/K.TP.TP+4PBA/gapdh-1/zyydx 2020-08-07 17 ╩▒ 32 ╖╓_Exposure_2.2sec.scn
- data 2-2/wb/K.TP.TP+4PBA/gapdh-1/zyydx 2020-08-07 17 ╩▒ 32 ╖╓_Exposure_2.3sec.scn
- data 2-2/wb/K.TP.TP+4PBA/gapdh-1/zyydx 2020-08-07 17 ╩▒ 32 ╖╓_Exposure_2.4sec.scn
- data 2-2/wb/K.TP.TP+4PBA/gapdh-2/
- data 2-2/wb/K.TP.TP+4PBA/gapdh-2/1.scn
- data 2-2/wb/K.TP.TP+4PBA/gapdh-2/2.scn
- data 2-2/wb/K.TP.TP+4PBA/gapdh-2/3.scn
- data 2-2/wb/K.TP.TP+4PBA/gapdh-2/4.scn
- data 2-2/wb/K.TP.TP+4PBA/gapdh-2/5.scn
- data 2-2/wb/K.TP.TP+4PBA/p62/
- data 2-2/wb/K.TP.TP+4PBA/p62/1.scn
- data 2-2/wb/K.TP.TP+4PBA/p62/2.scn
- data 2-2/wb/K.TP.TP+4PBA/p62/3.scn
- data 2-2/wb/bcl2(k.5.10.20)/
- data 2-2/wb/bcl2(k.5.10.20)/1.scn
- data 2-2/wb/bcl2(k.5.10.20)/2.scn
- data 2-2/wb/bcl2(k.5.10.20)/zyydx 2021-05-01 12 ╩▒ 22 ╖╓_Exposure_4.0sec.scn
- data 2-2/wb/cleved capas9(k.5.10.20)/
- data 2-2/wb/cleved capas9(k.5.10.20)/1.scn
- data 2-2/wb/cleved capas9(k.5.10.20)/2.scn
- data 2-2/wb/cleved capas9(k.5.10.20)/clevered caspas9.xlsx
- data 2-2/wb/cleved capas9(k.5.10.20)/zyydx 2021-05-03 13 ╩▒ 20 ╖╓_Exposure_1.2sec.scn
- data 2-2/wb/cleved caspas3(k.5.10.20)/
- data 2-2/wb/cleved caspas3(k.5.10.20)/1.scn
- data 2-2/wb/cleved caspas3(k.5.10.20)/2.scn
- data 2-2/wb/cleved caspas3(k.5.10.20)/3.scn
- data 2-2/wb/cleved caspas3(k.5.10.20)/cleved cASPAS3.xlsx
- data 2-2/wb/gap-1/
- data 2-2/wb/gap-1/1.scn
- data 2-2/wb/gap-1/2.scn
- data 2-2/wb/gap-1/3.scn
- data 2-2/wb/gapdh/
- data 2-2/wb/gapdh/1/
- data 2-2/wb/gapdh/1/1.scn
- data 2-2/wb/gapdh/1/2.scn
- data 2-2/wb/gapdh/1/3.scn
- data 2-2/wb/gapdh/1.scn
- data 2-2/wb/gapdh/2/
- data 2-2/wb/gapdh/2/1.scn
- data 2-2/wb/gapdh/2/2.scn
- data 2-2/wb/gapdh/2.scn
- data 2-2/wb/gapdh/gapdh1.xlsx
- data 2-2/wb/gapdh/gapdh2.xlsx
