# Supplementary material for: Protection of catalpol against triptolide-induced hepatotoxicity by inhibiting excessive autophagy via the PERK-ATF4-CHOP pathway
Source: PeerJ. 2022 Jan 5;10:e12759. doi: 10.7717/peerj.12759 (PMC8742543; doi:10.7717/peerj.12759)
Supplement: Supplemental Information 3 [file peerj-10-12759-s003.zip › data 2-2/PCR/q-pcr results 11.30.xlsx]

## Sheet: LC3
group	Internal reference	lc3	Internal parameter mean	△ct[（gene）Ct-（Internal reference）Ct]	mean	△△Ct[(gene)Ct-(Internal reference)Ct]sample-[(gene)Ct-(Internal reference)Ct]contrast	2^-△△Ct
control	15.0223	26.687		11.6958		-0.108778	1.07831
control	15.04	26.8969	14.9912	11.9057		0.101099	0.932322
control	14.9112	26.8034		11.8123	11.8046	0.00767899	0.994691
tp1(5ug/L)	15.3503	26.8395		11.4682		-0.336334	1.26254
tp1(5ug/L)	15.3603	26.7935	15.3713	11.4222		-0.382364	1.30348
tp1(5ug/L)	15.4032	26.7536		11.3823		-0.422286	1.34005
tp2(10ug/L)	15.6749	26.4692		10.8132		-0.991408	1.98812
tp2(10ug/L)	15.6612	26.5147	15.6561	10.8587		-0.945923	1.92642
tp2(10ug/L)	15.632	26.5305		10.8744		-0.930131	1.90545
tp3(20ug/L)	15.5879	26.1426		10.5791		-1.22545	2.33828
tp3(20ug/L)	15.5251	26.2	15.5635	10.6365		-1.16804	2.24706
tp3(20ug/L)	15.5775	26.1368		10.5733		-1.23123	2.34768
	lc3/gapdh	control	5	10	20
		1.07831	1.26254	1.98812	2.33828
		0.932322	1.30348	1.92642	2.24706
		0.994691	1.34005	1.90545	2.34768

## Sheet: p62
	Internal reference	p62	Internal parameter mean	△ct[（gene）Ct-（Internal reference）Ct]	mean	△△Ct[(gene)Ct-(Internal reference)Ct]sample-[(gene)Ct-(Internal reference)Ct]contrast	2^-△△Ct
control	22.816	25.9976		3.21439		-0.107672	1.07749
control	22.7742	26.1225	22.7832	3.33934		0.0172768	0.988096
control	22.7592	26.1956		3.41245	3.32206	0.0903954	0.939265
tp1(5ug/L)	22.9663	26.3848		3.44093		0.118874	0.920906
tp1(5ug/L)	22.9379	26.4612	22.9438	3.51735		0.19529	0.873397
tp1(5ug/L)	22.9273	26.4151		3.47122		0.149164	0.901773
tp2(10ug/L)	23.1661	26.9729		3.81288		0.490819	0.711621
tp2(10ug/L)	23.1598	26.775	23.1601	3.61489		0.292831	0.816299
tp2(10ug/L)	23.1542	26.7924		3.63234		0.310277	0.806487
tp3(20ug/L)	22.9429	27.3286		4.40649		1.08443	0.471578
tp3(20ug/L)	22.9041	27.3161	22.9221	4.39395		1.0719	0.475694
tp3(20ug/L)	22.9193	27.3416		4.41946		1.09741	0.467356
	p62/gapdh	control	5	10	20
		1.07749	0.920906	0.711621	0.471578
		0.988096	0.873397	0.816299	0.475694
		0.939265	0.901773	0.806487	0.467356

## Sheet: Beclin1 
BC	Internal reference	beclin1	Internal parameter mean	△ct[（gene）Ct-（Internal reference）Ct]	mean	△△Ct[(gene)Ct-(Internal reference)Ct]sample-[(gene)Ct-(Internal reference)Ct]contrast	2^-△△Ct
control	15.0223	23.961		8.96983		0.0466938	0.968152
control	15.04	23.928	14.9912	8.93683		0.0136986	0.99055
control	14.9112	23.8539		8.86274	8.92314	-0.0603924	1.04275
tp1(5ug/L)	15.3503	24.0358		8.66453		-0.258609	1.19632
tp1(5ug/L)	15.3603	24.0339	15.3713	8.66257		-0.260564	1.19795
tp1(5ug/L)	15.4032	24.1263		8.75505		-0.168087	1.12357
tp2(10ug/L)	15.6749	23.957		8.30099		-0.622146	1.53916
tp2(10ug/L)	15.6612	23.883	15.6561	8.22697		-0.696162	1.62019
tp2(10ug/L)	15.632	23.9767		8.32067		-0.602468	1.51831
tp3(20ug/L)	15.5879	23.6602		8.09673		-0.826411	1.77327
tp3(20ug/L)	15.5251	23.6732	15.5635	8.10971		-0.813428	1.75738
tp3(20ug/L)	15.5775	23.6858		8.12227		-0.800865	1.74214
	beclin1/gapdh	control	5	10	20
		0.968152	1.19632	1.53916	1.77327
		0.99055	1.19795	1.62019	1.75738
		1.04275	1.12357	1.51831	1.74214

## Sheet: GRP 78
BC	Internal reference	GRP78	Internal parameter mean	△ct[（gene）Ct-（Internal reference）Ct]	mean	△△Ct[(gene)Ct-(Internal reference)Ct]sample-[(gene)Ct-(Internal reference)Ct]contrast	2^-△△Ct
control	15.1223	32.2349		17.1771		-0.082428	1.0588
control	15.04	32.3586	15.0579	17.3007		0.041214	0.971837
control	15.0112	32.3586		17.3007	17.2595	0.041214	0.971837
tp1(5ug/L)	15.1503	32.0466		16.892		-0.36749	1.29011
tp1(5ug/L)	15.1603	32.129	15.1546	16.9744		-0.28513	1.21852
tp1(5ug/L)	15.1532	32.0155		16.8609		-0.398606	1.31823
tp2(10ug/L)	16.0749	32.6629		16.6069		-0.65264	1.57204
tp2(10ug/L)	16.0612	32.6604	16.0561	16.6043		-0.655164	1.57479
tp2(10ug/L)	16.032	32.6879		16.6318		-0.627667	1.54506
tp3(20ug/L)	16.0879	32.3869		16.3567		-0.902774	1.86966
tp3(20ug/L)	16.0251	32.3755	16.0302	16.3453		-0.914178	1.88449
tp3(20ug/L)	15.9775	32.3121		16.2819		-0.977584	1.96916
	GRP78/gapdh	control	5	10	20
		1.0588	1.29011	1.57204	1.86966
		0.971837	1.21852	1.57479	1.88449
		0.971837	1.31823	1.54506	1.96916

## Sheet: BCL2
group	Internal reference	bcl2	Internal parameter mean	△ct[（gene）Ct-（Internal reference）Ct]	mean	△△Ct[(gene)Ct-(Internal reference)Ct]sample-[(gene)Ct-(Internal reference)Ct]contrast	2^-△△Ct
control	17.0987	28.1604		11.1078		-0.00941149	1.00654
control	17.0132	28.1924	17.0526	11.1398		0.022611	0.984449
control	17.0458	28.1566		11.104	11.1172	-0.0131995	1.00919
tp1(5ug/L)	17.1469	28.3218		11.1587		0.0414499	0.971678
tp1(5ug/L)	17.1993	28.337	17.1631	11.1739		0.0566896	0.961468
tp1(5ug/L)	17.1431	28.3259		11.1628		0.0455945	0.96889
tp2(10ug/L)	17.0811	28.6231		11.5475		0.430295	0.74211
tp2(10ug/L)	17.0592	28.6641	17.0756	11.5885		0.471286	0.721321
tp2(10ug/L)	17.0865	28.7029		11.6274		0.510126	0.702161
tp3(20ug/L)	16.9968	28.8919		11.9127		0.795487	0.576149
tp3(20ug/L)	16.9925	28.9391	16.9791	11.96		0.84276	0.557576
tp3(20ug/L)	16.9482	28.9379		11.9588		0.841543	0.558047
	bcl2/gapdh	control	5	10	20
		1.00654	0.971678	0.74211	0.576149
		0.984449	0.961468	0.721321	0.557576
		1.00919	0.96889	0.702161	0.558047

## Sheet: BAX
group	Internal reference	bax	Internal parameter mean	△ct[（gene）Ct-（Internal reference）Ct]	mean	△△Ct[(gene)Ct-(Internal reference)Ct]sample-[(gene)Ct-(Internal reference)Ct]contrast	2^-△△Ct
control	17.0987	24.1623		7.10972		0.0900569	0.939486
control	17.0132	24.0719	17.0526	7.01935		-0.000311788	1.00022
control	17.0458	23.9825		6.92992	7.01966	-0.0897451	1.06418
tp1(5ug/L)	17.0469	23.8834		6.82027		-0.199385	1.14821
tp1(5ug/L)	17.0993	23.8818	17.0631	6.81869		-0.20097	1.14947
tp1(5ug/L)	17.0431	23.8974		6.8343		-0.185363	1.1371
tp2(10ug/L)	16.9811	23.6081		6.63257		-0.387094	1.30776
tp2(10ug/L)	16.9592	23.6081	16.9756	6.63257		-0.387094	1.30776
tp2(10ug/L)	16.9865	23.6181		6.64257		-0.377094	1.29872
tp3(20ug/L)	16.8968	23.3621		6.41632		-0.603339	1.51923
tp3(20ug/L)	16.9925	23.3721	16.9458	6.42632		-0.593339	1.50873
tp3(20ug/L)	16.9482	23.3621		6.41632		-0.603339	1.51923
	BAX/gapdh	control	5	10	20
		0.939486	1.14821	1.30776	1.51923
		1.00022	1.14947	1.30776	1.50873
		1.06418	1.1371	1.29872	1.51923
