# Supplementary material for: Protection of catalpol against triptolide-induced hepatotoxicity by inhibiting excessive autophagy via the PERK-ATF4-CHOP pathway
Source: PeerJ. 2022 Jan 5;10:e12759. doi: 10.7717/peerj.12759 (PMC8742543; doi:10.7717/peerj.12759)
Supplement: Supplemental Information 3 [file peerj-10-12759-s003.zip › data 2-2/wb/K.TP.TP+4PBA/LC3/LC3.xlsx]

## Sheet: Sheet1
zyydx 2020-09-07 12 h 50 m_Exposure_12.7sec
number	sign	type	Volume (integer)	Adjust volume (integer)	Average background (integer)	Absolute quantitative	Relative quantitative	Number of pixels	Minimum value (integer)	Maximum (integer)	Average (integer)	standard deviation	Area (mm2)
1	U1	unknown	7587959	2446893	20401.1	Not applicable	Not applicable	252	9772	51437	30110.9	8884.11	9.4809
2	U2	unknown	9014229	3.14372e+06	23295.7	Not applicable	Not applicable	252	11578	55642	35770.8	10442.6	9.4809
3	U3	unknown	6890643	2444831	17642.1	Not applicable	Not applicable	252	9751	47175	27343.8	7882.06	9.4809
4	U4	unknown	6092257	1.0689e+06	20503.5	Not applicable	Not applicable	245	12980	34753	24866.4	4961.64	9.21754
5	U5	unknown	7294364	1.57127e+06	23359.6	Not applicable	Not applicable	245	12634	41900	29772.9	7292.81	9.21754
6	U6	unknown	6653290	1.8141e+06	19751.8	Not applicable	Not applicable	245	15812	41070	27156.3	5454.85	9.21754
zyydx 2020-09-07 12 h 50 m_Exposure_1.0sec
number	sign	type	Volume (integer)	Adjust volume (integer)	Average background (integer)	Absolute quantitative	Relative quantitative	Number of pixels	Minimum value (integer)	Maximum (integer)	Average (integer)	standard deviation	Area (mm2)
1	U1	unknown	635288	200698	1697.62	Not applicable	Not applicable	256	788	4352	2481.59	678.563	9.63139
2	U2	unknown	753204	248921	1969.86	Not applicable	Not applicable	256	572	5132	2942.2	865.827	9.63139
3	U3	unknown	559248	201189	1398.67	Not applicable	Not applicable	256	536	3968	2184.56	722.161	9.63139
4	U4	unknown	484360	88486.5	1546.38	Not applicable	Not applicable	256	616	3388	1892.03	539.247	9.63139
5	U5	unknown	551496	114736	1706.1	Not applicable	Not applicable	256	412	3796	2154.28	709.733	9.63139
6	U6	unknown	547740	145552	1571.05	Not applicable	Not applicable	256	804	3532	2139.61	552.084	9.63139
zyydx 2020-09-07 12h 50 m_Exposure_5.9sec
number	sign	type	Volume (integer)	Adjust volume (integer)	Average background (integer)	Absolute quantitative	Relative quantitative	Number of pixels	Minimum value (integer)	Maximum (integer)	Average (integer)	standard deviation	Area (mm2)
1	U1	unknown	2816660	758597	11433.7	Not applicable	Not applicable	180	7608	24792	15648.1	3391.25	6.77208
2	U2	unknown	3353204	959128	13300.4	Not applicable	Not applicable	180	7696	26868	18628.9	4161.82	6.77208
3	U3	unknown	2586884	665592	10673.8	Not applicable	Not applicable	180	8008	21864	14371.6	2921.74	6.77208
4	U4	unknown	2217984	406303	10064.9	Not applicable	Not applicable	180	7136	17260	12322.1	2091.68	6.77208
5	U5	unknown	2733312	504931	12379.9	Not applicable	Not applicable	180	8824	20364	15185.1	2507.04	6.77208
6	U6	unknown	2396476	535058	10341.2	Not applicable	Not applicable	180	7556	19296	13313.8	2370.7	6.77208
2	30110.9	35770.8	27343.8		2481.59	2942.2	2184.56		15648.1	18628.9	14371.6
1	24866.4	29772.9	27156.3		1892.03	2154.28	2139.61		12322.1	15185.1	13313.8
44228	1.21091	1.20145	1.00691		1.3116	1.36575	1.02101		1.26992	1.22679	1.07945
	control	TP	TP+4-PBA
	1.21091	1.30145	1.00691
	1.2116	1.36575	1.02101
	1.26992	1.32679	1.07945
