# Supplementary material for: Protection of catalpol against triptolide-induced hepatotoxicity by inhibiting excessive autophagy via the PERK-ATF4-CHOP pathway
Source: PeerJ. 2022 Jan 5;10:e12759. doi: 10.7717/peerj.12759 (PMC8742543; doi:10.7717/peerj.12759)
Supplement: Supplemental Information 3 [file peerj-10-12759-s003.zip › data 2-2/wb/cleved capas9(k.5.10.20)/clevered caspas9.xlsx]

## Sheet: Sheet1
zyydx 2021-05-01 12 h 13 m
number	sign	type	Volume (integer)	Adjust volume (integer)	Average background (integer)	Absolute quantitative	Relative quantitative	Number of pixels	Minimum value (integer)	Maximum (integer)	Average (integer)	standard deviation	Area (mm2)
1	U1	unknown	1936924	841004	4723.79	Not applicable	Not applicable	232	3644	12200	8348.81	1794.52	8.72845
2	U2	unknown	2134108	929742	5191.23	Not applicable	Not applicable	232	2636	12984	9198.74	2498.77	8.72845
3	U3	unknown	2455616	1.09544e+06	5862.82	Not applicable	Not applicable	232	3988	15396	10584.6	2578.58	8.72845
4	U4	unknown	2640612	1.17642e+06	6311.18	Not applicable	Not applicable	232	3192	16160	11381.9	3134.49	8.72845
5	U5	unknown	1569860	749472	3536.15	Not applicable	Not applicable	232	2624	10852	6766.64	1928.77	8.72845
6	U6	unknown	2507448	1.08429e+06	6134.31	Not applicable	Not applicable	232	2876	16956	10808	3464.63	8.72845
7	U7	unknown	2496520	947700	6675.95	Not applicable	Not applicable	232	4112	16252	10760.9	2827.68	8.72845
8	U8	unknown	2013824	854835	4995.64	Not applicable	Not applicable	232	2624	12712	8680.28	2071.28	8.72845
zyydx 2021-05-03 13 h 20 m_Exposure_1.2sec
number	sign	type	Volume (integer)	Adjust volume (integer)	Average background (integer)	Absolute quantitative	Relative quantitative	Number of pixels	Minimum value (integer)	Maximum (integer)	Average (integer)	standard deviation	Area (mm2)
1	U1	unknown	6373056	1.43597e+06	22856.9	Not applicable	Not applicable	216	18852	38124	29504.9	4823.8	8.12649
2	U2	unknown	7997088	2.12246e+06	27197.4	Not applicable	Not applicable	216	23112	48528	37023.6	6379.41	8.12649
3	U3	unknown	8812488	1.64393e+06	33187.8	Not applicable	Not applicable	216	30656	51712	40798.6	5050.5	8.12649
4	U4	unknown	9257032	2.14211e+06	32939.5	Not applicable	Not applicable	216	26940	54780	42856.6	6025.81	8.12649
	control	5	10	20
	8348.81	9198.74	11584.6	11381.9
	6766.64	10808	10760.9	12680.3
	8504.89	10023.6	11798.6	15856.6
gapdh	29317.8	30320.7	30340.5	29917
	control	5	10	20
caspas9/gapdh	0.284769	0.303382	0.381818	0.380451
	0.230803	0.356455	0.35467	0.423849
	0.290093	0.330585	0.388871	0.530021
	0.268555	0.330141	0.37512	0.444774
