# Supplementary material for: Protection of catalpol against triptolide-induced hepatotoxicity by inhibiting excessive autophagy via the PERK-ATF4-CHOP pathway
Source: PeerJ. 2022 Jan 5;10:e12759. doi: 10.7717/peerj.12759 (PMC8742543; doi:10.7717/peerj.12759)
Supplement: Supplemental Information 3 [file peerj-10-12759-s003.zip › data 2-2/wb/cleved caspas3(k.5.10.20)/cleved cASPAS3.xlsx]

## Sheet: Sheet1
zyydx 2021-05-01 12h 13 m
number	sign	type	Volume (integer)	Adjust volume (integer)	Average background (integer)	Absolute quantitative	Relative quantitative	Number of pixels	Minimum value (integer)	Maximum (integer)	Average (integer)	standard deviation	Area (mm2)
1	U1	unknown	1936924	841004	4723.79	Not applicable	Not applicable	232	3644	12200	8348.81	1794.52	8.72845
2	U2	unknown	2134108	929742	5191.23	Not applicable	Not applicable	232	2636	12984	9198.74	2498.77	8.72845
3	U3	unknown	2455616	1.09544e+06	5862.82	Not applicable	Not applicable	232	3988	15396	10584.6	2578.58	8.72845
4	U4	unknown	2640612	1.17642e+06	6311.18	Not applicable	Not applicable	232	3192	16160	11381.9	3134.49	8.72845
zyydx 2021-05-01 12 h 14 m_Exposure_1.5sec
number	sign	type	Volume (integer)	Adjust volume (integer)	Average background (integer)	Absolute quantitative	Relative quantitative	Number of pixels	Minimum value (integer)	Maximum (integer)	Average (integer)	standard deviation	Area (mm2)
1	U1	unknown	3712848	1081828	12528.7	Not applicable	Not applicable	210	6332	24096	17680.2	3939.12	7.90075
2	U2	unknown	4225268	1.54108e+06	13222.6	Not applicable	Not applicable	203	6232	26360	20814.1	3760.48	7.6374
3	U3	unknown	3513164	1.00002e+06	14959.2	Not applicable	Not applicable	168	11576	26556	20911.7	2854.95	6.3206
4	U4	unknown	5280652	1.73143e+06	18778.9	Not applicable	Not applicable	189	14208	34368	27940	3811.24	7.11068
zyydx 2021-05-03 13 h 20 m_Exposure_1.2sec
number	sign	type	Volume (integer)	Adjust volume (integer)	Average background (integer)	Absolute quantitative	Relative quantitative	Number of pixels	Minimum value (integer)	Maximum (integer)	Average (integer)	standard deviation	Area (mm2)
1	U1	unknown	6373056	1.43597e+06	22856.9	Not applicable	Not applicable	216	18852	38124	29504.9	4823.8	8.12649
2	U2	unknown	7997088	2.12246e+06	27197.4	Not applicable	Not applicable	216	23112	48528	37023.6	6379.41	8.12649
3	U3	unknown	8812488	1.64393e+06	33187.8	Not applicable	Not applicable	216	30656	51712	40798.6	5050.5	8.12649
4	U4	unknown	9257032	2.14211e+06	32939.5	Not applicable	Not applicable	216	26940	54780	42856.6	6025.81	8.12649
	control	5	10	20
cleaved caspas3	8348.81	9198.74	10584.6	11381.9			control	5	10	20
	17680.2	20814.1	20911.7	27940		cleaved caspas3/gapdh	0.384769	0.496478	0.608223	0.780451
	29504.9	37023.6	40798.6	42856.6			0.423054	0.43771	0.558951	0.733917
gapdh	29317.8	37320.7	34340.5	29917			0.393912	0.477094	0.588587	0.757184
