# Supplementary material for: Protection of catalpol against triptolide-induced hepatotoxicity by inhibiting excessive autophagy via the PERK-ATF4-CHOP pathway
Source: PeerJ. 2022 Jan 5;10:e12759. doi: 10.7717/peerj.12759 (PMC8742543; doi:10.7717/peerj.12759)
Supplement: Supplemental Information 3 [file peerj-10-12759-s003.zip › data 2-2/wb/gapdh/gapdh1.xlsx]

## Sheet: Sheet1
0.8
number	sign	type	Volume (integer)	Adjust volume (integer)	Average background (integer)	Absolute quantitative	Relative quantitative	Number of pixels	Minimum value (integer)	Maximum (integer)	Average (integer)	standard deviation	Area (mm2)
1	U1	unknown	5364135	2.68489e+06	11071.2	Not applicable	Not applicable	242	7599	30170	22165.8	5287.05	9.10468
2	U2	unknown	4664637	2.33393e+06	11098.6	Not applicable	Not applicable	210	6860	31825	22212.6	5828.01	7.90075
3	U3	unknown	4062926	1.62282e+06	11619.6	Not applicable	Not applicable	210	7008	26179	19347.3	3869.7	7.90075
4	U4	unknown	3904146	1.59477e+06	10997	Not applicable	Not applicable	210	6420	24600	18591.2	4290.88	7.90075
5	U5	unknown	3768786	1.5636e+06	10500.9	Not applicable	Not applicable	210	8064	24249	17946.6	3421.45	7.90075
6	U6	unknown	4232615	1.75613e+06	11792.8	Not applicable	Not applicable	210	7658	26104	20155.3	3844.29	7.90075
7	U7	unknown	4503195	1.85722e+06	12599.9	Not applicable	Not applicable	210	8259	27425	21443.8	3643.9	7.90075
8	U8	unknown	4538033	1.7961e+06	13056.8	Not applicable	Not applicable	210	9008	27386	21609.7	3961.21	7.90075
9	U9	unknown	4739858	1771508	14135	Not applicable	Not applicable	210	12265	28037	22570.8	3800.7	7.90075
10	U10	unknown	5383894	2.11647e+06	15559.2	Not applicable	Not applicable	210	8986	32930	25637.6	4788.94	7.90075
	gapdh	control	1	4	16	64		control	1	4	16	64
		22165.8	22212.6	19347.3	18591.2	17946.6		20155.3	21443.8	21609.7	22570.8	25637.6
