# Supplementary material for: Protection of catalpol against triptolide-induced hepatotoxicity by inhibiting excessive autophagy via the PERK-ATF4-CHOP pathway
Source: PeerJ. 2022 Jan 5;10:e12759. doi: 10.7717/peerj.12759 (PMC8742543; doi:10.7717/peerj.12759)
Supplement: Supplemental Information 3 [file peerj-10-12759-s003.zip › data 2-2/wb/gapdh/gapdh2.xlsx]

## Sheet: Sheet1
zyydx 2021-01-17 1分
number	sign	type	Volume (integer)	Adjust volume (integer)	Average background (integer)	Absolute quantitative	Relative quantitative	Number of pixels	Minimum value (integer)	Maximum (integer)	Average (integer)	standard deviation	Area (mm2)
1	U1	unknown	2917847	947460	16419.9	Not applicable	Not applicable	120	10660	29774	24315.4	3512.99	4.51472
2	U2	unknown	3768794	1.41564e+06	16007.8	Not applicable	Not applicable	147	11709	34418	25638.1	4204.47	5.53053
3	U3	unknown	4270444	1.52247e+06	18693.7	Not applicable	Not applicable	147	18212	38938	29050.6	4840.71	5.53053
4	U4	unknown	4872019	1.79485e+06	20933.1	Not applicable	Not applicable	147	15023	39977	33143	5203.3	5.53053
5	U5	unknown	4743347	1.53565e+06	21821.1	Not applicable	Not applicable	147	18215	39029	32267.7	4537.3	5.53053
6	U6	unknown	4673193	1.60498e+06	20872.2	Not applicable	Not applicable	147	11941	40679	31790.4	5129.51	5.53053
7	U7	unknown	4531347	1.74655e+06	18944.2	Not applicable	Not applicable	147	13904	38545	30825.5	5049.29	5.53053
8	U8	unknown	3999014	1.47629e+06	17161.4	Not applicable	Not applicable	147	13355	33235	27204.2	4040.29	5.53053
9	U9	unknown	4504893	1.75756e+06	18689.3	Not applicable	Not applicable	147	16627	38755	30645.5	5564.66	5.53053
10	U10	unknown	4261886	1.44628e+06	19153.8	Not applicable	Not applicable	147	14259	35383	28992.4	4752.53	5.53053
	control	1	4	16	64		control	1	4	16	64
	24315.4	25638.1	29050.6	33143	32267.7		31790.4	30825.5	27204.2	30645.5	28992.4
