# Supplementary material for: Protection of catalpol against triptolide-induced hepatotoxicity by inhibiting excessive autophagy via the PERK-ATF4-CHOP pathway
Source: PeerJ. 2022 Jan 5;10:e12759. doi: 10.7717/peerj.12759 (PMC8742543; doi:10.7717/peerj.12759)
Supplement: Supplemental Information 4 — control: 5, 10, 20 ug/L [file peerj-10-12759-s004.zip]

Archive with 37 entries (34 files):
- data 3-1/
- data 3-1/Flow cytometry(Apoptosis)/
- data 3-1/Flow cytometry(Apoptosis)/2021.02.05ú¿control.5.10.20ú⌐/
- data 3-1/Flow cytometry(Apoptosis)/2021.02.05ú¿control.5.10.20ú⌐/1.analysis
- data 3-1/Flow cytometry(Apoptosis)/2021.02.05ú¿control.5.10.20ú⌐/2021-02-05-113505-1.fcs
- data 3-1/Flow cytometry(Apoptosis)/2021.02.05ú¿control.5.10.20ú⌐/2021-02-05-113657-1.fcs
- data 3-1/Flow cytometry(Apoptosis)/2021.02.05ú¿control.5.10.20ú⌐/2021-02-05-113758-2.fcs
- data 3-1/Flow cytometry(Apoptosis)/2021.02.05ú¿control.5.10.20ú⌐/2021-02-05-113900-3.fcs
- data 3-1/Flow cytometry(Apoptosis)/2021.02.05ú¿control.5.10.20ú⌐/2021-02-05-114010-4.fcs
- data 3-1/Flow cytometry(Apoptosis)/2021.02.05ú¿control.5.10.20ú⌐/2021-02-05-114146-5.fcs
- data 3-1/Flow cytometry(Apoptosis)/2021.02.05ú¿control.5.10.20ú⌐/2021-02-05-114403-6.fcs
- data 3-1/Flow cytometry(Apoptosis)/2021.02.05ú¿control.5.10.20ú⌐/2021-02-05-114534-7.fcs
- data 3-1/Flow cytometry(Apoptosis)/2021.02.05ú¿control.5.10.20ú⌐/2021-02-05-114705-8.fcs
- data 3-1/Flow cytometry(Apoptosis)/2021.02.05ú¿control.5.10.20ú⌐/2021-02-05-114843-9.fcs
- data 3-1/Flow cytometry(Apoptosis)/2021.02.05ú¿control.5.10.20ú⌐/2021-02-05-114939-9.fcs
- data 3-1/Flow cytometry(Apoptosis)/2021.02.05ú¿control.5.10.20ú⌐/2021-02-05-115100-10.fcs
- data 3-1/Flow cytometry(Apoptosis)/2021.02.05ú¿control.5.10.20ú⌐/2021-02-05-115239-11.fcs
- data 3-1/Flow cytometry(Apoptosis)/2021.02.05ú¿control.5.10.20ú⌐/2021-02-05-115438-12.fcs
- data 3-1/Flow cytometry(Apoptosis)/2021.02.05ú¿control.5.10.20ú⌐/2021-02-05-115704-13.fcs
- data 3-1/Flow cytometry(Apoptosis)/2021.02.05ú¿control.5.10.20ú⌐/2021-02-05-120018-14.fcs
- data 3-1/Flow cytometry(Apoptosis)/2021.02.05ú¿control.5.10.20ú⌐/2021-02-05-120329-15.fcs
- data 3-1/Flow cytometry(Apoptosis)/2021.02.05ú¿control.5.10.20ú⌐/2021-02-05-120526-17.fcs
- data 3-1/Flow cytometry(Apoptosis)/2021.02.05ú¿control.5.10.20ú⌐/2021-02-05-120705-16.fcs
- data 3-1/Flow cytometry(Apoptosis)/2021.02.05ú¿control.5.10.20ú⌐/2021-02-05-120853-17.fcs
- data 3-1/Flow cytometry(Apoptosis)/2021.02.05ú¿control.5.10.20ú⌐/2021-02-05-121051-18.fcs
- data 3-1/Flow cytometry(Apoptosis)/2021.02.05ú¿control.5.10.20ú⌐/2021-02-05-121203-19.fcs
- data 3-1/Flow cytometry(Apoptosis)/2021.02.05ú¿control.5.10.20ú⌐/2021-02-05-121417-20.fcs
- data 3-1/Flow cytometry(Apoptosis)/2021.02.05ú¿control.5.10.20ú⌐/2021-02-05-121609-21.fcs
- data 3-1/Flow cytometry(Apoptosis)/2021.02.05ú¿control.5.10.20ú⌐/2021-02-05-121749-22.fcs
- data 3-1/Flow cytometry(Apoptosis)/2021.02.05ú¿control.5.10.20ú⌐/2021-02-05-121927-23.fcs
- data 3-1/Flow cytometry(Apoptosis)/2021.02.05ú¿control.5.10.20ú⌐/2021-02-05-122108-24.fcs
- data 3-1/Flow cytometry(Apoptosis)/2021.02.05ú¿control.5.10.20ú⌐/2021-02-05-122315-25.fcs
- data 3-1/Flow cytometry(Apoptosis)/2021.02.05ú¿control.5.10.20ú⌐/2021-02-05-122509-27.fcs
- data 3-1/Flow cytometry(Apoptosis)/2021.02.05ú¿control.5.10.20ú⌐/2021-02-05-122603-26.fcs
- data 3-1/Flow cytometry(Apoptosis)/2021.02.05ú¿control.5.10.20ú⌐/2021-02-05-122735-27.fcs
- data 3-1/Flow cytometry(Apoptosis)/2021.02.05ú¿control.5.10.20ú⌐/2021-02-05-122918-28.fcs
- data 3-1/Flow cytometry(Apoptosis)/K.5.10.20.pzfx
