# Supplementary material for: Protection of catalpol against triptolide-induced hepatotoxicity by inhibiting excessive autophagy via the PERK-ATF4-CHOP pathway
Source: PeerJ. 2022 Jan 5;10:e12759. doi: 10.7717/peerj.12759 (PMC8742543; doi:10.7717/peerj.12759)
Supplement: Supplemental Information 5 — control: 5, 10, 20 ug/L [file peerj-10-12759-s005.zip]

Archive with 28 entries (25 files):
- data 3-2/
- data 3-2/Flow cytometryú¿ROSú⌐/
- data 3-2/Flow cytometryú¿ROSú⌐/06.04ROS(K.5.10.20.20+CAT)/
- data 3-2/Flow cytometryú¿ROSú⌐/06.04ROS(K.5.10.20.20+CAT)/2021-06-04-103819-1.fcs
- data 3-2/Flow cytometryú¿ROSú⌐/06.04ROS(K.5.10.20.20+CAT)/2021-06-04-103939-4.fcs
- data 3-2/Flow cytometryú¿ROSú⌐/06.04ROS(K.5.10.20.20+CAT)/2021-06-04-104108-2.fcs
- data 3-2/Flow cytometryú¿ROSú⌐/06.04ROS(K.5.10.20.20+CAT)/2021-06-04-104357-3.fcs
- data 3-2/Flow cytometryú¿ROSú⌐/06.04ROS(K.5.10.20.20+CAT)/2021-06-04-104546-4.fcs
- data 3-2/Flow cytometryú¿ROSú⌐/06.04ROS(K.5.10.20.20+CAT)/2021-06-04-104703-5.fcs
- data 3-2/Flow cytometryú¿ROSú⌐/06.04ROS(K.5.10.20.20+CAT)/2021-06-04-104922-6.fcs
- data 3-2/Flow cytometryú¿ROSú⌐/06.04ROS(K.5.10.20.20+CAT)/2021-06-04-105147-1.fcs
- data 3-2/Flow cytometryú¿ROSú⌐/06.04ROS(K.5.10.20.20+CAT)/2021-06-04-105326-2.fcs
- data 3-2/Flow cytometryú¿ROSú⌐/06.04ROS(K.5.10.20.20+CAT)/2021-06-04-105626-3.fcs
- data 3-2/Flow cytometryú¿ROSú⌐/06.04ROS(K.5.10.20.20+CAT)/2021-06-04-105811-4.fcs
- data 3-2/Flow cytometryú¿ROSú⌐/06.04ROS(K.5.10.20.20+CAT)/2021-06-04-105934-5.fcs
- data 3-2/Flow cytometryú¿ROSú⌐/06.04ROS(K.5.10.20.20+CAT)/2021-06-04-110204-6.fcs
- data 3-2/Flow cytometryú¿ROSú⌐/06.04ROS(K.5.10.20.20+CAT)/2021-06-04-110413-1.fcs
- data 3-2/Flow cytometryú¿ROSú⌐/06.04ROS(K.5.10.20.20+CAT)/2021-06-04-110550-2.fcs
- data 3-2/Flow cytometryú¿ROSú⌐/06.04ROS(K.5.10.20.20+CAT)/2021-06-04-110858-3.fcs
- data 3-2/Flow cytometryú¿ROSú⌐/06.04ROS(K.5.10.20.20+CAT)/2021-06-04-111043-4.fcs
- data 3-2/Flow cytometryú¿ROSú⌐/06.04ROS(K.5.10.20.20+CAT)/2021-06-04-111200-5.fcs
- data 3-2/Flow cytometryú¿ROSú⌐/06.04ROS(K.5.10.20.20+CAT)/2021-06-04-111431-6.fcs
- data 3-2/Flow cytometryú¿ROSú⌐/06.04ROS(K.5.10.20.20+CAT)/20210604-2-Layout.png
- data 3-2/Flow cytometryú¿ROSú⌐/06.04ROS(K.5.10.20.20+CAT)/20210604-2.wsp
- data 3-2/Flow cytometryú¿ROSú⌐/06.04ROS(K.5.10.20.20+CAT)/20210604.wsp
- data 3-2/Flow cytometryú¿ROSú⌐/06.04ROS(K.5.10.20.20+CAT)/Project1.pzfx
- data 3-2/Flow cytometryú¿ROSú⌐/06.04ROS(K.5.10.20.20+CAT)/Statistics.xlsx
- data 3-2/Flow cytometryú¿ROSú⌐/K.5.10.20.pzfx
