# Supplementary material for: Protection of catalpol against triptolide-induced hepatotoxicity by inhibiting excessive autophagy via the PERK-ATF4-CHOP pathway
Source: PeerJ. 2022 Jan 5;10:e12759. doi: 10.7717/peerj.12759 (PMC8742543; doi:10.7717/peerj.12759)
Supplement: Supplemental Information 5 — control: 5, 10, 20 ug/L [file peerj-10-12759-s005.zip › data 3-2/Flow cytometryú¿ROSú⌐/06.04ROS(K.5.10.20.20+CAT)/20210604-2.wsp]

<?xml version="1.0" encoding="UTF-8"?>
 <Workspace version="20.0"  modDate="Sun Aug 08 20:06:42 CST 2021"  flowJoVersion="10.0.7r2"  drawRowBorders="1"  drawColumnBorders="1"  curGroup="All Samples"  groupPaneHeight="80"  xmlns:xsi="http://www.w3.org/2001/XMLSchema-instance"  xmlns:gating="http://www.isac-net.org/std/Gating-ML/v2.0/gating"  xmlns:transforms="http://www.isac-net.org/std/Gating-ML/v2.0/transformations"  xmlns:data-type="http://www.isac-net.org/std/Gating-ML/v2.0/datatypes"  xsi:schemaLocation="http://www.isac-net.org/std/Gating-ML/v2.0/gating http://www.isac-net.org/std/Gating-ML/v2.0/gating/Gating-ML.v2.0.xsd http://www.isac-net.org/std/Gating-ML/v2.0/transformations http://www.isac-net.org/std/Gating-ML/v2.0/gating/Transformations.v2.0.xsd http://www.isac-net.org/std/Gating-ML/v2.0/datatypes http://www.isac-net.org/std/Gating-ML/v2.0/gating/DataTypes.v2.0.xsd "  nonAutoSaveFileName="file:/C:/Users/zhang/Desktop/sci/perk-chop调控自噬减轻肝毒性/补小论文数据/流式/06.04ROS(K.5.10.20.20+CAT)/20210604-2.wsp" >
   <WindowPosition x="-8"  y="-8"  width="1479"  height="890"  displayed="1"  panelState="" />
   <TextTraits font="SansSerif"  size="12"  name=""  style="plain"  color="#000000"  background="#00ffffff"  just="left" />
   <Columns>
     <TColumn width="587" >
       <Property key="fj.appnode.prop.name" />
     </TColumn>
     <TColumn width="428" >
       <Property key="fj.appnode.prop.statistic" />
     </TColumn>
     <TColumn width="427" >
       <Property key="fj.appnode.prop.ncells" />
     </TColumn>
   </Columns>
   <Matrices/>
   <Cytometers>
     <Cytometer name="GALLIOS"  cyt="Gallios (Kaluza)"  useFCS3="1"  extraNegs="0"  widthBasis="-1"  linMin="0"  logMin="0.1"  linMax="1048576"  logMax="1048576"  linearRescale="1"  logRescale="1"  linFromKW="1"  logFromKW="1"  useGain="1"  useTransform="0"  transformType="LOG"  manufacturer=""  serialnumber=""  homepage="workspaces-and-samples/flowjo-and-your-cytometer/ws-cytometer-beckman/"  icon="coulter.png" >
       <LinParams>
         <Param>time</Param>
       </LinParams>
       <LogParams/>
       <FilterParams>
         <Param>LSW</Param>
         <Param>MSW</Param>
       </FilterParams>
       <TransformStore>
         <Transforms>
           <Transforms>
             <transforms:linear transforms:minRange="0"  transforms:maxRange="128"  gain="1" >
               <data-type:parameter data-type:name="Time" />
             </transforms:linear>
             <transforms:log transforms:offset="1"  transforms:decades="6.0205999133" >
               <data-type:parameter data-type:name="FL1-A" />
             </transforms:log>
             <transforms:linear transforms:minRange="0"  transforms:maxRange="262144"  gain="2" >
               <data-type:parameter data-type:name="SS-H" />
             </transforms:linear>
             <transforms:linear transforms:minRange="0"  transforms:maxRange="262144"  gain="2" >
               <data-type:parameter data-type:name="FS-H" />
             </transforms:linear>
             <transforms:linear transforms:minRange="0"  transforms:maxRange="1024"  gain="2" >
               <data-type:parameter data-type:name="SS-W" />
             </transforms:linear>
             <transforms:linear transforms:minRange="0"  transforms:maxRange="1048576"  gain="2" >
               <data-type:parameter data-type:name="SS-A" />
             </transforms:linear>
             <transforms:linear transforms:minRange="0"  transforms:maxRange="1024"  gain="2" >
               <data-type:parameter data-type:name="FS-W" />
             </transforms:linear>
             <transforms:linear transforms:minRange="0"  transforms:maxRange="1048576"  gain="2" >
               <data-type:parameter data-type:name="FS-A" />
             </transforms:linear>
             <transforms:log transforms:offset="1"  transforms:decades="3.0102999566" >
               <data-type:parameter data-type:name="FL1-W" />
             </transforms:log>
             <transforms:log transforms:offset="1"  transforms:decades="5.418539922" >
               <data-type:parameter data-type:name="FL1-H" />
             </transforms:log>
           </Transforms>
         </Transforms>
       </TransformStore>
     </Cytometer>
   </Cytometers>
   <Groups>
     <GroupNode name="All Samples"  annotation=""  owningGroup="All Samples"  expanded="1"  sortPriority="10"  count="-1" >
       <Graph smoothing="0"  backColor="#ffffff"  foreColor="#000000"  type="Pseudocolor"  fast="1"  rowCount="0" >
         <Axis dimension="x"  name=""  label=""  auto="auto" />
         <Axis dimension="y"  name=""  label=""  auto="auto" />
         <GraphSettings level="5%"  smoothingHighResolution="1"  contourHighResolution="1"  histogramSmoothingCount="0"  graphResolution="256"  showOutliers="0"  drawLargeDots="0"  dotsToDraw="8000"  tint="le.chartfill.tinted.40"  lineWeight="le.lineweight.normal"  lineStyle="le.linestyle.solid" />
         <GraphEnvironment showGrid="0"  showAxes="tnlTNL"  showGates="1"  showFreqOnPlots="1"  showGateNameOnPlots="1"  showMedians="0"  showUncomped="0"  addEventParam="0"  lastYAxisName="" >
           <TextTraits font="SansSerif"  size="12"  name="Labels"  style="plain"  color="#000000"  background="#00ffffff"  just="left" />
           <TextTraits font="SansSerif"  size="12"  name="LayoutGates"  style="plain"  color="#000000"  background="#00ffffff"  just="left" />
           <TextTraits font="SansSerif"  size="10"  name="Numbers"  style="plain"  color="#000000"  background="#00ffffff"  just="left" />
           <TextTraits font="SansSerif"  size="10"  name="Legend"  style="plain"  color="#000000"  background="#00ffffff"  just="left" />
           <WindowPosition x="0"  y="0"  width="0"  height="0"  displayed="0"  panelState="" />
         </GraphEnvironment>
       </Graph>
       <Subpopulations>
         <Population name="ROS Ratio"  annotation=""  owningGroup="All Samples"  expanded="1"  sortPriority="10"  count="2" >
           <Graph smoothing="1"  backColor="#ffffff"  foreColor="#ff0000"  type="Histogram"  fast="1"  rowCount="0" >
             <Axis dimension="x"  name="FS-H"  label=""  auto="auto" />
             <Axis dimension="y"  name=""  label=""  auto="auto" />
             <GraphSettings level="5%"  smoothingHighResolution="1"  contourHighResolution="1"  histogramSmoothingCount="0"  graphResolution="256"  showOutliers="0"  drawLargeDots="0"  dotsToDraw="8000"  tint="le.chartfill.tinted.40"  lineWeight="le.lineweight.normal"  lineStyle="le.linestyle.solid" />
             <GraphEnvironment showGrid="0"  showAxes="tnlTNL"  showGates="1"  showFreqOnPlots="1"  showGateNameOnPlots="1"  showMedians="0"  showUncomped="0"  addEventParam="0"  lastYAxisName="" >
               <TextTraits font="SansSerif"  size="12"  name="Labels"  style="plain"  color="#000000"  background="#00ffffff"  just="left" />
               <TextTraits font="SansSerif"  size="12"  name="LayoutGates"  style="plain"  color="#000000"  background="#00ffffff"  just="left" />
               <TextTraits font="SansSerif"  size="10"  name="Numbers"  style="plain"  color="#000000"  background="#00ffffff"  just="left" />
               <TextTraits font="SansSerif"  size="10"  name="Legend"  style="plain"  color="#000000"  background="#00ffffff"  just="left" />
               <WindowPosition x="141"  y="28"  width="390"  height="634"  displayed="1"  panelState="+--" />
             </GraphEnvironment>
           </Graph>
           <Gate gating:id="ID2082938164" >
             <gating:RectangleGate eventsInside="1"  annoOffsetX="0"  annoOffsetY="0"  tint="#000000"  isTinted="0"  lineWeight="Normal"  userDefined="1" >
               <gating:dimension gating:min="73980.80549366021"  gating:max="745679.7930371271"  yRatio="0.6519823788546255" >
                 <data-type:fcs-dimension data-type:name="FL1-A" />
               </gating:dimension>
             </gating:RectangleGate>
           </Gate>
         </Population>
       </Subpopulations>
       <Group name="All Samples"  live="1"  role="ws.group.dlog.test"  key=""  synchronized="0"  foreground="#000000"  fontStyle="bold" >
         <Criteria/>
         <SampleRefs>
           <SampleRef sampleID="2" />
           <SampleRef sampleID="3" />
           <SampleRef sampleID="4" />
           <SampleRef sampleID="5" />
           <SampleRef sampleID="6" />
           <SampleRef sampleID="7" />
           <SampleRef sampleID="8" />
           <SampleRef sampleID="9" />
           <SampleRef sampleID="10" />
           <SampleRef sampleID="11" />
           <SampleRef sampleID="12" />
           <SampleRef sampleID="13" />
           <SampleRef sampleID="14" />
           <SampleRef sampleID="15" />
           <SampleRef sampleID="16" />
           <SampleRef sampleID="17" />
           <SampleRef sampleID="18" />
           <SampleRef sampleID="19" />
           <SampleRef sampleID="1" />
         </SampleRefs>
         <Keywords/>
       </Group>
     </GroupNode>
     <GroupNode name="Compensation"  annotation=""  owningGroup="Compensation"  expanded="1"  sortPriority="10"  count="-1" >
       <Graph smoothing="0"  backColor="#ffffff"  foreColor="#000000"  type="Pseudocolor"  fast="1"  rowCount="0" >
         <Axis dimension="x"  name=""  label=""  auto="auto" />
         <Axis dimension="y"  name=""  label=""  auto="auto" />
         <GraphSettings level="5%"  smoothingHighResolution="1"  contourHighResolution="1"  histogramSmoothingCount="0"  graphResolution="256"  showOutliers="0"  drawLargeDots="0"  dotsToDraw="8000"  tint="le.chartfill.tinted.40"  lineWeight="le.lineweight.normal"  lineStyle="le.linestyle.solid" />
         <GraphEnvironment showGrid="0"  showAxes="tnlTNL"  showGates="1"  showFreqOnPlots="1"  showGateNameOnPlots="1"  showMedians="0"  showUncomped="0"  addEventParam="0"  lastYAxisName="" >
           <TextTraits font="SansSerif"  size="12"  name="Labels"  style="plain"  color="#000000"  background="#00ffffff"  just="left" />
           <TextTraits font="SansSerif"  size="12"  name="LayoutGates"  style="plain"  color="#000000"  background="#00ffffff"  just="left" />
           <TextTraits font="SansSerif"  size="10"  name="Numbers"  style="plain"  color="#000000"  background="#00ffffff"  just="left" />
           <TextTraits font="SansSerif"  size="10"  name="Legend"  style="plain"  color="#000000"  background="#00ffffff"  just="left" />
           <WindowPosition x="0"  y="0"  width="0"  height="0"  displayed="0"  panelState="" />
         </GraphEnvironment>
       </Graph>
       <Group name="Compensation"  live="1"  role="ws.group.dlog.compensation"  key=""  synchronized="0"  foreground="#ff00ff"  fontStyle="bold" >
         <Criteria>
           <Criterion connector="And"  keyword="$FIL"  function="Contains"  value="comp" />
           <Criterion connector="Or"  keyword="$FIL"  function="Contains"  value="unstained" />
         </Criteria>
         <Keywords/>
       </Group>
     </GroupNode>
   </Groups>
   <SampleList>
     <Sample>
       <DataSet uri="file:/C:/Users/zhang/Desktop/sci/perk-chop调控自噬减轻肝毒性/补小论文数据/流式/06.04ROS(K.5.10.20.20+CAT)/2021-06-04-111431-6.fcs"  sampleID="1" />
       <Transformations>
         <transforms:linear transforms:minRange="0"  transforms:maxRange="262144"  gain="2" >
           <data-type:parameter data-type:name="FS-H" />
         </transforms:linear>
         <transforms:linear transforms:minRange="0"  transforms:maxRange="1048576"  gain="2" >
           <data-type:parameter data-type:name="FS-A" />
         </transforms:linear>
         <transforms:linear transforms:minRange="0"  transforms:maxRange="1024"  gain="2" >
           <data-type:parameter data-type:name="FS-W" />
         </transforms:linear>
         <transforms:linear transforms:minRange="0"  transforms:maxRange="262144"  gain="2" >
           <data-type:parameter data-type:name="SS-H" />
         </transforms:linear>
         <transforms:linear transforms:minRange="0"  transforms:maxRange="1048576"  gain="2" >
           <data-type:parameter data-type:name="SS-A" />
         </transforms:linear>
         <transforms:linear transforms:minRange="0"  transforms:maxRange="1024"  gain="2" >
           <data-type:parameter data-type:name="SS-W" />
         </transforms:linear>
         <transforms:log transforms:offset="1"  transforms:decades="5.418539922" >
           <data-type:parameter data-type:name="FL1-H" />
         </transforms:log>
         <transforms:log transforms:offset="1"  transforms:decades="6.0205999133" >
           <data-type:parameter data-type:name="FL1-A" />
         </transforms:log>
         <transforms:log transforms:offset="1"  transforms:decades="3.0102999566" >
           <data-type:parameter data-type:name="FL1-W" />
         </transforms:log>
         <transforms:linear transforms:minRange="0"  transforms:maxRange="128"  gain="1" >
           <data-type:parameter data-type:name="Time" />
         </transforms:linear>
       </Transformations>
       <Keywords>
         <Keyword name="@VIOLETTARGETPOWER"  value="40 mW" />
         <Keyword name="@VIOLETLASERPOWER_START"  value="40.2 mW" />
         <Keyword name="@VIOLETLASERPOWER_END"  value="40.2 mW" />
         <Keyword name="@TUBENO"  value="6" />
         <Keyword name="@STOPREASON"  value="PROTOCOL" />
         <Keyword name="@SAMPLEID2"  value=" " />
         <Keyword name="@SAMPLEID1"  value=" " />
         <Keyword name="@REDTARGETPOWER"  value="25 mW" />
         <Keyword name="@REDLASERPOWER_START"  value="25 mW" />
         <Keyword name="@REDLASERPOWER_END"  value="25 mW" />
         <Keyword name="@ELAPSEDTIME"  value="93.4" />
         <Keyword name="@DISCRIMINATOR"  value="FS,100" />
         <Keyword name="@CAROUSEL"  value="02" />
         <Keyword name="@BLUETARGETPOWER"  value="22 mW" />
         <Keyword name="@BLUELASERPOWER_START"  value="22 mW" />
         <Keyword name="@BLUELASERPOWER_END"  value="22 mW" />
         <Keyword name="@BARCODE"  value="NoRead" />
         <Keyword name="@ACQTIME"  value="93.4" />
         <Keyword name="@ACQSOFTWARE"  value="Kaluza for Gallios 1.0" />
         <Keyword name="@ABSCALFACTOR"  value="NOT SET" />
         <Keyword name="$SYS"  value="Microsoft Windows NT 6.1.7601 Service Pack 1 64-bit" />
         <Keyword name="$PROJ"  value="New Protocol 1" />
         <Keyword name="$OP"  value="BeckmanCoulter\Beckman Coulter Inc" />
         <Keyword name="$CYTSN"  value="BB11602" />
         <Keyword name="$CYT"  value="Gallios (Kaluza)" />
         <Keyword name="$P10V"  value="0" />
         <Keyword name="$P10S"  value="Time" />
         <Keyword name="$P10R"  value="1073741824" />
         <Keyword name="$P10N"  value="Time" />
         <Keyword name="$P10G"  value="1.0" />
         <Keyword name="$P10E"  value="0,0" />
         <Keyword name="$P10B"  value="32" />
         <Keyword name="$P9V"  value="250" />
         <Keyword name="$P9S"  value="FITC" />
         <Keyword name="$P9R"  value="1024" />
         <Keyword name="$P9N"  value="FL1-W" />
         <Keyword name="$P9G"  value="1" />
         <Keyword name="$P9E"  value="0,0" />
         <Keyword name="$P9B"  value="32" />
         <Keyword name="$P8V"  value="250" />
         <Keyword name="$P8S"  value="FL1" />
         <Keyword name="$P8R"  value="1048576" />
         <Keyword name="$P8N"  value="FL1-A" />
         <Keyword name="$P8G"  value="1" />
         <Keyword name="$P8E"  value="0,0" />
         <Keyword name="$P8B"  value="32" />
         <Keyword name="$P7V"  value="250" />
         <Keyword name="$P7S"  value="FITC" />
         <Keyword name="$P7R"  value="262144" />
         <Keyword name="$P7N"  value="FL1-H" />
         <Keyword name="$P7G"  value="1" />
         <Keyword name="$P7E"  value="0,0" />
         <Keyword name="$P7B"  value="32" />
         <Keyword name="$P6V"  value="317" />
         <Keyword name="$P6S"  value="SS" />
         <Keyword name="$P6R"  value="1024" />
         <Keyword name="$P6N"  value="SS-W" />
         <Keyword name="$P6G"  value="2" />
         <Keyword name="$P6E"  value="0,0" />
         <Keyword name="$P6B"  value="32" />
         <Keyword name="$P5V"  value="317" />
         <Keyword name="$P5S"  value="SS" />
         <Keyword name="$P5R"  value="1048576" />
         <Keyword name="$P5N"  value="SS-A" />
         <Keyword name="$P5G"  value="2" />
         <Keyword name="$P5E"  value="0,0" />
         <Keyword name="$P5B"  value="32" />
         <Keyword name="$P4V"  value="317" />
         <Keyword name="$P4S"  value="SS" />
         <Keyword name="$P4R"  value="262144" />
         <Keyword name="$P4N"  value="SS-H" />
         <Keyword name="$P4G"  value="2" />
         <Keyword name="$P4E"  value="0,0" />
         <Keyword name="$P4B"  value="32" />
         <Keyword name="$P3V"  value="12" />
         <Keyword name="$P3S"  value="FS" />
         <Keyword name="$P3R"  value="1024" />
         <Keyword name="$P3N"  value="FS-W" />
         <Keyword name="$P3G"  value="2" />
         <Keyword name="$P3E"  value="0,0" />
         <Keyword name="$P3B"  value="32" />
         <Keyword name="$P2V"  value="12" />
         <Keyword name="$P2S"  value="FS" />
         <Keyword name="$P2R"  value="1048576" />
         <Keyword name="$P2N"  value="FS-A" />
         <Keyword name="$P2G"  value="2" />
         <Keyword name="$P2E"  value="0,0" />
         <Keyword name="$P2B"  value="32" />
         <Keyword name="$P1V"  value="12" />
         <Keyword name="$P1S"  value="FS" />
         <Keyword name="$P1R"  value="262144" />
         <Keyword name="$P1N"  value="FS-H" />
         <Keyword name="$P1G"  value="2" />
         <Keyword name="$P1E"  value="0,0" />
         <Keyword name="$P1B"  value="32" />
         <Keyword name="$PAR"  value="10" />
         <Keyword name="@AUTOFLUORESCENCE"  value="3,FL1-A,FL1-H,FL1-W,0.000309,0.000309,0.000309" />
         <Keyword name="$TIMESTEP"  value="0.001" />
         <Keyword name="$TOT"  value="10459" />
         <Keyword name="$ETIM"  value="11:16:04.69" />
         <Keyword name="$BTIM"  value="11:14:31.26" />
         <Keyword name="$DATE"  value="04-JUN-2021" />
         <Keyword name="$ORIGINALITY"  value="Original" />
         <Keyword name="$FIL"  value="2021-06-04-111431-6.fcs" />
         <Keyword name="$MODE"  value="L" />
         <Keyword name="$DATATYPE"  value="I" />
         <Keyword name="$BYTEORD"  value="1,2,3,4" />
         <Keyword name="$NEXTDATA"  value="0" />
         <Keyword name="@ENDKALUZA"  value="429762" />
         <Keyword name="@BEGINKALUZA"  value="427549" />
         <Keyword name="$ENDANALYSIS"  value="0" />
         <Keyword name="$BEGINANALYSIS"  value="0" />
         <Keyword name="$ENDDATA"  value="427508" />
         <Keyword name="$BEGINDATA"  value="9149" />
         <Keyword name="$ENDSTEXT"  value="0" />
         <Keyword name="$BEGINSTEXT"  value="0" />
         <Keyword name="FJ_FCS_VERSION"  value="3.1" />
       </Keywords>
       <SampleNode name="2021-06-04-111431-6.fcs"  annotation=""  owningGroup=""  expanded="1"  sortPriority="10"  count="10459"  sampleID="1" >
         <Graph smoothing="0"  backColor="#ffffff"  foreColor="#000000"  type="Pseudocolor"  fast="1"  rowCount="10459" >
           <Axis dimension="x"  name="FS-H"  label=""  auto="auto" />
           <Axis dimension="y"  name="SS-H"  label=""  auto="auto" />
           <GraphSettings level="5%"  smoothingHighResolution="1"  contourHighResolution="1"  histogramSmoothingCount="0"  graphResolution="256"  showOutliers="0"  drawLargeDots="0"  dotsToDraw="8000"  tint="le.chartfill.tinted.40"  lineWeight="le.lineweight.normal"  lineStyle="le.linestyle.solid" />
           <GraphEnvironment showGrid="0"  showAxes="tnlTNL"  showGates="1"  showFreqOnPlots="1"  showGateNameOnPlots="1"  showMedians="0"  showUncomped="0"  addEventParam="0"  lastYAxisName="" >
             <TextTraits font="SansSerif"  size="12"  name="Labels"  style="plain"  color="#000000"  background="#00ffffff"  just="left" />
             <TextTraits font="SansSerif"  size="12"  name="LayoutGates"  style="plain"  color="#000000"  background="#00ffffff"  just="left" />
             <TextTraits font="SansSerif"  size="10"  name="Numbers"  style="plain"  color="#000000"  background="#00ffffff"  just="left" />
             <TextTraits font="SansSerif"  size="10"  name="Legend"  style="plain"  color="#000000"  background="#00ffffff"  just="left" />
             <WindowPosition x="0"  y="0"  width="0"  height="0"  displayed="0"  panelState="" />
           </GraphEnvironment>
         </Graph>
         <Subpopulations>
           <Population name="ROS Ratio"  annotation=""  owningGroup="All Samples"  expanded="1"  sortPriority="10"  count="4098" >
             <Graph smoothing="1"  backColor="#ffffff"  foreColor="#ff0000"  type="Histogram"  fast="1"  rowCount="10459" >
               <Axis dimension="x"  name="FS-H"  label=""  auto="auto" />
               <Axis dimension="y"  name=""  label=""  auto="auto" />
               <GraphSettings level="5%"  smoothingHighResolution="1"  contourHighResolution="1"  histogramSmoothingCount="0"  graphResolution="256"  showOutliers="0"  drawLargeDots="0"  dotsToDraw="8000"  tint="le.chartfill.tinted.40"  lineWeight="le.lineweight.normal"  lineStyle="le.linestyle.solid" />
               <GraphEnvironment showGrid="0"  showAxes="tnlTNL"  showGates="1"  showFreqOnPlots="1"  showGateNameOnPlots="1"  showMedians="0"  showUncomped="0"  addEventParam="0"  lastYAxisName="" >
                 <TextTraits font="SansSerif"  size="12"  name="Labels"  style="plain"  color="#000000"  background="#00ffffff"  just="left" />
                 <TextTraits font="SansSerif"  size="12"  name="LayoutGates"  style="plain"  color="#000000"  background="#00ffffff"  just="left" />
                 <TextTraits font="SansSerif"  size="10"  name="Numbers"  style="plain"  color="#000000"  background="#00ffffff"  just="left" />
                 <TextTraits font="SansSerif"  size="10"  name="Legend"  style="plain"  color="#000000"  background="#00ffffff"  just="left" />
                 <WindowPosition x="141"  y="28"  width="390"  height="634"  displayed="1"  panelState="+--" />
               </GraphEnvironment>
             </Graph>
             <Gate gating:id="ID1810792601" >
               <gating:RectangleGate eventsInside="1"  annoOffsetX="0"  annoOffsetY="0"  tint="#000000"  isTinted="0"  lineWeight="Normal"  userDefined="1" >
                 <gating:dimension gating:min="73980.80549366021"  gating:max="745679.7930371271"  yRatio="0.6519823788546255" >
                   <data-type:fcs-dimension data-type:name="FL1-A" />
                 </gating:dimension>
               </gating:RectangleGate>
             </Gate>
           </Population>
         </Subpopulations>
       </SampleNode>
     </Sample>
     <Sample>
       <DataSet uri="file:/C:/Users/zhang/Desktop/sci/perk-chop调控自噬减轻肝毒性/补小论文数据/流式/06.04ROS(K.5.10.20.20+CAT)/2021-06-04-104703-5.fcs"  sampleID="7" />
       <Transformations>
         <transforms:linear transforms:minRange="0"  transforms:maxRange="262144"  gain="2" >
           <data-type:parameter data-type:name="FS-H" />
         </transforms:linear>
         <transforms:linear transforms:minRange="0"  transforms:maxRange="1048576"  gain="2" >
           <data-type:parameter data-type:name="FS-A" />
         </transforms:linear>
         <transforms:linear transforms:minRange="0"  transforms:maxRange="1024"  gain="2" >
           <data-type:parameter data-type:name="FS-W" />
         </transforms:linear>
         <transforms:linear transforms:minRange="0"  transforms:maxRange="262144"  gain="2" >
           <data-type:parameter data-type:name="SS-H" />
         </transforms:linear>
         <transforms:linear transforms:minRange="0"  transforms:maxRange="1048576"  gain="2" >
           <data-type:parameter data-type:name="SS-A" />
         </transforms:linear>
         <transforms:linear transforms:minRange="0"  transforms:maxRange="1024"  gain="2" >
           <data-type:parameter data-type:name="SS-W" />
         </transforms:linear>
         <transforms:log transforms:offset="1"  transforms:decades="5.418539922" >
           <data-type:parameter data-type:name="FL1-H" />
         </transforms:log>
         <transforms:log transforms:offset="1"  transforms:decades="6.0205999133" >
           <data-type:parameter data-type:name="FL1-A" />
         </transforms:log>
         <transforms:log transforms:offset="1"  transforms:decades="3.0102999566" >
           <data-type:parameter data-type:name="FL1-W" />
         </transforms:log>
         <transforms:linear transforms:minRange="0"  transforms:maxRange="128"  gain="1" >
           <data-type:parameter data-type:name="Time" />
         </transforms:linear>
       </Transformations>
       <Keywords>
         <Keyword name="@VIOLETTARGETPOWER"  value="40 mW" />
         <Keyword name="@VIOLETLASERPOWER_START"  value="40.2 mW" />
         <Keyword name="@VIOLETLASERPOWER_END"  value="40.2 mW" />
         <Keyword name="@TUBENO"  value="5" />
         <Keyword name="@STOPREASON"  value="PROTOCOL" />
         <Keyword name="@SAMPLEID2"  value=" " />
         <Keyword name="@SAMPLEID1"  value=" " />
         <Keyword name="@REDTARGETPOWER"  value="25 mW" />
         <Keyword name="@REDLASERPOWER_START"  value="25 mW" />
         <Keyword name="@REDLASERPOWER_END"  value="25 mW" />
         <Keyword name="@ELAPSEDTIME"  value="110.5" />
         <Keyword name="@DISCRIMINATOR"  value="FS,100" />
         <Keyword name="@CAROUSEL"  value="02" />
         <Keyword name="@BLUETARGETPOWER"  value="22 mW" />
         <Keyword name="@BLUELASERPOWER_START"  value="22 mW" />
         <Keyword name="@BLUELASERPOWER_END"  value="22 mW" />
         <Keyword name="@BARCODE"  value="NoRead" />
         <Keyword name="@ACQTIME"  value="110.5" />
         <Keyword name="@ACQSOFTWARE"  value="Kaluza for Gallios 1.0" />
         <Keyword name="@ABSCALFACTOR"  value="NOT SET" />
         <Keyword name="$SYS"  value="Microsoft Windows NT 6.1.7601 Service Pack 1 64-bit" />
         <Keyword name="$PROJ"  value="New Protocol 1" />
         <Keyword name="$OP"  value="BeckmanCoulter\Beckman Coulter Inc" />
         <Keyword name="$CYTSN"  value="BB11602" />
         <Keyword name="$CYT"  value="Gallios (Kaluza)" />
         <Keyword name="$P10V"  value="0" />
         <Keyword name="$P10S"  value="Time" />
         <Keyword name="$P10R"  value="128" />
         <Keyword name="$P10N"  value="Time" />
         <Keyword name="$P10G"  value="1.0" />
         <Keyword name="$P10E"  value="0,0" />
         <Keyword name="$P10B"  value="32" />
         <Keyword name="$P9V"  value="250" />
         <Keyword name="$P9S"  value="FITC" />
         <Keyword name="$P9R"  value="1024" />
         <Keyword name="$P9N"  value="FL1-W" />
         <Keyword name="$P9G"  value="1" />
         <Keyword name="$P9E"  value="0,0" />
         <Keyword name="$P9B"  value="32" />
         <Keyword name="$P8V"  value="250" />
         <Keyword name="$P8S"  value="FL1" />
         <Keyword name="$P8R"  value="1048576" />
         <Keyword name="$P8N"  value="FL1-A" />
         <Keyword name="$P8G"  value="1" />
         <Keyword name="$P8E"  value="0,0" />
         <Keyword name="$P8B"  value="32" />
         <Keyword name="$P7V"  value="250" />
         <Keyword name="$P7S"  value="FITC" />
         <Keyword name="$P7R"  value="262144" />
         <Keyword name="$P7N"  value="FL1-H" />
         <Keyword name="$P7G"  value="1" />
         <Keyword name="$P7E"  value="0,0" />
         <Keyword name="$P7B"  value="32" />
         <Keyword name="$P6V"  value="317" />
         <Keyword name="$P6S"  value="SS" />
         <Keyword name="$P6R"  value="1024" />
         <Keyword name="$P6N"  value="SS-W" />
         <Keyword name="$P6G"  value="2" />
         <Keyword name="$P6E"  value="0,0" />
         <Keyword name="$P6B"  value="32" />
         <Keyword name="$P5V"  value="317" />
         <Keyword name="$P5S"  value="SS" />
         <Keyword name="$P5R"  value="1048576" />
         <Keyword name="$P5N"  value="SS-A" />
         <Keyword name="$P5G"  value="2" />
         <Keyword name="$P5E"  value="0,0" />
         <Keyword name="$P5B"  value="32" />
         <Keyword name="$P4V"  value="317" />
         <Keyword name="$P4S"  value="SS" />
         <Keyword name="$P4R"  value="262144" />
         <Keyword name="$P4N"  value="SS-H" />
         <Keyword name="$P4G"  value="2" />
         <Keyword name="$P4E"  value="0,0" />
         <Keyword name="$P4B"  value="32" />
         <Keyword name="$P3V"  value="12" />
         <Keyword name="$P3S"  value="FS" />
         <Keyword name="$P3R"  value="1024" />
         <Keyword name="$P3N"  value="FS-W" />
         <Keyword name="$P3G"  value="2" />
         <Keyword name="$P3E"  value="0,0" />
         <Keyword name="$P3B"  value="32" />
         <Keyword name="$P2V"  value="12" />
         <Keyword name="$P2S"  value="FS" />
         <Keyword name="$P2R"  value="1048576" />
         <Keyword name="$P2N"  value="FS-A" />
         <Keyword name="$P2G"  value="2" />
         <Keyword name="$P2E"  value="0,0" />
         <Keyword name="$P2B"  value="32" />
         <Keyword name="$P1V"  value="12" />
         <Keyword name="$P1S"  value="FS" />
         <Keyword name="$P1R"  value="262144" />
         <Keyword name="$P1N"  value="FS-H" />
         <Keyword name="$P1G"  value="2" />
         <Keyword name="$P1E"  value="0,0" />
         <Keyword name="$P1B"  value="32" />
         <Keyword name="$PAR"  value="10" />
         <Keyword name="@AUTOFLUORESCENCE"  value="3,FL1-A,FL1-H,FL1-W,0.000309,0.000309,0.000309" />
         <Keyword name="$TIMESTEP"  value="0.001" />
         <Keyword name="$TOT"  value="10553" />
         <Keyword name="$ETIM"  value="10:48:54.06" />
         <Keyword name="$BTIM"  value="10:47:03.53" />
         <Keyword name="$DATE"  value="04-JUN-2021" />
         <Keyword name="$ORIGINALITY"  value="Original" />
         <Keyword name="$FIL"  value="2021-06-04-104703-5.fcs" />
         <Keyword name="$MODE"  value="L" />
         <Keyword name="$DATATYPE"  value="I" />
         <Keyword name="$BYTEORD"  value="1,2,3,4" />
         <Keyword name="$NEXTDATA"  value="0" />
         <Keyword name="@ENDKALUZA"  value="433479" />
         <Keyword name="@BEGINKALUZA"  value="431309" />
         <Keyword name="$ENDANALYSIS"  value="0" />
         <Keyword name="$BEGINANALYSIS"  value="0" />
         <Keyword name="$ENDDATA"  value="431268" />
         <Keyword name="$BEGINDATA"  value="9149" />
         <Keyword name="$ENDSTEXT"  value="0" />
         <Keyword name="$BEGINSTEXT"  value="0" />
         <Keyword name="FJ_FCS_VERSION"  value="3.1" />
       </Keywords>
       <SampleNode name="2021-06-04-104703-5.fcs"  annotation=""  owningGroup=""  expanded="1"  sortPriority="10"  count="10553"  sampleID="7" >
         <Graph smoothing="1"  backColor="#ffffff"  foreColor="#ff0000"  type="Histogram"  fast="1"  rowCount="10553" >
           <Axis dimension="x"  name="FL1-A"  label=""  auto="auto" />
           <Axis dimension="y"  name=""  label=""  auto="auto" />
           <GraphSettings level="5%"  smoothingHighResolution="1"  contourHighResolution="1"  histogramSmoothingCount="0"  graphResolution="256"  showOutliers="0"  drawLargeDots="0"  dotsToDraw="8000"  tint="le.chartfill.tinted.40"  lineWeight="le.lineweight.normal"  lineStyle="le.linestyle.solid" />
           <GraphEnvironment showGrid="0"  showAxes="tnlTNL"  showGates="1"  showFreqOnPlots="1"  showGateNameOnPlots="1"  showMedians="0"  showUncomped="0"  addEventParam="0"  lastYAxisName="" >
             <TextTraits font="SansSerif"  size="12"  name="Labels"  style="plain"  color="#000000"  background="#00ffffff"  just="left" />
             <TextTraits font="SansSerif"  size="12"  name="LayoutGates"  style="plain"  color="#000000"  background="#00ffffff"  just="left" />
             <TextTraits font="SansSerif"  size="10"  name="Numbers"  style="plain"  color="#000000"  background="#00ffffff"  just="left" />
             <TextTraits font="SansSerif"  size="10"  name="Legend"  style="plain"  color="#000000"  background="#00ffffff"  just="left" />
             <WindowPosition x="-8"  y="-8"  width="1000"  height="890"  displayed="0"  panelState="+--" />
           </GraphEnvironment>
         </Graph>
         <Subpopulations>
           <Population name="ROS Ratio"  annotation=""  owningGroup="All Samples"  expanded="1"  sortPriority="10"  count="8369" >
             <Graph smoothing="1"  backColor="#ffffff"  foreColor="#ff0000"  type="Histogram"  fast="1"  rowCount="10553" >
               <Axis dimension="x"  name="FS-H"  label=""  auto="auto" />
               <Axis dimension="y"  name=""  label=""  auto="auto" />
               <GraphSettings level="5%"  smoothingHighResolution="1"  contourHighResolution="1"  histogramSmoothingCount="0"  graphResolution="256"  showOutliers="0"  drawLargeDots="0"  dotsToDraw="8000"  tint="le.chartfill.tinted.40"  lineWeight="le.lineweight.normal"  lineStyle="le.linestyle.solid" />
               <GraphEnvironment showGrid="0"  showAxes="tnlTNL"  showGates="1"  showFreqOnPlots="1"  showGateNameOnPlots="1"  showMedians="0"  showUncomped="0"  addEventParam="0"  lastYAxisName="" >
                 <TextTraits font="SansSerif"  size="12"  name="Labels"  style="plain"  color="#000000"  background="#00ffffff"  just="left" />
                 <TextTraits font="SansSerif"  size="12"  name="LayoutGates"  style="plain"  color="#000000"  background="#00ffffff"  just="left" />
                 <TextTraits font="SansSerif"  size="10"  name="Numbers"  style="plain"  color="#000000"  background="#00ffffff"  just="left" />
                 <TextTraits font="SansSerif"  size="10"  name="Legend"  style="plain"  color="#000000"  background="#00ffffff"  just="left" />
                 <WindowPosition x="141"  y="28"  width="390"  height="634"  displayed="1"  panelState="+--" />
               </GraphEnvironment>
             </Graph>
             <Gate gating:id="ID2000483370" >
               <gating:RectangleGate eventsInside="1"  annoOffsetX="0"  annoOffsetY="0"  tint="#000000"  isTinted="0"  lineWeight="Normal"  userDefined="1" >
                 <gating:dimension gating:min="73980.80549366021"  gating:max="745679.7930371271"  yRatio="0.6519823788546255" >
                   <data-type:fcs-dimension data-type:name="FL1-A" />
                 </gating:dimension>
               </gating:RectangleGate>
             </Gate>
           </Population>
         </Subpopulations>
       </SampleNode>
     </Sample>
     <Sample>
       <DataSet uri="file:/C:/Users/zhang/Desktop/sci/perk-chop调控自噬减轻肝毒性/补小论文数据/流式/06.04ROS(K.5.10.20.20+CAT)/2021-06-04-110204-6.fcs"  sampleID="14" />
       <Transformations>
         <transforms:linear transforms:minRange="0"  transforms:maxRange="262144"  gain="2" >
           <data-type:parameter data-type:name="FS-H" />
         </transforms:linear>
         <transforms:linear transforms:minRange="0"  transforms:maxRange="1048576"  gain="2" >
           <data-type:parameter data-type:name="FS-A" />
         </transforms:linear>
         <transforms:linear transforms:minRange="0"  transforms:maxRange="1024"  gain="2" >
           <data-type:parameter data-type:name="FS-W" />
         </transforms:linear>
         <transforms:linear transforms:minRange="0"  transforms:maxRange="262144"  gain="2" >
           <data-type:parameter data-type:name="SS-H" />
         </transforms:linear>
         <transforms:linear transforms:minRange="0"  transforms:maxRange="1048576"  gain="2" >
           <data-type:parameter data-type:name="SS-A" />
         </transforms:linear>
         <transforms:linear transforms:minRange="0"  transforms:maxRange="1024"  gain="2" >
           <data-type:parameter data-type:name="SS-W" />
         </transforms:linear>
         <transforms:log transforms:offset="1"  transforms:decades="5.418539922" >
           <data-type:parameter data-type:name="FL1-H" />
         </transforms:log>
         <transforms:log transforms:offset="1"  transforms:decades="6.0205999133" >
           <data-type:parameter data-type:name="FL1-A" />
         </transforms:log>
         <transforms:log transforms:offset="1"  transforms:decades="3.0102999566" >
           <data-type:parameter data-type:name="FL1-W" />
         </transforms:log>
         <transforms:linear transforms:minRange="0"  transforms:maxRange="128"  gain="1" >
           <data-type:parameter data-type:name="Time" />
         </transforms:linear>
       </Transformations>
       <Keywords>
         <Keyword name="@VIOLETTARGETPOWER"  value="40 mW" />
         <Keyword name="@VIOLETLASERPOWER_START"  value="40.2 mW" />
         <Keyword name="@VIOLETLASERPOWER_END"  value="40.2 mW" />
         <Keyword name="@TUBENO"  value="6" />
         <Keyword name="@STOPREASON"  value="PROTOCOL" />
         <Keyword name="@SAMPLEID2"  value=" " />
         <Keyword name="@SAMPLEID1"  value=" " />
         <Keyword name="@REDTARGETPOWER"  value="25 mW" />
         <Keyword name="@REDLASERPOWER_START"  value="25 mW" />
         <Keyword name="@REDLASERPOWER_END"  value="25 mW" />
         <Keyword name="@ELAPSEDTIME"  value="93.9" />
         <Keyword name="@DISCRIMINATOR"  value="FS,100" />
         <Keyword name="@CAROUSEL"  value="02" />
         <Keyword name="@BLUETARGETPOWER"  value="22 mW" />
         <Keyword name="@BLUELASERPOWER_START"  value="22 mW" />
         <Keyword name="@BLUELASERPOWER_END"  value="22 mW" />
         <Keyword name="@BARCODE"  value="NoRead" />
         <Keyword name="@ACQTIME"  value="93.9" />
         <Keyword name="@ACQSOFTWARE"  value="Kaluza for Gallios 1.0" />
         <Keyword name="@ABSCALFACTOR"  value="NOT SET" />
         <Keyword name="$SYS"  value="Microsoft Windows NT 6.1.7601 Service Pack 1 64-bit" />
         <Keyword name="$PROJ"  value="New Protocol 1" />
         <Keyword name="$OP"  value="BeckmanCoulter\Beckman Coulter Inc" />
         <Keyword name="$CYTSN"  value="BB11602" />
         <Keyword name="$CYT"  value="Gallios (Kaluza)" />
         <Keyword name="$P10V"  value="0" />
         <Keyword name="$P10S"  value="Time" />
         <Keyword name="$P10R"  value="1073741824" />
         <Keyword name="$P10N"  value="Time" />
         <Keyword name="$P10G"  value="1.0" />
         <Keyword name="$P10E"  value="0,0" />
         <Keyword name="$P10B"  value="32" />
         <Keyword name="$P9V"  value="250" />
         <Keyword name="$P9S"  value="FITC" />
         <Keyword name="$P9R"  value="1024" />
         <Keyword name="$P9N"  value="FL1-W" />
         <Keyword name="$P9G"  value="1" />
         <Keyword name="$P9E"  value="0,0" />
         <Keyword name="$P9B"  value="32" />
         <Keyword name="$P8V"  value="250" />
         <Keyword name="$P8S"  value="FL1" />
         <Keyword name="$P8R"  value="1048576" />
         <Keyword name="$P8N"  value="FL1-A" />
         <Keyword name="$P8G"  value="1" />
         <Keyword name="$P8E"  value="0,0" />
         <Keyword name="$P8B"  value="32" />
         <Keyword name="$P7V"  value="250" />
         <Keyword name="$P7S"  value="FITC" />
         <Keyword name="$P7R"  value="262144" />
         <Keyword name="$P7N"  value="FL1-H" />
         <Keyword name="$P7G"  value="1" />
         <Keyword name="$P7E"  value="0,0" />
         <Keyword name="$P7B"  value="32" />
         <Keyword name="$P6V"  value="317" />
         <Keyword name="$P6S"  value="SS" />
         <Keyword name="$P6R"  value="1024" />
         <Keyword name="$P6N"  value="SS-W" />
         <Keyword name="$P6G"  value="2" />
         <Keyword name="$P6E"  value="0,0" />
         <Keyword name="$P6B"  value="32" />
         <Keyword name="$P5V"  value="317" />
         <Keyword name="$P5S"  value="SS" />
         <Keyword name="$P5R"  value="1048576" />
         <Keyword name="$P5N"  value="SS-A" />
         <Keyword name="$P5G"  value="2" />
         <Keyword name="$P5E"  value="0,0" />
         <Keyword name="$P5B"  value="32" />
         <Keyword name="$P4V"  value="317" />
         <Keyword name="$P4S"  value="SS" />
         <Keyword name="$P4R"  value="262144" />
         <Keyword name="$P4N"  value="SS-H" />
         <Keyword name="$P4G"  value="2" />
         <Keyword name="$P4E"  value="0,0" />
         <Keyword name="$P4B"  value="32" />
         <Keyword name="$P3V"  value="12" />
         <Keyword name="$P3S"  value="FS" />
         <Keyword name="$P3R"  value="1024" />
         <Keyword name="$P3N"  value="FS-W" />
         <Keyword name="$P3G"  value="2" />
         <Keyword name="$P3E"  value="0,0" />
         <Keyword name="$P3B"  value="32" />
         <Keyword name="$P2V"  value="12" />
         <Keyword name="$P2S"  value="FS" />
         <Keyword name="$P2R"  value="1048576" />
         <Keyword name="$P2N"  value="FS-A" />
         <Keyword name="$P2G"  value="2" />
         <Keyword name="$P2E"  value="0,0" />
         <Keyword name="$P2B"  value="32" />
         <Keyword name="$P1V"  value="12" />
         <Keyword name="$P1S"  value="FS" />
         <Keyword name="$P1R"  value="262144" />
         <Keyword name="$P1N"  value="FS-H" />
         <Keyword name="$P1G"  value="2" />
         <Keyword name="$P1E"  value="0,0" />
         <Keyword name="$P1B"  value="32" />
         <Keyword name="$PAR"  value="10" />
         <Keyword name="@AUTOFLUORESCENCE"  value="3,FL1-A,FL1-H,FL1-W,0.000309,0.000309,0.000309" />
         <Keyword name="$TIMESTEP"  value="0.001" />
         <Keyword name="$TOT"  value="10493" />
         <Keyword name="$ETIM"  value="11:03:38.32" />
         <Keyword name="$BTIM"  value="11:02:04.47" />
         <Keyword name="$DATE"  value="04-JUN-2021" />
         <Keyword name="$ORIGINALITY"  value="Original" />
         <Keyword name="$FIL"  value="2021-06-04-110204-6.fcs" />
         <Keyword name="$MODE"  value="L" />
         <Keyword name="$DATATYPE"  value="I" />
         <Keyword name="$BYTEORD"  value="1,2,3,4" />
         <Keyword name="$NEXTDATA"  value="0" />
         <Keyword name="@ENDKALUZA"  value="431115" />
         <Keyword name="@BEGINKALUZA"  value="428909" />
         <Keyword name="$ENDANALYSIS"  value="0" />
         <Keyword name="$BEGINANALYSIS"  value="0" />
         <Keyword name="$ENDDATA"  value="428868" />
         <Keyword name="$BEGINDATA"  value="9149" />
         <Keyword name="$ENDSTEXT"  value="0" />
         <Keyword name="$BEGINSTEXT"  value="0" />
         <Keyword name="FJ_FCS_VERSION"  value="3.1" />
       </Keywords>
       <SampleNode name="2021-06-04-110204-6.fcs"  annotation=""  owningGroup=""  expanded="1"  sortPriority="10"  count="10493"  sampleID="14" >
         <Graph smoothing="1"  backColor="#ffffff"  foreColor="#ff0000"  type="Histogram"  fast="1"  rowCount="10493" >
           <Axis dimension="x"  name="FL1-A"  label=""  auto="auto" />
           <Axis dimension="y"  name=""  label=""  auto="auto" />
           <GraphSettings level="5%"  smoothingHighResolution="1"  contourHighResolution="1"  histogramSmoothingCount="0"  graphResolution="256"  showOutliers="0"  drawLargeDots="0"  dotsToDraw="8000"  tint="le.chartfill.tinted.40"  lineWeight="le.lineweight.normal"  lineStyle="le.linestyle.solid" />
           <GraphEnvironment showGrid="0"  showAxes="tnlTNL"  showGates="1"  showFreqOnPlots="1"  showGateNameOnPlots="1"  showMedians="0"  showUncomped="0"  addEventParam="0"  lastYAxisName="" >
             <TextTraits font="SansSerif"  size="12"  name="Labels"  style="plain"  color="#000000"  background="#00ffffff"  just="left" />
             <TextTraits font="SansSerif"  size="12"  name="LayoutGates"  style="plain"  color="#000000"  background="#00ffffff"  just="left" />
             <TextTraits font="SansSerif"  size="10"  name="Numbers"  style="plain"  color="#000000"  background="#00ffffff"  just="left" />
             <TextTraits font="SansSerif"  size="10"  name="Legend"  style="plain"  color="#000000"  background="#00ffffff"  just="left" />
             <WindowPosition x="-8"  y="-8"  width="1000"  height="890"  displayed="0"  panelState="+--" />
           </GraphEnvironment>
         </Graph>
         <Subpopulations>
           <Population name="ROS Ratio"  annotation=""  owningGroup="All Samples"  expanded="1"  sortPriority="10"  count="5709" >
             <Graph smoothing="1"  backColor="#ffffff"  foreColor="#ff0000"  type="Histogram"  fast="1"  rowCount="10493" >
               <Axis dimension="x"  name="FS-H"  label=""  auto="auto" />
               <Axis dimension="y"  name=""  label=""  auto="auto" />
               <GraphSettings level="5%"  smoothingHighResolution="1"  contourHighResolution="1"  histogramSmoothingCount="0"  graphResolution="256"  showOutliers="0"  drawLargeDots="0"  dotsToDraw="8000"  tint="le.chartfill.tinted.40"  lineWeight="le.lineweight.normal"  lineStyle="le.linestyle.solid" />
               <GraphEnvironment showGrid="0"  showAxes="tnlTNL"  showGates="1"  showFreqOnPlots="1"  showGateNameOnPlots="1"  showMedians="0"  showUncomped="0"  addEventParam="0"  lastYAxisName="" >
                 <TextTraits font="SansSerif"  size="12"  name="Labels"  style="plain"  color="#000000"  background="#00ffffff"  just="left" />
                 <TextTraits font="SansSerif"  size="12"  name="LayoutGates"  style="plain"  color="#000000"  background="#00ffffff"  just="left" />
                 <TextTraits font="SansSerif"  size="10"  name="Numbers"  style="plain"  color="#000000"  background="#00ffffff"  just="left" />
                 <TextTraits font="SansSerif"  size="10"  name="Legend"  style="plain"  color="#000000"  background="#00ffffff"  just="left" />
                 <WindowPosition x="141"  y="28"  width="390"  height="634"  displayed="1"  panelState="+--" />
               </GraphEnvironment>
             </Graph>
             <Gate gating:id="ID1120022158" >
               <gating:RectangleGate eventsInside="1"  annoOffsetX="0"  annoOffsetY="0"  tint="#000000"  isTinted="0"  lineWeight="Normal"  userDefined="1" >
                 <gating:dimension gating:min="73980.80549366021"  gating:max="745679.7930371271"  yRatio="0.6519823788546255" >
                   <data-type:fcs-dimension data-type:name="FL1-A" />
                 </gating:dimension>
               </gating:RectangleGate>
             </Gate>
           </Population>
         </Subpopulations>
       </SampleNode>
     </Sample>
     <Sample>
       <DataSet uri="file:/C:/Users/zhang/Desktop/sci/perk-chop调控自噬减轻肝毒性/补小论文数据/流式/06.04ROS(K.5.10.20.20+CAT)/2021-06-04-111200-5.fcs"  sampleID="19" />
       <Transformations>
         <transforms:linear transforms:minRange="0"  transforms:maxRange="262144"  gain="2" >
           <data-type:parameter data-type:name="FS-H" />
         </transforms:linear>
         <transforms:linear transforms:minRange="0"  transforms:maxRange="1048576"  gain="2" >
           <data-type:parameter data-type:name="FS-A" />
         </transforms:linear>
         <transforms:linear transforms:minRange="0"  transforms:maxRange="1024"  gain="2" >
           <data-type:parameter data-type:name="FS-W" />
         </transforms:linear>
         <transforms:linear transforms:minRange="0"  transforms:maxRange="262144"  gain="2" >
           <data-type:parameter data-type:name="SS-H" />
         </transforms:linear>
         <transforms:linear transforms:minRange="0"  transforms:maxRange="1048576"  gain="2" >
           <data-type:parameter data-type:name="SS-A" />
         </transforms:linear>
         <transforms:linear transforms:minRange="0"  transforms:maxRange="1024"  gain="2" >
           <data-type:parameter data-type:name="SS-W" />
         </transforms:linear>
         <transforms:log transforms:offset="1"  transforms:decades="5.418539922" >
           <data-type:parameter data-type:name="FL1-H" />
         </transforms:log>
         <transforms:log transforms:offset="1"  transforms:decades="6.0205999133" >
           <data-type:parameter data-type:name="FL1-A" />
         </transforms:log>
         <transforms:log transforms:offset="1"  transforms:decades="3.0102999566" >
           <data-type:parameter data-type:name="FL1-W" />
         </transforms:log>
         <transforms:linear transforms:minRange="0"  transforms:maxRange="128"  gain="1" >
           <data-type:parameter data-type:name="Time" />
         </transforms:linear>
       </Transformations>
       <Keywords>
         <Keyword name="@VIOLETTARGETPOWER"  value="40 mW" />
         <Keyword name="@VIOLETLASERPOWER_START"  value="40.2 mW" />
         <Keyword name="@VIOLETLASERPOWER_END"  value="40.2 mW" />
         <Keyword name="@TUBENO"  value="5" />
         <Keyword name="@STOPREASON"  value="PROTOCOL" />
         <Keyword name="@SAMPLEID2"  value=" " />
         <Keyword name="@SAMPLEID1"  value=" " />
         <Keyword name="@REDTARGETPOWER"  value="25 mW" />
         <Keyword name="@REDLASERPOWER_START"  value="25 mW" />
         <Keyword name="@REDLASERPOWER_END"  value="25 mW" />
         <Keyword name="@ELAPSEDTIME"  value="114.1" />
         <Keyword name="@DISCRIMINATOR"  value="FS,100" />
         <Keyword name="@CAROUSEL"  value="02" />
         <Keyword name="@BLUETARGETPOWER"  value="22 mW" />
         <Keyword name="@BLUELASERPOWER_START"  value="22 mW" />
         <Keyword name="@BLUELASERPOWER_END"  value="22 mW" />
         <Keyword name="@BARCODE"  value="NoRead" />
         <Keyword name="@ACQTIME"  value="114.1" />
         <Keyword name="@ACQSOFTWARE"  value="Kaluza for Gallios 1.0" />
         <Keyword name="@ABSCALFACTOR"  value="NOT SET" />
         <Keyword name="$SYS"  value="Microsoft Windows NT 6.1.7601 Service Pack 1 64-bit" />
         <Keyword name="$PROJ"  value="New Protocol 1" />
         <Keyword name="$OP"  value="BeckmanCoulter\Beckman Coulter Inc" />
         <Keyword name="$CYTSN"  value="BB11602" />
         <Keyword name="$CYT"  value="Gallios (Kaluza)" />
         <Keyword name="$P10V"  value="0" />
         <Keyword name="$P10S"  value="Time" />
         <Keyword name="$P10R"  value="128" />
         <Keyword name="$P10N"  value="Time" />
         <Keyword name="$P10G"  value="1.0" />
         <Keyword name="$P10E"  value="0,0" />
         <Keyword name="$P10B"  value="32" />
         <Keyword name="$P9V"  value="250" />
         <Keyword name="$P9S"  value="FITC" />
         <Keyword name="$P9R"  value="1024" />
         <Keyword name="$P9N"  value="FL1-W" />
         <Keyword name="$P9G"  value="1" />
         <Keyword name="$P9E"  value="0,0" />
         <Keyword name="$P9B"  value="32" />
         <Keyword name="$P8V"  value="250" />
         <Keyword name="$P8S"  value="FL1" />
         <Keyword name="$P8R"  value="1048576" />
         <Keyword name="$P8N"  value="FL1-A" />
         <Keyword name="$P8G"  value="1" />
         <Keyword name="$P8E"  value="0,0" />
         <Keyword name="$P8B"  value="32" />
         <Keyword name="$P7V"  value="250" />
         <Keyword name="$P7S"  value="FITC" />
         <Keyword name="$P7R"  value="262144" />
         <Keyword name="$P7N"  value="FL1-H" />
         <Keyword name="$P7G"  value="1" />
         <Keyword name="$P7E"  value="0,0" />
         <Keyword name="$P7B"  value="32" />
         <Keyword name="$P6V"  value="317" />
         <Keyword name="$P6S"  value="SS" />
         <Keyword name="$P6R"  value="1024" />
         <Keyword name="$P6N"  value="SS-W" />
         <Keyword name="$P6G"  value="2" />
         <Keyword name="$P6E"  value="0,0" />
         <Keyword name="$P6B"  value="32" />
         <Keyword name="$P5V"  value="317" />
         <Keyword name="$P5S"  value="SS" />
         <Keyword name="$P5R"  value="1048576" />
         <Keyword name="$P5N"  value="SS-A" />
         <Keyword name="$P5G"  value="2" />
         <Keyword name="$P5E"  value="0,0" />
         <Keyword name="$P5B"  value="32" />
         <Keyword name="$P4V"  value="317" />
         <Keyword name="$P4S"  value="SS" />
         <Keyword name="$P4R"  value="262144" />
         <Keyword name="$P4N"  value="SS-H" />
         <Keyword name="$P4G"  value="2" />
         <Keyword name="$P4E"  value="0,0" />
         <Keyword name="$P4B"  value="32" />
         <Keyword name="$P3V"  value="12" />
         <Keyword name="$P3S"  value="FS" />
         <Keyword name="$P3R"  value="1024" />
         <Keyword name="$P3N"  value="FS-W" />
         <Keyword name="$P3G"  value="2" />
         <Keyword name="$P3E"  value="0,0" />
         <Keyword name="$P3B"  value="32" />
         <Keyword name="$P2V"  value="12" />
         <Keyword name="$P2S"  value="FS" />
         <Keyword name="$P2R"  value="1048576" />
         <Keyword name="$P2N"  value="FS-A" />
         <Keyword name="$P2G"  value="2" />
         <Keyword name="$P2E"  value="0,0" />
         <Keyword name="$P2B"  value="32" />
         <Keyword name="$P1V"  value="12" />
         <Keyword name="$P1S"  value="FS" />
         <Keyword name="$P1R"  value="262144" />
         <Keyword name="$P1N"  value="FS-H" />
         <Keyword name="$P1G"  value="2" />
         <Keyword name="$P1E"  value="0,0" />
         <Keyword name="$P1B"  value="32" />
         <Keyword name="$PAR"  value="10" />
         <Keyword name="@AUTOFLUORESCENCE"  value="3,FL1-A,FL1-H,FL1-W,0.000309,0.000309,0.000309" />
         <Keyword name="$TIMESTEP"  value="0.001" />
         <Keyword name="$TOT"  value="10442" />
         <Keyword name="$ETIM"  value="11:13:54.34" />
         <Keyword name="$BTIM"  value="11:12:00.25" />
         <Keyword name="$DATE"  value="04-JUN-2021" />
         <Keyword name="$ORIGINALITY"  value="Original" />
         <Keyword name="$FIL"  value="2021-06-04-111200-5.fcs" />
         <Keyword name="$MODE"  value="L" />
         <Keyword name="$DATATYPE"  value="I" />
         <Keyword name="$BYTEORD"  value="1,2,3,4" />
         <Keyword name="$NEXTDATA"  value="0" />
         <Keyword name="@ENDKALUZA"  value="429082" />
         <Keyword name="@BEGINKALUZA"  value="426869" />
         <Keyword name="$ENDANALYSIS"  value="0" />
         <Keyword name="$BEGINANALYSIS"  value="0" />
         <Keyword name="$ENDDATA"  value="426828" />
         <Keyword name="$BEGINDATA"  value="9149" />
         <Keyword name="$ENDSTEXT"  value="0" />
         <Keyword name="$BEGINSTEXT"  value="0" />
         <Keyword name="FJ_FCS_VERSION"  value="3.1" />
       </Keywords>
       <SampleNode name="2021-06-04-111200-5.fcs"  annotation=""  owningGroup=""  expanded="1"  sortPriority="10"  count="10442"  sampleID="19" >
         <Graph smoothing="0"  backColor="#ffffff"  foreColor="#000000"  type="Pseudocolor"  fast="1"  rowCount="10442" >
           <Axis dimension="x"  name="FS-H"  label=""  auto="auto" />
           <Axis dimension="y"  name="SS-H"  label=""  auto="auto" />
           <GraphSettings level="5%"  smoothingHighResolution="1"  contourHighResolution="1"  histogramSmoothingCount="0"  graphResolution="256"  showOutliers="0"  drawLargeDots="0"  dotsToDraw="8000"  tint="le.chartfill.tinted.40"  lineWeight="le.lineweight.normal"  lineStyle="le.linestyle.solid" />
           <GraphEnvironment showGrid="0"  showAxes="tnlTNL"  showGates="1"  showFreqOnPlots="1"  showGateNameOnPlots="1"  showMedians="0"  showUncomped="0"  addEventParam="0"  lastYAxisName="" >
             <TextTraits font="SansSerif"  size="12"  name="Labels"  style="plain"  color="#000000"  background="#00ffffff"  just="left" />
             <TextTraits font="SansSerif"  size="12"  name="LayoutGates"  style="plain"  color="#000000"  background="#00ffffff"  just="left" />
             <TextTraits font="SansSerif"  size="10"  name="Numbers"  style="plain"  color="#000000"  background="#00ffffff"  just="left" />
             <TextTraits font="SansSerif"  size="10"  name="Legend"  style="plain"  color="#000000"  background="#00ffffff"  just="left" />
             <WindowPosition x="0"  y="0"  width="0"  height="0"  displayed="0"  panelState="" />
           </GraphEnvironment>
         </Graph>
         <Subpopulations>
           <Population name="ROS Ratio"  annotation=""  owningGroup="All Samples"  expanded="1"  sortPriority="10"  count="7369" >
             <Graph smoothing="1"  backColor="#ffffff"  foreColor="#ff0000"  type="Histogram"  fast="1"  rowCount="10442" >
               <Axis dimension="x"  name="FS-H"  label=""  auto="auto" />
               <Axis dimension="y"  name=""  label=""  auto="auto" />
               <GraphSettings level="5%"  smoothingHighResolution="1"  contourHighResolution="1"  histogramSmoothingCount="0"  graphResolution="256"  showOutliers="0"  drawLargeDots="0"  dotsToDraw="8000"  tint="le.chartfill.tinted.40"  lineWeight="le.lineweight.normal"  lineStyle="le.linestyle.solid" />
               <GraphEnvironment showGrid="0"  showAxes="tnlTNL"  showGates="1"  showFreqOnPlots="1"  showGateNameOnPlots="1"  showMedians="0"  showUncomped="0"  addEventParam="0"  lastYAxisName="" >
                 <TextTraits font="SansSerif"  size="12"  name="Labels"  style="plain"  color="#000000"  background="#00ffffff"  just="left" />
                 <TextTraits font="SansSerif"  size="12"  name="LayoutGates"  style="plain"  color="#000000"  background="#00ffffff"  just="left" />
                 <TextTraits font="SansSerif"  size="10"  name="Numbers"  style="plain"  color="#000000"  background="#00ffffff"  just="left" />
                 <TextTraits font="SansSerif"  size="10"  name="Legend"  style="plain"  color="#000000"  background="#00ffffff"  just="left" />
                 <WindowPosition x="141"  y="28"  width="390"  height="634"  displayed="1"  panelState="+--" />
               </GraphEnvironment>
             </Graph>
             <Gate gating:id="ID1518243551" >
               <gating:RectangleGate eventsInside="1"  annoOffsetX="0"  annoOffsetY="0"  tint="#000000"  isTinted="0"  lineWeight="Normal"  userDefined="1" >
                 <gating:dimension gating:min="73980.80549366021"  gating:max="745679.7930371271"  yRatio="0.6519823788546255" >
                   <data-type:fcs-dimension data-type:name="FL1-A" />
                 </gating:dimension>
               </gating:RectangleGate>
             </Gate>
           </Population>
         </Subpopulations>
       </SampleNode>
     </Sample>
     <Sample>
       <DataSet uri="file:/C:/Users/zhang/Desktop/sci/perk-chop调控自噬减轻肝毒性/补小论文数据/流式/06.04ROS(K.5.10.20.20+CAT)/2021-06-04-105626-3.fcs"  sampleID="11" />
       <Transformations>
         <transforms:linear transforms:minRange="0"  transforms:maxRange="262144"  gain="2" >
           <data-type:parameter data-type:name="FS-H" />
         </transforms:linear>
         <transforms:linear transforms:minRange="0"  transforms:maxRange="1048576"  gain="2" >
           <data-type:parameter data-type:name="FS-A" />
         </transforms:linear>
         <transforms:linear transforms:minRange="0"  transforms:maxRange="1024"  gain="2" >
           <data-type:parameter data-type:name="FS-W" />
         </transforms:linear>
         <transforms:linear transforms:minRange="0"  transforms:maxRange="262144"  gain="2" >
           <data-type:parameter data-type:name="SS-H" />
         </transforms:linear>
         <transforms:linear transforms:minRange="0"  transforms:maxRange="1048576"  gain="2" >
           <data-type:parameter data-type:name="SS-A" />
         </transforms:linear>
         <transforms:linear transforms:minRange="0"  transforms:maxRange="1024"  gain="2" >
           <data-type:parameter data-type:name="SS-W" />
         </transforms:linear>
         <transforms:log transforms:offset="1"  transforms:decades="5.418539922" >
           <data-type:parameter data-type:name="FL1-H" />
         </transforms:log>
         <transforms:log transforms:offset="1"  transforms:decades="6.0205999133" >
           <data-type:parameter data-type:name="FL1-A" />
         </transforms:log>
         <transforms:log transforms:offset="1"  transforms:decades="3.0102999566" >
           <data-type:parameter data-type:name="FL1-W" />
         </transforms:log>
         <transforms:linear transforms:minRange="0"  transforms:maxRange="128"  gain="1" >
           <data-type:parameter data-type:name="Time" />
         </transforms:linear>
       </Transformations>
       <Keywords>
         <Keyword name="@VIOLETTARGETPOWER"  value="40 mW" />
         <Keyword name="@VIOLETLASERPOWER_START"  value="40.2 mW" />
         <Keyword name="@VIOLETLASERPOWER_END"  value="40.2 mW" />
         <Keyword name="@TUBENO"  value="3" />
         <Keyword name="@STOPREASON"  value="PROTOCOL" />
         <Keyword name="@SAMPLEID2"  value=" " />
         <Keyword name="@SAMPLEID1"  value=" " />
         <Keyword name="@REDTARGETPOWER"  value="25 mW" />
         <Keyword name="@REDLASERPOWER_START"  value="25 mW" />
         <Keyword name="@REDLASERPOWER_END"  value="25 mW" />
         <Keyword name="@ELAPSEDTIME"  value="76.4" />
         <Keyword name="@DISCRIMINATOR"  value="FS,100" />
         <Keyword name="@CAROUSEL"  value="02" />
         <Keyword name="@BLUETARGETPOWER"  value="22 mW" />
         <Keyword name="@BLUELASERPOWER_START"  value="22 mW" />
         <Keyword name="@BLUELASERPOWER_END"  value="22 mW" />
         <Keyword name="@BARCODE"  value="NoRead" />
         <Keyword name="@ACQTIME"  value="76.4" />
         <Keyword name="@ACQSOFTWARE"  value="Kaluza for Gallios 1.0" />
         <Keyword name="@ABSCALFACTOR"  value="NOT SET" />
         <Keyword name="$SYS"  value="Microsoft Windows NT 6.1.7601 Service Pack 1 64-bit" />
         <Keyword name="$PROJ"  value="New Protocol 1" />
         <Keyword name="$OP"  value="BeckmanCoulter\Beckman Coulter Inc" />
         <Keyword name="$CYTSN"  value="BB11602" />
         <Keyword name="$CYT"  value="Gallios (Kaluza)" />
         <Keyword name="$P10V"  value="0" />
         <Keyword name="$P10S"  value="Time" />
         <Keyword name="$P10R"  value="128" />
         <Keyword name="$P10N"  value="Time" />
         <Keyword name="$P10G"  value="1.0" />
         <Keyword name="$P10E"  value="0,0" />
         <Keyword name="$P10B"  value="32" />
         <Keyword name="$P9V"  value="250" />
         <Keyword name="$P9S"  value="FITC" />
         <Keyword name="$P9R"  value="1024" />
         <Keyword name="$P9N"  value="FL1-W" />
         <Keyword name="$P9G"  value="1" />
         <Keyword name="$P9E"  value="0,0" />
         <Keyword name="$P9B"  value="32" />
         <Keyword name="$P8V"  value="250" />
         <Keyword name="$P8S"  value="FL1" />
         <Keyword name="$P8R"  value="1048576" />
         <Keyword name="$P8N"  value="FL1-A" />
         <Keyword name="$P8G"  value="1" />
         <Keyword name="$P8E"  value="0,0" />
         <Keyword name="$P8B"  value="32" />
         <Keyword name="$P7V"  value="250" />
         <Keyword name="$P7S"  value="FITC" />
         <Keyword name="$P7R"  value="262144" />
         <Keyword name="$P7N"  value="FL1-H" />
         <Keyword name="$P7G"  value="1" />
         <Keyword name="$P7E"  value="0,0" />
         <Keyword name="$P7B"  value="32" />
         <Keyword name="$P6V"  value="317" />
         <Keyword name="$P6S"  value="SS" />
         <Keyword name="$P6R"  value="1024" />
         <Keyword name="$P6N"  value="SS-W" />
         <Keyword name="$P6G"  value="2" />
         <Keyword name="$P6E"  value="0,0" />
         <Keyword name="$P6B"  value="32" />
         <Keyword name="$P5V"  value="317" />
         <Keyword name="$P5S"  value="SS" />
         <Keyword name="$P5R"  value="1048576" />
         <Keyword name="$P5N"  value="SS-A" />
         <Keyword name="$P5G"  value="2" />
         <Keyword name="$P5E"  value="0,0" />
         <Keyword name="$P5B"  value="32" />
         <Keyword name="$P4V"  value="317" />
         <Keyword name="$P4S"  value="SS" />
         <Keyword name="$P4R"  value="262144" />
         <Keyword name="$P4N"  value="SS-H" />
         <Keyword name="$P4G"  value="2" />
         <Keyword name="$P4E"  value="0,0" />
         <Keyword name="$P4B"  value="32" />
         <Keyword name="$P3V"  value="12" />
         <Keyword name="$P3S"  value="FS" />
         <Keyword name="$P3R"  value="1024" />
         <Keyword name="$P3N"  value="FS-W" />
         <Keyword name="$P3G"  value="2" />
         <Keyword name="$P3E"  value="0,0" />
         <Keyword name="$P3B"  value="32" />
         <Keyword name="$P2V"  value="12" />
         <Keyword name="$P2S"  value="FS" />
         <Keyword name="$P2R"  value="1048576" />
         <Keyword name="$P2N"  value="FS-A" />
         <Keyword name="$P2G"  value="2" />
         <Keyword name="$P2E"  value="0,0" />
         <Keyword name="$P2B"  value="32" />
         <Keyword name="$P1V"  value="12" />
         <Keyword name="$P1S"  value="FS" />
         <Keyword name="$P1R"  value="262144" />
         <Keyword name="$P1N"  value="FS-H" />
         <Keyword name="$P1G"  value="2" />
         <Keyword name="$P1E"  value="0,0" />
         <Keyword name="$P1B"  value="32" />
         <Keyword name="$PAR"  value="10" />
         <Keyword name="@AUTOFLUORESCENCE"  value="3,FL1-A,FL1-H,FL1-W,0.000309,0.000309,0.000309" />
         <Keyword name="$TIMESTEP"  value="0.001" />
         <Keyword name="$TOT"  value="10579" />
         <Keyword name="$ETIM"  value="10:57:42.77" />
         <Keyword name="$BTIM"  value="10:56:26.36" />
         <Keyword name="$DATE"  value="04-JUN-2021" />
         <Keyword name="$ORIGINALITY"  value="Original" />
         <Keyword name="$FIL"  value="2021-06-04-105626-3.fcs" />
         <Keyword name="$MODE"  value="L" />
         <Keyword name="$DATATYPE"  value="I" />
         <Keyword name="$BYTEORD"  value="1,2,3,4" />
         <Keyword name="$NEXTDATA"  value="0" />
         <Keyword name="@ENDKALUZA"  value="434555" />
         <Keyword name="@BEGINKALUZA"  value="432349" />
         <Keyword name="$ENDANALYSIS"  value="0" />
         <Keyword name="$BEGINANALYSIS"  value="0" />
         <Keyword name="$ENDDATA"  value="432308" />
         <Keyword name="$BEGINDATA"  value="9149" />
         <Keyword name="$ENDSTEXT"  value="0" />
         <Keyword name="$BEGINSTEXT"  value="0" />
         <Keyword name="FJ_FCS_VERSION"  value="3.1" />
       </Keywords>
       <SampleNode name="2021-06-04-105626-3.fcs"  annotation=""  owningGroup=""  expanded="1"  sortPriority="10"  count="10579"  sampleID="11" >
         <Graph smoothing="1"  backColor="#ffffff"  foreColor="#ff0000"  type="Histogram"  fast="1"  rowCount="10579" >
           <Axis dimension="x"  name="FL1-A"  label=""  auto="auto" />
           <Axis dimension="y"  name=""  label=""  auto="auto" />
           <GraphSettings level="5%"  smoothingHighResolution="1"  contourHighResolution="1"  histogramSmoothingCount="0"  graphResolution="256"  showOutliers="0"  drawLargeDots="0"  dotsToDraw="8000"  tint="le.chartfill.tinted.40"  lineWeight="le.lineweight.normal"  lineStyle="le.linestyle.solid" />
           <GraphEnvironment showGrid="0"  showAxes="tnlTNL"  showGates="1"  showFreqOnPlots="1"  showGateNameOnPlots="1"  showMedians="0"  showUncomped="0"  addEventParam="0"  lastYAxisName="" >
             <TextTraits font="SansSerif"  size="12"  name="Labels"  style="plain"  color="#000000"  background="#00ffffff"  just="left" />
             <TextTraits font="SansSerif"  size="12"  name="LayoutGates"  style="plain"  color="#000000"  background="#00ffffff"  just="left" />
             <TextTraits font="SansSerif"  size="10"  name="Numbers"  style="plain"  color="#000000"  background="#00ffffff"  just="left" />
             <TextTraits font="SansSerif"  size="10"  name="Legend"  style="plain"  color="#000000"  background="#00ffffff"  just="left" />
             <WindowPosition x="-8"  y="-8"  width="1000"  height="890"  displayed="0"  panelState="+--" />
           </GraphEnvironment>
         </Graph>
         <Subpopulations>
           <Population name="ROS Ratio"  annotation=""  owningGroup="All Samples"  expanded="1"  sortPriority="10"  count="3993" >
             <Graph smoothing="1"  backColor="#ffffff"  foreColor="#ff0000"  type="Histogram"  fast="1"  rowCount="10579" >
               <Axis dimension="x"  name="FS-H"  label=""  auto="auto" />
               <Axis dimension="y"  name=""  label=""  auto="auto" />
               <GraphSettings level="5%"  smoothingHighResolution="1"  contourHighResolution="1"  histogramSmoothingCount="0"  graphResolution="256"  showOutliers="0"  drawLargeDots="0"  dotsToDraw="8000"  tint="le.chartfill.tinted.40"  lineWeight="le.lineweight.normal"  lineStyle="le.linestyle.solid" />
               <GraphEnvironment showGrid="0"  showAxes="tnlTNL"  showGates="1"  showFreqOnPlots="1"  showGateNameOnPlots="1"  showMedians="0"  showUncomped="0"  addEventParam="0"  lastYAxisName="" >
                 <TextTraits font="SansSerif"  size="12"  name="Labels"  style="plain"  color="#000000"  background="#00ffffff"  just="left" />
                 <TextTraits font="SansSerif"  size="12"  name="LayoutGates"  style="plain"  color="#000000"  background="#00ffffff"  just="left" />
                 <TextTraits font="SansSerif"  size="10"  name="Numbers"  style="plain"  color="#000000"  background="#00ffffff"  just="left" />
                 <TextTraits font="SansSerif"  size="10"  name="Legend"  style="plain"  color="#000000"  background="#00ffffff"  just="left" />
                 <WindowPosition x="141"  y="28"  width="390"  height="634"  displayed="1"  panelState="+--" />
               </GraphEnvironment>
             </Graph>
             <Gate gating:id="ID718668003" >
               <gating:RectangleGate eventsInside="1"  annoOffsetX="0"  annoOffsetY="0"  tint="#000000"  isTinted="0"  lineWeight="Normal"  userDefined="1" >
                 <gating:dimension gating:min="73980.80549366021"  gating:max="745679.7930371271"  yRatio="0.6519823788546255" >
                   <data-type:fcs-dimension data-type:name="FL1-A" />
                 </gating:dimension>
               </gating:RectangleGate>
             </Gate>
           </Population>
         </Subpopulations>
       </SampleNode>
     </Sample>
     <Sample>
       <DataSet uri="file:/C:/Users/zhang/Desktop/sci/perk-chop调控自噬减轻肝毒性/补小论文数据/流式/06.04ROS(K.5.10.20.20+CAT)/2021-06-04-104922-6.fcs"  sampleID="8" />
       <Transformations>
         <transforms:linear transforms:minRange="0"  transforms:maxRange="262144"  gain="2" >
           <data-type:parameter data-type:name="FS-H" />
         </transforms:linear>
         <transforms:linear transforms:minRange="0"  transforms:maxRange="1048576"  gain="2" >
           <data-type:parameter data-type:name="FS-A" />
         </transforms:linear>
         <transforms:linear transforms:minRange="0"  transforms:maxRange="1024"  gain="2" >
           <data-type:parameter data-type:name="FS-W" />
         </transforms:linear>
         <transforms:linear transforms:minRange="0"  transforms:maxRange="262144"  gain="2" >
           <data-type:parameter data-type:name="SS-H" />
         </transforms:linear>
         <transforms:linear transforms:minRange="0"  transforms:maxRange="1048576"  gain="2" >
           <data-type:parameter data-type:name="SS-A" />
         </transforms:linear>
         <transforms:linear transforms:minRange="0"  transforms:maxRange="1024"  gain="2" >
           <data-type:parameter data-type:name="SS-W" />
         </transforms:linear>
         <transforms:log transforms:offset="1"  transforms:decades="5.418539922" >
           <data-type:parameter data-type:name="FL1-H" />
         </transforms:log>
         <transforms:log transforms:offset="1"  transforms:decades="6.0205999133" >
           <data-type:parameter data-type:name="FL1-A" />
         </transforms:log>
         <transforms:log transforms:offset="1"  transforms:decades="3.0102999566" >
           <data-type:parameter data-type:name="FL1-W" />
         </transforms:log>
         <transforms:linear transforms:minRange="0"  transforms:maxRange="128"  gain="1" >
           <data-type:parameter data-type:name="Time" />
         </transforms:linear>
       </Transformations>
       <Keywords>
         <Keyword name="@VIOLETTARGETPOWER"  value="40 mW" />
         <Keyword name="@VIOLETLASERPOWER_START"  value="40.2 mW" />
         <Keyword name="@VIOLETLASERPOWER_END"  value="40.2 mW" />
         <Keyword name="@TUBENO"  value="6" />
         <Keyword name="@STOPREASON"  value="PROTOCOL" />
         <Keyword name="@SAMPLEID2"  value=" " />
         <Keyword name="@SAMPLEID1"  value=" " />
         <Keyword name="@REDTARGETPOWER"  value="25 mW" />
         <Keyword name="@REDLASERPOWER_START"  value="25 mW" />
         <Keyword name="@REDLASERPOWER_END"  value="25 mW" />
         <Keyword name="@ELAPSEDTIME"  value="97.3" />
         <Keyword name="@DISCRIMINATOR"  value="FS,100" />
         <Keyword name="@CAROUSEL"  value="02" />
         <Keyword name="@BLUETARGETPOWER"  value="22 mW" />
         <Keyword name="@BLUELASERPOWER_START"  value="22 mW" />
         <Keyword name="@BLUELASERPOWER_END"  value="22 mW" />
         <Keyword name="@BARCODE"  value="NoRead" />
         <Keyword name="@ACQTIME"  value="97.3" />
         <Keyword name="@ACQSOFTWARE"  value="Kaluza for Gallios 1.0" />
         <Keyword name="@ABSCALFACTOR"  value="NOT SET" />
         <Keyword name="$SYS"  value="Microsoft Windows NT 6.1.7601 Service Pack 1 64-bit" />
         <Keyword name="$PROJ"  value="New Protocol 1" />
         <Keyword name="$OP"  value="BeckmanCoulter\Beckman Coulter Inc" />
         <Keyword name="$CYTSN"  value="BB11602" />
         <Keyword name="$CYT"  value="Gallios (Kaluza)" />
         <Keyword name="$P10V"  value="0" />
         <Keyword name="$P10S"  value="Time" />
         <Keyword name="$P10R"  value="128" />
         <Keyword name="$P10N"  value="Time" />
         <Keyword name="$P10G"  value="1.0" />
         <Keyword name="$P10E"  value="0,0" />
         <Keyword name="$P10B"  value="32" />
         <Keyword name="$P9V"  value="250" />
         <Keyword name="$P9S"  value="FITC" />
         <Keyword name="$P9R"  value="1024" />
         <Keyword name="$P9N"  value="FL1-W" />
         <Keyword name="$P9G"  value="1" />
         <Keyword name="$P9E"  value="0,0" />
         <Keyword name="$P9B"  value="32" />
         <Keyword name="$P8V"  value="250" />
         <Keyword name="$P8S"  value="FL1" />
         <Keyword name="$P8R"  value="1048576" />
         <Keyword name="$P8N"  value="FL1-A" />
         <Keyword name="$P8G"  value="1" />
         <Keyword name="$P8E"  value="0,0" />
         <Keyword name="$P8B"  value="32" />
         <Keyword name="$P7V"  value="250" />
         <Keyword name="$P7S"  value="FITC" />
         <Keyword name="$P7R"  value="262144" />
         <Keyword name="$P7N"  value="FL1-H" />
         <Keyword name="$P7G"  value="1" />
         <Keyword name="$P7E"  value="0,0" />
         <Keyword name="$P7B"  value="32" />
         <Keyword name="$P6V"  value="317" />
         <Keyword name="$P6S"  value="SS" />
         <Keyword name="$P6R"  value="1024" />
         <Keyword name="$P6N"  value="SS-W" />
         <Keyword name="$P6G"  value="2" />
         <Keyword name="$P6E"  value="0,0" />
         <Keyword name="$P6B"  value="32" />
         <Keyword name="$P5V"  value="317" />
         <Keyword name="$P5S"  value="SS" />
         <Keyword name="$P5R"  value="1048576" />
         <Keyword name="$P5N"  value="SS-A" />
         <Keyword name="$P5G"  value="2" />
         <Keyword name="$P5E"  value="0,0" />
         <Keyword name="$P5B"  value="32" />
         <Keyword name="$P4V"  value="317" />
         <Keyword name="$P4S"  value="SS" />
         <Keyword name="$P4R"  value="262144" />
         <Keyword name="$P4N"  value="SS-H" />
         <Keyword name="$P4G"  value="2" />
         <Keyword name="$P4E"  value="0,0" />
         <Keyword name="$P4B"  value="32" />
         <Keyword name="$P3V"  value="12" />
         <Keyword name="$P3S"  value="FS" />
         <Keyword name="$P3R"  value="1024" />
         <Keyword name="$P3N"  value="FS-W" />
         <Keyword name="$P3G"  value="2" />
         <Keyword name="$P3E"  value="0,0" />
         <Keyword name="$P3B"  value="32" />
         <Keyword name="$P2V"  value="12" />
         <Keyword name="$P2S"  value="FS" />
         <Keyword name="$P2R"  value="1048576" />
         <Keyword name="$P2N"  value="FS-A" />
         <Keyword name="$P2G"  value="2" />
         <Keyword name="$P2E"  value="0,0" />
         <Keyword name="$P2B"  value="32" />
         <Keyword name="$P1V"  value="12" />
         <Keyword name="$P1S"  value="FS" />
         <Keyword name="$P1R"  value="262144" />
         <Keyword name="$P1N"  value="FS-H" />
         <Keyword name="$P1G"  value="2" />
         <Keyword name="$P1E"  value="0,0" />
         <Keyword name="$P1B"  value="32" />
         <Keyword name="$PAR"  value="10" />
         <Keyword name="@AUTOFLUORESCENCE"  value="3,FL1-A,FL1-H,FL1-W,0.000309,0.000309,0.000309" />
         <Keyword name="$TIMESTEP"  value="0.001" />
         <Keyword name="$TOT"  value="10554" />
         <Keyword name="$ETIM"  value="10:50:59.83" />
         <Keyword name="$BTIM"  value="10:49:22.55" />
         <Keyword name="$DATE"  value="04-JUN-2021" />
         <Keyword name="$ORIGINALITY"  value="Original" />
         <Keyword name="$FIL"  value="2021-06-04-104922-6.fcs" />
         <Keyword name="$MODE"  value="L" />
         <Keyword name="$DATATYPE"  value="I" />
         <Keyword name="$BYTEORD"  value="1,2,3,4" />
         <Keyword name="$NEXTDATA"  value="0" />
         <Keyword name="@ENDKALUZA"  value="433519" />
         <Keyword name="@BEGINKALUZA"  value="431349" />
         <Keyword name="$ENDANALYSIS"  value="0" />
         <Keyword name="$BEGINANALYSIS"  value="0" />
         <Keyword name="$ENDDATA"  value="431308" />
         <Keyword name="$BEGINDATA"  value="9149" />
         <Keyword name="$ENDSTEXT"  value="0" />
         <Keyword name="$BEGINSTEXT"  value="0" />
         <Keyword name="FJ_FCS_VERSION"  value="3.1" />
       </Keywords>
       <SampleNode name="2021-06-04-104922-6.fcs"  annotation=""  owningGroup=""  expanded="1"  sortPriority="10"  count="10554"  sampleID="8" >
         <Graph smoothing="1"  backColor="#ffffff"  foreColor="#ff0000"  type="Histogram"  fast="1"  rowCount="10554" >
           <Axis dimension="x"  name="FL1-A"  label=""  auto="auto" />
           <Axis dimension="y"  name=""  label=""  auto="auto" />
           <GraphSettings level="5%"  smoothingHighResolution="1"  contourHighResolution="1"  histogramSmoothingCount="0"  graphResolution="256"  showOutliers="0"  drawLargeDots="0"  dotsToDraw="8000"  tint="le.chartfill.tinted.40"  lineWeight="le.lineweight.normal"  lineStyle="le.linestyle.solid" />
           <GraphEnvironment showGrid="0"  showAxes="tnlTNL"  showGates="1"  showFreqOnPlots="1"  showGateNameOnPlots="1"  showMedians="0"  showUncomped="0"  addEventParam="0"  lastYAxisName="" >
             <TextTraits font="SansSerif"  size="12"  name="Labels"  style="plain"  color="#000000"  background="#00ffffff"  just="left" />
             <TextTraits font="SansSerif"  size="12"  name="LayoutGates"  style="plain"  color="#000000"  background="#00ffffff"  just="left" />
             <TextTraits font="SansSerif"  size="10"  name="Numbers"  style="plain"  color="#000000"  background="#00ffffff"  just="left" />
             <TextTraits font="SansSerif"  size="10"  name="Legend"  style="plain"  color="#000000"  background="#00ffffff"  just="left" />
             <WindowPosition x="-8"  y="-8"  width="1000"  height="890"  displayed="0"  panelState="+--" />
           </GraphEnvironment>
         </Graph>
         <Subpopulations>
           <Population name="ROS Ratio"  annotation=""  owningGroup="All Samples"  expanded="1"  sortPriority="10"  count="6930" >
             <Graph smoothing="1"  backColor="#ffffff"  foreColor="#ff0000"  type="Histogram"  fast="1"  rowCount="10554" >
               <Axis dimension="x"  name="FS-H"  label=""  auto="auto" />
               <Axis dimension="y"  name=""  label=""  auto="auto" />
               <GraphSettings level="5%"  smoothingHighResolution="1"  contourHighResolution="1"  histogramSmoothingCount="0"  graphResolution="256"  showOutliers="0"  drawLargeDots="0"  dotsToDraw="8000"  tint="le.chartfill.tinted.40"  lineWeight="le.lineweight.normal"  lineStyle="le.linestyle.solid" />
               <GraphEnvironment showGrid="0"  showAxes="tnlTNL"  showGates="1"  showFreqOnPlots="1"  showGateNameOnPlots="1"  showMedians="0"  showUncomped="0"  addEventParam="0"  lastYAxisName="" >
                 <TextTraits font="SansSerif"  size="12"  name="Labels"  style="plain"  color="#000000"  background="#00ffffff"  just="left" />
                 <TextTraits font="SansSerif"  size="12"  name="LayoutGates"  style="plain"  color="#000000"  background="#00ffffff"  just="left" />
                 <TextTraits font="SansSerif"  size="10"  name="Numbers"  style="plain"  color="#000000"  background="#00ffffff"  just="left" />
                 <TextTraits font="SansSerif"  size="10"  name="Legend"  style="plain"  color="#000000"  background="#00ffffff"  just="left" />
                 <WindowPosition x="141"  y="28"  width="390"  height="634"  displayed="1"  panelState="+--" />
               </GraphEnvironment>
             </Graph>
             <Gate gating:id="ID1205095693" >
               <gating:RectangleGate eventsInside="1"  annoOffsetX="0"  annoOffsetY="0"  tint="#000000"  isTinted="0"  lineWeight="Normal"  userDefined="1" >
                 <gating:dimension gating:min="73980.80549366021"  gating:max="745679.7930371271"  yRatio="0.6519823788546255" >
                   <data-type:fcs-dimension data-type:name="FL1-A" />
                 </gating:dimension>
               </gating:RectangleGate>
             </Gate>
           </Population>
         </Subpopulations>
       </SampleNode>
     </Sample>
     <Sample>
       <DataSet uri="file:/C:/Users/zhang/Desktop/sci/perk-chop调控自噬减轻肝毒性/补小论文数据/流式/06.04ROS(K.5.10.20.20+CAT)/2021-06-04-104357-3.fcs"  sampleID="5" />
       <Transformations>
         <transforms:linear transforms:minRange="0"  transforms:maxRange="262144"  gain="2" >
           <data-type:parameter data-type:name="FS-H" />
         </transforms:linear>
         <transforms:linear transforms:minRange="0"  transforms:maxRange="1048576"  gain="2" >
           <data-type:parameter data-type:name="FS-A" />
         </transforms:linear>
         <transforms:linear transforms:minRange="0"  transforms:maxRange="1024"  gain="2" >
           <data-type:parameter data-type:name="FS-W" />
         </transforms:linear>
         <transforms:linear transforms:minRange="0"  transforms:maxRange="262144"  gain="2" >
           <data-type:parameter data-type:name="SS-H" />
         </transforms:linear>
         <transforms:linear transforms:minRange="0"  transforms:maxRange="1048576"  gain="2" >
           <data-type:parameter data-type:name="SS-A" />
         </transforms:linear>
         <transforms:linear transforms:minRange="0"  transforms:maxRange="1024"  gain="2" >
           <data-type:parameter data-type:name="SS-W" />
         </transforms:linear>
         <transforms:log transforms:offset="1"  transforms:decades="5.418539922" >
           <data-type:parameter data-type:name="FL1-H" />
         </transforms:log>
         <transforms:log transforms:offset="1"  transforms:decades="6.0205999133" >
           <data-type:parameter data-type:name="FL1-A" />
         </transforms:log>
         <transforms:log transforms:offset="1"  transforms:decades="3.0102999566" >
           <data-type:parameter data-type:name="FL1-W" />
         </transforms:log>
         <transforms:linear transforms:minRange="0"  transforms:maxRange="128"  gain="1" >
           <data-type:parameter data-type:name="Time" />
         </transforms:linear>
       </Transformations>
       <Keywords>
         <Keyword name="@VIOLETTARGETPOWER"  value="40 mW" />
         <Keyword name="@VIOLETLASERPOWER_START"  value="40.2 mW" />
         <Keyword name="@VIOLETLASERPOWER_END"  value="40.2 mW" />
         <Keyword name="@TUBENO"  value="3" />
         <Keyword name="@STOPREASON"  value="PROTOCOL" />
         <Keyword name="@SAMPLEID2"  value=" " />
         <Keyword name="@SAMPLEID1"  value=" " />
         <Keyword name="@REDTARGETPOWER"  value="25 mW" />
         <Keyword name="@REDLASERPOWER_START"  value="25 mW" />
         <Keyword name="@REDLASERPOWER_END"  value="25 mW" />
         <Keyword name="@ELAPSEDTIME"  value="74.2" />
         <Keyword name="@DISCRIMINATOR"  value="FS,100" />
         <Keyword name="@CAROUSEL"  value="02" />
         <Keyword name="@BLUETARGETPOWER"  value="22 mW" />
         <Keyword name="@BLUELASERPOWER_START"  value="22 mW" />
         <Keyword name="@BLUELASERPOWER_END"  value="22 mW" />
         <Keyword name="@BARCODE"  value="NoRead" />
         <Keyword name="@ACQTIME"  value="74.2" />
         <Keyword name="@ACQSOFTWARE"  value="Kaluza for Gallios 1.0" />
         <Keyword name="@ABSCALFACTOR"  value="NOT SET" />
         <Keyword name="$SYS"  value="Microsoft Windows NT 6.1.7601 Service Pack 1 64-bit" />
         <Keyword name="$PROJ"  value="New Protocol 1" />
         <Keyword name="$OP"  value="BeckmanCoulter\Beckman Coulter Inc" />
         <Keyword name="$CYTSN"  value="BB11602" />
         <Keyword name="$CYT"  value="Gallios (Kaluza)" />
         <Keyword name="$P10V"  value="0" />
         <Keyword name="$P10S"  value="Time" />
         <Keyword name="$P10R"  value="128" />
         <Keyword name="$P10N"  value="Time" />
         <Keyword name="$P10G"  value="1.0" />
         <Keyword name="$P10E"  value="0,0" />
         <Keyword name="$P10B"  value="32" />
         <Keyword name="$P9V"  value="250" />
         <Keyword name="$P9S"  value="FITC" />
         <Keyword name="$P9R"  value="1024" />
         <Keyword name="$P9N"  value="FL1-W" />
         <Keyword name="$P9G"  value="1" />
         <Keyword name="$P9E"  value="0,0" />
         <Keyword name="$P9B"  value="32" />
         <Keyword name="$P8V"  value="250" />
         <Keyword name="$P8S"  value="FL1" />
         <Keyword name="$P8R"  value="1048576" />
         <Keyword name="$P8N"  value="FL1-A" />
         <Keyword name="$P8G"  value="1" />
         <Keyword name="$P8E"  value="0,0" />
         <Keyword name="$P8B"  value="32" />
         <Keyword name="$P7V"  value="250" />
         <Keyword name="$P7S"  value="FITC" />
         <Keyword name="$P7R"  value="262144" />
         <Keyword name="$P7N"  value="FL1-H" />
         <Keyword name="$P7G"  value="1" />
         <Keyword name="$P7E"  value="0,0" />
         <Keyword name="$P7B"  value="32" />
         <Keyword name="$P6V"  value="317" />
         <Keyword name="$P6S"  value="SS" />
         <Keyword name="$P6R"  value="1024" />
         <Keyword name="$P6N"  value="SS-W" />
         <Keyword name="$P6G"  value="2" />
         <Keyword name="$P6E"  value="0,0" />
         <Keyword name="$P6B"  value="32" />
         <Keyword name="$P5V"  value="317" />
         <Keyword name="$P5S"  value="SS" />
         <Keyword name="$P5R"  value="1048576" />
         <Keyword name="$P5N"  value="SS-A" />
         <Keyword name="$P5G"  value="2" />
         <Keyword name="$P5E"  value="0,0" />
         <Keyword name="$P5B"  value="32" />
         <Keyword name="$P4V"  value="317" />
         <Keyword name="$P4S"  value="SS" />
         <Keyword name="$P4R"  value="262144" />
         <Keyword name="$P4N"  value="SS-H" />
         <Keyword name="$P4G"  value="2" />
         <Keyword name="$P4E"  value="0,0" />
         <Keyword name="$P4B"  value="32" />
         <Keyword name="$P3V"  value="12" />
         <Keyword name="$P3S"  value="FS" />
         <Keyword name="$P3R"  value="1024" />
         <Keyword name="$P3N"  value="FS-W" />
         <Keyword name="$P3G"  value="2" />
         <Keyword name="$P3E"  value="0,0" />
         <Keyword name="$P3B"  value="32" />
         <Keyword name="$P2V"  value="12" />
         <Keyword name="$P2S"  value="FS" />
         <Keyword name="$P2R"  value="1048576" />
         <Keyword name="$P2N"  value="FS-A" />
         <Keyword name="$P2G"  value="2" />
         <Keyword name="$P2E"  value="0,0" />
         <Keyword name="$P2B"  value="32" />
         <Keyword name="$P1V"  value="12" />
         <Keyword name="$P1S"  value="FS" />
         <Keyword name="$P1R"  value="262144" />
         <Keyword name="$P1N"  value="FS-H" />
         <Keyword name="$P1G"  value="2" />
         <Keyword name="$P1E"  value="0,0" />
         <Keyword name="$P1B"  value="32" />
         <Keyword name="$PAR"  value="10" />
         <Keyword name="@AUTOFLUORESCENCE"  value="3,FL1-A,FL1-H,FL1-W,0.000309,0.000309,0.000309" />
         <Keyword name="$TIMESTEP"  value="0.001" />
         <Keyword name="$TOT"  value="10639" />
         <Keyword name="$ETIM"  value="10:45:11.28" />
         <Keyword name="$BTIM"  value="10:43:57.05" />
         <Keyword name="$DATE"  value="04-JUN-2021" />
         <Keyword name="$ORIGINALITY"  value="Original" />
         <Keyword name="$FIL"  value="2021-06-04-104357-3.fcs" />
         <Keyword name="$MODE"  value="L" />
         <Keyword name="$DATATYPE"  value="I" />
         <Keyword name="$BYTEORD"  value="1,2,3,4" />
         <Keyword name="$NEXTDATA"  value="0" />
         <Keyword name="@ENDKALUZA"  value="436919" />
         <Keyword name="@BEGINKALUZA"  value="434749" />
         <Keyword name="$ENDANALYSIS"  value="0" />
         <Keyword name="$BEGINANALYSIS"  value="0" />
         <Keyword name="$ENDDATA"  value="434708" />
         <Keyword name="$BEGINDATA"  value="9149" />
         <Keyword name="$ENDSTEXT"  value="0" />
         <Keyword name="$BEGINSTEXT"  value="0" />
         <Keyword name="FJ_FCS_VERSION"  value="3.1" />
       </Keywords>
       <SampleNode name="2021-06-04-104357-3.fcs"  annotation=""  owningGroup=""  expanded="1"  sortPriority="10"  count="10639"  sampleID="5" >
         <Graph smoothing="0"  backColor="#ffffff"  foreColor="#d60000"  type="Histogram"  fast="1"  rowCount="10639" >
           <Axis dimension="x"  name="FL1-A"  label=""  auto="auto" />
           <Axis dimension="y"  name=""  label=""  auto="auto" />
           <GraphSettings level="5%"  smoothingHighResolution="1"  contourHighResolution="1"  histogramSmoothingCount="0"  graphResolution="256"  showOutliers="0"  drawLargeDots="0"  dotsToDraw="8000"  tint="le.chartfill.tinted.40"  lineWeight="le.lineweight.normal"  lineStyle="le.linestyle.solid" />
           <GraphEnvironment showGrid="0"  showAxes="tnlTNL"  showGates="1"  showFreqOnPlots="1"  showGateNameOnPlots="1"  showMedians="0"  showUncomped="0"  addEventParam="0"  lastYAxisName="" >
             <TextTraits font="SansSerif"  size="12"  name="Labels"  style="plain"  color="#000000"  background="#00ffffff"  just="left" />
             <TextTraits font="SansSerif"  size="12"  name="LayoutGates"  style="plain"  color="#000000"  background="#00ffffff"  just="left" />
             <TextTraits font="SansSerif"  size="10"  name="Numbers"  style="plain"  color="#000000"  background="#00ffffff"  just="left" />
             <TextTraits font="SansSerif"  size="10"  name="Legend"  style="plain"  color="#000000"  background="#00ffffff"  just="left" />
             <WindowPosition x="-8"  y="-8"  width="1000"  height="774"  displayed="0"  panelState="---" />
           </GraphEnvironment>
         </Graph>
         <Subpopulations>
           <Population name="ROS Ratio"  annotation=""  owningGroup="All Samples"  expanded="1"  sortPriority="10"  count="4921" >
             <Graph smoothing="1"  backColor="#ffffff"  foreColor="#ff0000"  type="Histogram"  fast="1"  rowCount="10639" >
               <Axis dimension="x"  name="FS-H"  label=""  auto="auto" />
               <Axis dimension="y"  name=""  label=""  auto="auto" />
               <GraphSettings level="5%"  smoothingHighResolution="1"  contourHighResolution="1"  histogramSmoothingCount="0"  graphResolution="256"  showOutliers="0"  drawLargeDots="0"  dotsToDraw="8000"  tint="le.chartfill.tinted.40"  lineWeight="le.lineweight.normal"  lineStyle="le.linestyle.solid" />
               <GraphEnvironment showGrid="0"  showAxes="tnlTNL"  showGates="1"  showFreqOnPlots="1"  showGateNameOnPlots="1"  showMedians="0"  showUncomped="0"  addEventParam="0"  lastYAxisName="" >
                 <TextTraits font="SansSerif"  size="12"  name="Labels"  style="plain"  color="#000000"  background="#00ffffff"  just="left" />
                 <TextTraits font="SansSerif"  size="12"  name="LayoutGates"  style="plain"  color="#000000"  background="#00ffffff"  just="left" />
                 <TextTraits font="SansSerif"  size="10"  name="Numbers"  style="plain"  color="#000000"  background="#00ffffff"  just="left" />
                 <TextTraits font="SansSerif"  size="10"  name="Legend"  style="plain"  color="#000000"  background="#00ffffff"  just="left" />
                 <WindowPosition x="141"  y="28"  width="390"  height="634"  displayed="1"  panelState="+--" />
               </GraphEnvironment>
             </Graph>
             <Gate gating:id="ID1125037394" >
               <gating:RectangleGate eventsInside="1"  annoOffsetX="0"  annoOffsetY="0"  tint="#000000"  isTinted="0"  lineWeight="Normal"  userDefined="1" >
                 <gating:dimension gating:min="73980.80549366021"  gating:max="745679.7930371271"  yRatio="0.6519823788546255" >
                   <data-type:fcs-dimension data-type:name="FL1-A" />
                 </gating:dimension>
               </gating:RectangleGate>
             </Gate>
           </Population>
         </Subpopulations>
       </SampleNode>
     </Sample>
     <Sample>
       <DataSet uri="file:/C:/Users/zhang/Desktop/sci/perk-chop调控自噬减轻肝毒性/补小论文数据/流式/06.04ROS(K.5.10.20.20+CAT)/2021-06-04-105934-5.fcs"  sampleID="13" />
       <Transformations>
         <transforms:linear transforms:minRange="0"  transforms:maxRange="262144"  gain="2" >
           <data-type:parameter data-type:name="FS-H" />
         </transforms:linear>
         <transforms:linear transforms:minRange="0"  transforms:maxRange="1048576"  gain="2" >
           <data-type:parameter data-type:name="FS-A" />
         </transforms:linear>
         <transforms:linear transforms:minRange="0"  transforms:maxRange="1024"  gain="2" >
           <data-type:parameter data-type:name="FS-W" />
         </transforms:linear>
         <transforms:linear transforms:minRange="0"  transforms:maxRange="262144"  gain="2" >
           <data-type:parameter data-type:name="SS-H" />
         </transforms:linear>
         <transforms:linear transforms:minRange="0"  transforms:maxRange="1048576"  gain="2" >
           <data-type:parameter data-type:name="SS-A" />
         </transforms:linear>
         <transforms:linear transforms:minRange="0"  transforms:maxRange="1024"  gain="2" >
           <data-type:parameter data-type:name="SS-W" />
         </transforms:linear>
         <transforms:log transforms:offset="1"  transforms:decades="5.418539922" >
           <data-type:parameter data-type:name="FL1-H" />
         </transforms:log>
         <transforms:log transforms:offset="1"  transforms:decades="6.0205999133" >
           <data-type:parameter data-type:name="FL1-A" />
         </transforms:log>
         <transforms:log transforms:offset="1"  transforms:decades="3.0102999566" >
           <data-type:parameter data-type:name="FL1-W" />
         </transforms:log>
         <transforms:linear transforms:minRange="0"  transforms:maxRange="128"  gain="1" >
           <data-type:parameter data-type:name="Time" />
         </transforms:linear>
       </Transformations>
       <Keywords>
         <Keyword name="@VIOLETTARGETPOWER"  value="40 mW" />
         <Keyword name="@VIOLETLASERPOWER_START"  value="40.2 mW" />
         <Keyword name="@VIOLETLASERPOWER_END"  value="40.2 mW" />
         <Keyword name="@TUBENO"  value="5" />
         <Keyword name="@STOPREASON"  value="PROTOCOL" />
         <Keyword name="@SAMPLEID2"  value=" " />
         <Keyword name="@SAMPLEID1"  value=" " />
         <Keyword name="@REDTARGETPOWER"  value="25 mW" />
         <Keyword name="@REDLASERPOWER_START"  value="25 mW" />
         <Keyword name="@REDLASERPOWER_END"  value="25 mW" />
         <Keyword name="@ELAPSEDTIME"  value="112.2" />
         <Keyword name="@DISCRIMINATOR"  value="FS,100" />
         <Keyword name="@CAROUSEL"  value="02" />
         <Keyword name="@BLUETARGETPOWER"  value="22 mW" />
         <Keyword name="@BLUELASERPOWER_START"  value="22 mW" />
         <Keyword name="@BLUELASERPOWER_END"  value="22 mW" />
         <Keyword name="@BARCODE"  value="NoRead" />
         <Keyword name="@ACQTIME"  value="112.2" />
         <Keyword name="@ACQSOFTWARE"  value="Kaluza for Gallios 1.0" />
         <Keyword name="@ABSCALFACTOR"  value="NOT SET" />
         <Keyword name="$SYS"  value="Microsoft Windows NT 6.1.7601 Service Pack 1 64-bit" />
         <Keyword name="$PROJ"  value="New Protocol 1" />
         <Keyword name="$OP"  value="BeckmanCoulter\Beckman Coulter Inc" />
         <Keyword name="$CYTSN"  value="BB11602" />
         <Keyword name="$CYT"  value="Gallios (Kaluza)" />
         <Keyword name="$P10V"  value="0" />
         <Keyword name="$P10S"  value="Time" />
         <Keyword name="$P10R"  value="128" />
         <Keyword name="$P10N"  value="Time" />
         <Keyword name="$P10G"  value="1.0" />
         <Keyword name="$P10E"  value="0,0" />
         <Keyword name="$P10B"  value="32" />
         <Keyword name="$P9V"  value="250" />
         <Keyword name="$P9S"  value="FITC" />
         <Keyword name="$P9R"  value="1024" />
         <Keyword name="$P9N"  value="FL1-W" />
         <Keyword name="$P9G"  value="1" />
         <Keyword name="$P9E"  value="0,0" />
         <Keyword name="$P9B"  value="32" />
         <Keyword name="$P8V"  value="250" />
         <Keyword name="$P8S"  value="FL1" />
         <Keyword name="$P8R"  value="1048576" />
         <Keyword name="$P8N"  value="FL1-A" />
         <Keyword name="$P8G"  value="1" />
         <Keyword name="$P8E"  value="0,0" />
         <Keyword name="$P8B"  value="32" />
         <Keyword name="$P7V"  value="250" />
         <Keyword name="$P7S"  value="FITC" />
         <Keyword name="$P7R"  value="262144" />
         <Keyword name="$P7N"  value="FL1-H" />
         <Keyword name="$P7G"  value="1" />
         <Keyword name="$P7E"  value="0,0" />
         <Keyword name="$P7B"  value="32" />
         <Keyword name="$P6V"  value="317" />
         <Keyword name="$P6S"  value="SS" />
         <Keyword name="$P6R"  value="1024" />
         <Keyword name="$P6N"  value="SS-W" />
         <Keyword name="$P6G"  value="2" />
         <Keyword name="$P6E"  value="0,0" />
         <Keyword name="$P6B"  value="32" />
         <Keyword name="$P5V"  value="317" />
         <Keyword name="$P5S"  value="SS" />
         <Keyword name="$P5R"  value="1048576" />
         <Keyword name="$P5N"  value="SS-A" />
         <Keyword name="$P5G"  value="2" />
         <Keyword name="$P5E"  value="0,0" />
         <Keyword name="$P5B"  value="32" />
         <Keyword name="$P4V"  value="317" />
         <Keyword name="$P4S"  value="SS" />
         <Keyword name="$P4R"  value="262144" />
         <Keyword name="$P4N"  value="SS-H" />
         <Keyword name="$P4G"  value="2" />
         <Keyword name="$P4E"  value="0,0" />
         <Keyword name="$P4B"  value="32" />
         <Keyword name="$P3V"  value="12" />
         <Keyword name="$P3S"  value="FS" />
         <Keyword name="$P3R"  value="1024" />
         <Keyword name="$P3N"  value="FS-W" />
         <Keyword name="$P3G"  value="2" />
         <Keyword name="$P3E"  value="0,0" />
         <Keyword name="$P3B"  value="32" />
         <Keyword name="$P2V"  value="12" />
         <Keyword name="$P2S"  value="FS" />
         <Keyword name="$P2R"  value="1048576" />
         <Keyword name="$P2N"  value="FS-A" />
         <Keyword name="$P2G"  value="2" />
         <Keyword name="$P2E"  value="0,0" />
         <Keyword name="$P2B"  value="32" />
         <Keyword name="$P1V"  value="12" />
         <Keyword name="$P1S"  value="FS" />
         <Keyword name="$P1R"  value="262144" />
         <Keyword name="$P1N"  value="FS-H" />
         <Keyword name="$P1G"  value="2" />
         <Keyword name="$P1E"  value="0,0" />
         <Keyword name="$P1B"  value="32" />
         <Keyword name="$PAR"  value="10" />
         <Keyword name="@AUTOFLUORESCENCE"  value="3,FL1-A,FL1-H,FL1-W,0.000309,0.000309,0.000309" />
         <Keyword name="$TIMESTEP"  value="0.001" />
         <Keyword name="$TOT"  value="10496" />
         <Keyword name="$ETIM"  value="11:01:26.64" />
         <Keyword name="$BTIM"  value="10:59:34.45" />
         <Keyword name="$DATE"  value="04-JUN-2021" />
         <Keyword name="$ORIGINALITY"  value="Original" />
         <Keyword name="$FIL"  value="2021-06-04-105934-5.fcs" />
         <Keyword name="$MODE"  value="L" />
         <Keyword name="$DATATYPE"  value="I" />
         <Keyword name="$BYTEORD"  value="1,2,3,4" />
         <Keyword name="$NEXTDATA"  value="0" />
         <Keyword name="@ENDKALUZA"  value="431235" />
         <Keyword name="@BEGINKALUZA"  value="429029" />
         <Keyword name="$ENDANALYSIS"  value="0" />
         <Keyword name="$BEGINANALYSIS"  value="0" />
         <Keyword name="$ENDDATA"  value="428988" />
         <Keyword name="$BEGINDATA"  value="9149" />
         <Keyword name="$ENDSTEXT"  value="0" />
         <Keyword name="$BEGINSTEXT"  value="0" />
         <Keyword name="FJ_FCS_VERSION"  value="3.1" />
       </Keywords>
       <SampleNode name="2021-06-04-105934-5.fcs"  annotation=""  owningGroup=""  expanded="1"  sortPriority="10"  count="10496"  sampleID="13" >
         <Graph smoothing="1"  backColor="#ffffff"  foreColor="#ff0000"  type="Histogram"  fast="1"  rowCount="10496" >
           <Axis dimension="x"  name="FL1-A"  label=""  auto="auto" />
           <Axis dimension="y"  name=""  label=""  auto="auto" />
           <GraphSettings level="5%"  smoothingHighResolution="1"  contourHighResolution="1"  histogramSmoothingCount="0"  graphResolution="256"  showOutliers="0"  drawLargeDots="0"  dotsToDraw="8000"  tint="le.chartfill.tinted.40"  lineWeight="le.lineweight.normal"  lineStyle="le.linestyle.solid" />
           <GraphEnvironment showGrid="0"  showAxes="tnlTNL"  showGates="1"  showFreqOnPlots="1"  showGateNameOnPlots="1"  showMedians="0"  showUncomped="0"  addEventParam="0"  lastYAxisName="" >
             <TextTraits font="SansSerif"  size="12"  name="Labels"  style="plain"  color="#000000"  background="#00ffffff"  just="left" />
             <TextTraits font="SansSerif"  size="12"  name="LayoutGates"  style="plain"  color="#000000"  background="#00ffffff"  just="left" />
             <TextTraits font="SansSerif"  size="10"  name="Numbers"  style="plain"  color="#000000"  background="#00ffffff"  just="left" />
             <TextTraits font="SansSerif"  size="10"  name="Legend"  style="plain"  color="#000000"  background="#00ffffff"  just="left" />
             <WindowPosition x="-8"  y="-8"  width="1000"  height="890"  displayed="0"  panelState="+--" />
           </GraphEnvironment>
         </Graph>
         <Subpopulations>
           <Population name="ROS Ratio"  annotation=""  owningGroup="All Samples"  expanded="1"  sortPriority="10"  count="8051" >
             <Graph smoothing="1"  backColor="#ffffff"  foreColor="#ff0000"  type="Histogram"  fast="1"  rowCount="10496" >
               <Axis dimension="x"  name="FS-H"  label=""  auto="auto" />
               <Axis dimension="y"  name=""  label=""  auto="auto" />
               <GraphSettings level="5%"  smoothingHighResolution="1"  contourHighResolution="1"  histogramSmoothingCount="0"  graphResolution="256"  showOutliers="0"  drawLargeDots="0"  dotsToDraw="8000"  tint="le.chartfill.tinted.40"  lineWeight="le.lineweight.normal"  lineStyle="le.linestyle.solid" />
               <GraphEnvironment showGrid="0"  showAxes="tnlTNL"  showGates="1"  showFreqOnPlots="1"  showGateNameOnPlots="1"  showMedians="0"  showUncomped="0"  addEventParam="0"  lastYAxisName="" >
                 <TextTraits font="SansSerif"  size="12"  name="Labels"  style="plain"  color="#000000"  background="#00ffffff"  just="left" />
                 <TextTraits font="SansSerif"  size="12"  name="LayoutGates"  style="plain"  color="#000000"  background="#00ffffff"  just="left" />
                 <TextTraits font="SansSerif"  size="10"  name="Numbers"  style="plain"  color="#000000"  background="#00ffffff"  just="left" />
                 <TextTraits font="SansSerif"  size="10"  name="Legend"  style="plain"  color="#000000"  background="#00ffffff"  just="left" />
                 <WindowPosition x="141"  y="28"  width="390"  height="634"  displayed="1"  panelState="+--" />
               </GraphEnvironment>
             </Graph>
             <Gate gating:id="ID2057452770" >
               <gating:RectangleGate eventsInside="1"  annoOffsetX="0"  annoOffsetY="0"  tint="#000000"  isTinted="0"  lineWeight="Normal"  userDefined="1" >
                 <gating:dimension gating:min="73980.80549366021"  gating:max="745679.7930371271"  yRatio="0.6519823788546255" >
                   <data-type:fcs-dimension data-type:name="FL1-A" />
                 </gating:dimension>
               </gating:RectangleGate>
             </Gate>
           </Population>
         </Subpopulations>
       </SampleNode>
     </Sample>
     <Sample>
       <DataSet uri="file:/C:/Users/zhang/Desktop/sci/perk-chop调控自噬减轻肝毒性/补小论文数据/流式/06.04ROS(K.5.10.20.20+CAT)/2021-06-04-104546-4.fcs"  sampleID="6" />
       <Transformations>
         <transforms:linear transforms:minRange="0"  transforms:maxRange="262144"  gain="2" >
           <data-type:parameter data-type:name="FS-H" />
         </transforms:linear>
         <transforms:linear transforms:minRange="0"  transforms:maxRange="1048576"  gain="2" >
           <data-type:parameter data-type:name="FS-A" />
         </transforms:linear>
         <transforms:linear transforms:minRange="0"  transforms:maxRange="1024"  gain="2" >
           <data-type:parameter data-type:name="FS-W" />
         </transforms:linear>
         <transforms:linear transforms:minRange="0"  transforms:maxRange="262144"  gain="2" >
           <data-type:parameter data-type:name="SS-H" />
         </transforms:linear>
         <transforms:linear transforms:minRange="0"  transforms:maxRange="1048576"  gain="2" >
           <data-type:parameter data-type:name="SS-A" />
         </transforms:linear>
         <transforms:linear transforms:minRange="0"  transforms:maxRange="1024"  gain="2" >
           <data-type:parameter data-type:name="SS-W" />
         </transforms:linear>
         <transforms:log transforms:offset="1"  transforms:decades="5.418539922" >
           <data-type:parameter data-type:name="FL1-H" />
         </transforms:log>
         <transforms:log transforms:offset="1"  transforms:decades="6.0205999133" >
           <data-type:parameter data-type:name="FL1-A" />
         </transforms:log>
         <transforms:log transforms:offset="1"  transforms:decades="3.0102999566" >
           <data-type:parameter data-type:name="FL1-W" />
         </transforms:log>
         <transforms:linear transforms:minRange="0"  transforms:maxRange="128"  gain="1" >
           <data-type:parameter data-type:name="Time" />
         </transforms:linear>
       </Transformations>
       <Keywords>
         <Keyword name="@VIOLETTARGETPOWER"  value="40 mW" />
         <Keyword name="@VIOLETLASERPOWER_START"  value="40.2 mW" />
         <Keyword name="@VIOLETLASERPOWER_END"  value="40.2 mW" />
         <Keyword name="@TUBENO"  value="4" />
         <Keyword name="@STOPREASON"  value="PROTOCOL" />
         <Keyword name="@SAMPLEID2"  value=" " />
         <Keyword name="@SAMPLEID1"  value=" " />
         <Keyword name="@REDTARGETPOWER"  value="25 mW" />
         <Keyword name="@REDLASERPOWER_START"  value="25 mW" />
         <Keyword name="@REDLASERPOWER_END"  value="25 mW" />
         <Keyword name="@ELAPSEDTIME"  value="48.4" />
         <Keyword name="@DISCRIMINATOR"  value="FS,100" />
         <Keyword name="@CAROUSEL"  value="02" />
         <Keyword name="@BLUETARGETPOWER"  value="22 mW" />
         <Keyword name="@BLUELASERPOWER_START"  value="22 mW" />
         <Keyword name="@BLUELASERPOWER_END"  value="22 mW" />
         <Keyword name="@BARCODE"  value="NoRead" />
         <Keyword name="@ACQTIME"  value="48.4" />
         <Keyword name="@ACQSOFTWARE"  value="Kaluza for Gallios 1.0" />
         <Keyword name="@ABSCALFACTOR"  value="NOT SET" />
         <Keyword name="$SYS"  value="Microsoft Windows NT 6.1.7601 Service Pack 1 64-bit" />
         <Keyword name="$PROJ"  value="New Protocol 1" />
         <Keyword name="$OP"  value="BeckmanCoulter\Beckman Coulter Inc" />
         <Keyword name="$CYTSN"  value="BB11602" />
         <Keyword name="$CYT"  value="Gallios (Kaluza)" />
         <Keyword name="$P10V"  value="0" />
         <Keyword name="$P10S"  value="Time" />
         <Keyword name="$P10R"  value="64" />
         <Keyword name="$P10N"  value="Time" />
         <Keyword name="$P10G"  value="1.0" />
         <Keyword name="$P10E"  value="0,0" />
         <Keyword name="$P10B"  value="32" />
         <Keyword name="$P9V"  value="250" />
         <Keyword name="$P9S"  value="FITC" />
         <Keyword name="$P9R"  value="1024" />
         <Keyword name="$P9N"  value="FL1-W" />
         <Keyword name="$P9G"  value="1" />
         <Keyword name="$P9E"  value="0,0" />
         <Keyword name="$P9B"  value="32" />
         <Keyword name="$P8V"  value="250" />
         <Keyword name="$P8S"  value="FL1" />
         <Keyword name="$P8R"  value="1048576" />
         <Keyword name="$P8N"  value="FL1-A" />
         <Keyword name="$P8G"  value="1" />
         <Keyword name="$P8E"  value="0,0" />
         <Keyword name="$P8B"  value="32" />
         <Keyword name="$P7V"  value="250" />
         <Keyword name="$P7S"  value="FITC" />
         <Keyword name="$P7R"  value="262144" />
         <Keyword name="$P7N"  value="FL1-H" />
         <Keyword name="$P7G"  value="1" />
         <Keyword name="$P7E"  value="0,0" />
         <Keyword name="$P7B"  value="32" />
         <Keyword name="$P6V"  value="317" />
         <Keyword name="$P6S"  value="SS" />
         <Keyword name="$P6R"  value="1024" />
         <Keyword name="$P6N"  value="SS-W" />
         <Keyword name="$P6G"  value="2" />
         <Keyword name="$P6E"  value="0,0" />
         <Keyword name="$P6B"  value="32" />
         <Keyword name="$P5V"  value="317" />
         <Keyword name="$P5S"  value="SS" />
         <Keyword name="$P5R"  value="1048576" />
         <Keyword name="$P5N"  value="SS-A" />
         <Keyword name="$P5G"  value="2" />
         <Keyword name="$P5E"  value="0,0" />
         <Keyword name="$P5B"  value="32" />
         <Keyword name="$P4V"  value="317" />
         <Keyword name="$P4S"  value="SS" />
         <Keyword name="$P4R"  value="262144" />
         <Keyword name="$P4N"  value="SS-H" />
         <Keyword name="$P4G"  value="2" />
         <Keyword name="$P4E"  value="0,0" />
         <Keyword name="$P4B"  value="32" />
         <Keyword name="$P3V"  value="12" />
         <Keyword name="$P3S"  value="FS" />
         <Keyword name="$P3R"  value="1024" />
         <Keyword name="$P3N"  value="FS-W" />
         <Keyword name="$P3G"  value="2" />
         <Keyword name="$P3E"  value="0,0" />
         <Keyword name="$P3B"  value="32" />
         <Keyword name="$P2V"  value="12" />
         <Keyword name="$P2S"  value="FS" />
         <Keyword name="$P2R"  value="1048576" />
         <Keyword name="$P2N"  value="FS-A" />
         <Keyword name="$P2G"  value="2" />
         <Keyword name="$P2E"  value="0,0" />
         <Keyword name="$P2B"  value="32" />
         <Keyword name="$P1V"  value="12" />
         <Keyword name="$P1S"  value="FS" />
         <Keyword name="$P1R"  value="262144" />
         <Keyword name="$P1N"  value="FS-H" />
         <Keyword name="$P1G"  value="2" />
         <Keyword name="$P1E"  value="0,0" />
         <Keyword name="$P1B"  value="32" />
         <Keyword name="$PAR"  value="10" />
         <Keyword name="@AUTOFLUORESCENCE"  value="3,FL1-A,FL1-H,FL1-W,0.000309,0.000309,0.000309" />
         <Keyword name="$TIMESTEP"  value="0.001" />
         <Keyword name="$TOT"  value="10531" />
         <Keyword name="$ETIM"  value="10:46:35.36" />
         <Keyword name="$BTIM"  value="10:45:46.100" />
         <Keyword name="$DATE"  value="04-JUN-2021" />
         <Keyword name="$ORIGINALITY"  value="Original" />
         <Keyword name="$FIL"  value="2021-06-04-104546-4.fcs" />
         <Keyword name="$MODE"  value="L" />
         <Keyword name="$DATATYPE"  value="I" />
         <Keyword name="$BYTEORD"  value="1,2,3,4" />
         <Keyword name="$NEXTDATA"  value="0" />
         <Keyword name="@ENDKALUZA"  value="432599" />
         <Keyword name="@BEGINKALUZA"  value="430429" />
         <Keyword name="$ENDANALYSIS"  value="0" />
         <Keyword name="$BEGINANALYSIS"  value="0" />
         <Keyword name="$ENDDATA"  value="430388" />
         <Keyword name="$BEGINDATA"  value="9149" />
         <Keyword name="$ENDSTEXT"  value="0" />
         <Keyword name="$BEGINSTEXT"  value="0" />
         <Keyword name="FJ_FCS_VERSION"  value="3.1" />
       </Keywords>
       <SampleNode name="2021-06-04-104546-4.fcs"  annotation=""  owningGroup=""  expanded="1"  sortPriority="10"  count="10531"  sampleID="6" >
         <Graph smoothing="0"  backColor="#ffffff"  foreColor="#d60000"  type="Histogram"  fast="1"  rowCount="10531" >
           <Axis dimension="x"  name="FL1-A"  label=""  auto="auto" />
           <Axis dimension="y"  name=""  label=""  auto="auto" />
           <GraphSettings level="5%"  smoothingHighResolution="1"  contourHighResolution="1"  histogramSmoothingCount="0"  graphResolution="256"  showOutliers="0"  drawLargeDots="0"  dotsToDraw="8000"  tint="le.chartfill.tinted.40"  lineWeight="le.lineweight.normal"  lineStyle="le.linestyle.solid" />
           <GraphEnvironment showGrid="0"  showAxes="tnlTNL"  showGates="1"  showFreqOnPlots="1"  showGateNameOnPlots="1"  showMedians="0"  showUncomped="0"  addEventParam="0"  lastYAxisName="" >
             <TextTraits font="SansSerif"  size="12"  name="Labels"  style="plain"  color="#000000"  background="#00ffffff"  just="left" />
             <TextTraits font="SansSerif"  size="12"  name="LayoutGates"  style="plain"  color="#000000"  background="#00ffffff"  just="left" />
             <TextTraits font="SansSerif"  size="10"  name="Numbers"  style="plain"  color="#000000"  background="#00ffffff"  just="left" />
             <TextTraits font="SansSerif"  size="10"  name="Legend"  style="plain"  color="#000000"  background="#00ffffff"  just="left" />
             <WindowPosition x="-8"  y="-8"  width="1000"  height="774"  displayed="0"  panelState="---" />
           </GraphEnvironment>
         </Graph>
         <Subpopulations>
           <Population name="ROS Ratio"  annotation=""  owningGroup="All Samples"  expanded="1"  sortPriority="10"  count="7191" >
             <Graph smoothing="1"  backColor="#ffffff"  foreColor="#ff0000"  type="Histogram"  fast="1"  rowCount="10531" >
               <Axis dimension="x"  name="FS-H"  label=""  auto="auto" />
               <Axis dimension="y"  name=""  label=""  auto="auto" />
               <GraphSettings level="5%"  smoothingHighResolution="1"  contourHighResolution="1"  histogramSmoothingCount="0"  graphResolution="256"  showOutliers="0"  drawLargeDots="0"  dotsToDraw="8000"  tint="le.chartfill.tinted.40"  lineWeight="le.lineweight.normal"  lineStyle="le.linestyle.solid" />
               <GraphEnvironment showGrid="0"  showAxes="tnlTNL"  showGates="1"  showFreqOnPlots="1"  showGateNameOnPlots="1"  showMedians="0"  showUncomped="0"  addEventParam="0"  lastYAxisName="" >
                 <TextTraits font="SansSerif"  size="12"  name="Labels"  style="plain"  color="#000000"  background="#00ffffff"  just="left" />
                 <TextTraits font="SansSerif"  size="12"  name="LayoutGates"  style="plain"  color="#000000"  background="#00ffffff"  just="left" />
                 <TextTraits font="SansSerif"  size="10"  name="Numbers"  style="plain"  color="#000000"  background="#00ffffff"  just="left" />
                 <TextTraits font="SansSerif"  size="10"  name="Legend"  style="plain"  color="#000000"  background="#00ffffff"  just="left" />
                 <WindowPosition x="141"  y="28"  width="390"  height="634"  displayed="1"  panelState="+--" />
               </GraphEnvironment>
             </Graph>
             <Gate gating:id="ID827021396" >
               <gating:RectangleGate eventsInside="1"  annoOffsetX="0"  annoOffsetY="0"  tint="#000000"  isTinted="0"  lineWeight="Normal"  userDefined="1" >
                 <gating:dimension gating:min="73980.80549366021"  gating:max="745679.7930371271"  yRatio="0.6519823788546255" >
                   <data-type:fcs-dimension data-type:name="FL1-A" />
                 </gating:dimension>
               </gating:RectangleGate>
             </Gate>
           </Population>
         </Subpopulations>
       </SampleNode>
     </Sample>
     <Sample>
       <DataSet uri="file:/C:/Users/zhang/Desktop/sci/perk-chop调控自噬减轻肝毒性/补小论文数据/流式/06.04ROS(K.5.10.20.20+CAT)/2021-06-04-110550-2.fcs"  sampleID="16" />
       <Transformations>
         <transforms:linear transforms:minRange="0"  transforms:maxRange="262144"  gain="2" >
           <data-type:parameter data-type:name="FS-H" />
         </transforms:linear>
         <transforms:linear transforms:minRange="0"  transforms:maxRange="1048576"  gain="2" >
           <data-type:parameter data-type:name="FS-A" />
         </transforms:linear>
         <transforms:linear transforms:minRange="0"  transforms:maxRange="1024"  gain="2" >
           <data-type:parameter data-type:name="FS-W" />
         </transforms:linear>
         <transforms:linear transforms:minRange="0"  transforms:maxRange="262144"  gain="2" >
           <data-type:parameter data-type:name="SS-H" />
         </transforms:linear>
         <transforms:linear transforms:minRange="0"  transforms:maxRange="1048576"  gain="2" >
           <data-type:parameter data-type:name="SS-A" />
         </transforms:linear>
         <transforms:linear transforms:minRange="0"  transforms:maxRange="1024"  gain="2" >
           <data-type:parameter data-type:name="SS-W" />
         </transforms:linear>
         <transforms:log transforms:offset="1"  transforms:decades="5.418539922" >
           <data-type:parameter data-type:name="FL1-H" />
         </transforms:log>
         <transforms:log transforms:offset="1"  transforms:decades="6.0205999133" >
           <data-type:parameter data-type:name="FL1-A" />
         </transforms:log>
         <transforms:log transforms:offset="1"  transforms:decades="3.0102999566" >
           <data-type:parameter data-type:name="FL1-W" />
         </transforms:log>
         <transforms:linear transforms:minRange="0"  transforms:maxRange="128"  gain="1" >
           <data-type:parameter data-type:name="Time" />
         </transforms:linear>
       </Transformations>
       <Keywords>
         <Keyword name="@VIOLETTARGETPOWER"  value="40 mW" />
         <Keyword name="@VIOLETLASERPOWER_START"  value="40.2 mW" />
         <Keyword name="@VIOLETLASERPOWER_END"  value="40.2 mW" />
         <Keyword name="@TUBENO"  value="2" />
         <Keyword name="@STOPREASON"  value="PROTOCOL" />
         <Keyword name="@SAMPLEID2"  value=" " />
         <Keyword name="@SAMPLEID1"  value=" " />
         <Keyword name="@REDTARGETPOWER"  value="25 mW" />
         <Keyword name="@REDLASERPOWER_START"  value="25 mW" />
         <Keyword name="@REDLASERPOWER_END"  value="25 mW" />
         <Keyword name="@ELAPSEDTIME"  value="148.0" />
         <Keyword name="@DISCRIMINATOR"  value="FS,100" />
         <Keyword name="@CAROUSEL"  value="02" />
         <Keyword name="@BLUETARGETPOWER"  value="22 mW" />
         <Keyword name="@BLUELASERPOWER_START"  value="22 mW" />
         <Keyword name="@BLUELASERPOWER_END"  value="22 mW" />
         <Keyword name="@BARCODE"  value="NoRead" />
         <Keyword name="@ACQTIME"  value="148.0" />
         <Keyword name="@ACQSOFTWARE"  value="Kaluza for Gallios 1.0" />
         <Keyword name="@ABSCALFACTOR"  value="NOT SET" />
         <Keyword name="$SYS"  value="Microsoft Windows NT 6.1.7601 Service Pack 1 64-bit" />
         <Keyword name="$PROJ"  value="New Protocol 1" />
         <Keyword name="$OP"  value="BeckmanCoulter\Beckman Coulter Inc" />
         <Keyword name="$CYTSN"  value="BB11602" />
         <Keyword name="$CYT"  value="Gallios (Kaluza)" />
         <Keyword name="$P10V"  value="0" />
         <Keyword name="$P10S"  value="Time" />
         <Keyword name="$P10R"  value="256" />
         <Keyword name="$P10N"  value="Time" />
         <Keyword name="$P10G"  value="1.0" />
         <Keyword name="$P10E"  value="0,0" />
         <Keyword name="$P10B"  value="32" />
         <Keyword name="$P9V"  value="250" />
         <Keyword name="$P9S"  value="FITC" />
         <Keyword name="$P9R"  value="1024" />
         <Keyword name="$P9N"  value="FL1-W" />
         <Keyword name="$P9G"  value="1" />
         <Keyword name="$P9E"  value="0,0" />
         <Keyword name="$P9B"  value="32" />
         <Keyword name="$P8V"  value="250" />
         <Keyword name="$P8S"  value="FL1" />
         <Keyword name="$P8R"  value="1048576" />
         <Keyword name="$P8N"  value="FL1-A" />
         <Keyword name="$P8G"  value="1" />
         <Keyword name="$P8E"  value="0,0" />
         <Keyword name="$P8B"  value="32" />
         <Keyword name="$P7V"  value="250" />
         <Keyword name="$P7S"  value="FITC" />
         <Keyword name="$P7R"  value="262144" />
         <Keyword name="$P7N"  value="FL1-H" />
         <Keyword name="$P7G"  value="1" />
         <Keyword name="$P7E"  value="0,0" />
         <Keyword name="$P7B"  value="32" />
         <Keyword name="$P6V"  value="317" />
         <Keyword name="$P6S"  value="SS" />
         <Keyword name="$P6R"  value="1024" />
         <Keyword name="$P6N"  value="SS-W" />
         <Keyword name="$P6G"  value="2" />
         <Keyword name="$P6E"  value="0,0" />
         <Keyword name="$P6B"  value="32" />
         <Keyword name="$P5V"  value="317" />
         <Keyword name="$P5S"  value="SS" />
         <Keyword name="$P5R"  value="1048576" />
         <Keyword name="$P5N"  value="SS-A" />
         <Keyword name="$P5G"  value="2" />
         <Keyword name="$P5E"  value="0,0" />
         <Keyword name="$P5B"  value="32" />
         <Keyword name="$P4V"  value="317" />
         <Keyword name="$P4S"  value="SS" />
         <Keyword name="$P4R"  value="262144" />
         <Keyword name="$P4N"  value="SS-H" />
         <Keyword name="$P4G"  value="2" />
         <Keyword name="$P4E"  value="0,0" />
         <Keyword name="$P4B"  value="32" />
         <Keyword name="$P3V"  value="12" />
         <Keyword name="$P3S"  value="FS" />
         <Keyword name="$P3R"  value="1024" />
         <Keyword name="$P3N"  value="FS-W" />
         <Keyword name="$P3G"  value="2" />
         <Keyword name="$P3E"  value="0,0" />
         <Keyword name="$P3B"  value="32" />
         <Keyword name="$P2V"  value="12" />
         <Keyword name="$P2S"  value="FS" />
         <Keyword name="$P2R"  value="1048576" />
         <Keyword name="$P2N"  value="FS-A" />
         <Keyword name="$P2G"  value="2" />
         <Keyword name="$P2E"  value="0,0" />
         <Keyword name="$P2B"  value="32" />
         <Keyword name="$P1V"  value="12" />
         <Keyword name="$P1S"  value="FS" />
         <Keyword name="$P1R"  value="262144" />
         <Keyword name="$P1N"  value="FS-H" />
         <Keyword name="$P1G"  value="2" />
         <Keyword name="$P1E"  value="0,0" />
         <Keyword name="$P1B"  value="32" />
         <Keyword name="$PAR"  value="10" />
         <Keyword name="@AUTOFLUORESCENCE"  value="3,FL1-A,FL1-H,FL1-W,0.000309,0.000309,0.000309" />
         <Keyword name="$TIMESTEP"  value="0.001" />
         <Keyword name="$TOT"  value="10694" />
         <Keyword name="$ETIM"  value="11:08:18.76" />
         <Keyword name="$BTIM"  value="11:05:50.72" />
         <Keyword name="$DATE"  value="04-JUN-2021" />
         <Keyword name="$ORIGINALITY"  value="Original" />
         <Keyword name="$FIL"  value="2021-06-04-110550-2.fcs" />
         <Keyword name="$MODE"  value="L" />
         <Keyword name="$DATATYPE"  value="I" />
         <Keyword name="$BYTEORD"  value="1,2,3,4" />
         <Keyword name="$NEXTDATA"  value="0" />
         <Keyword name="@ENDKALUZA"  value="439159" />
         <Keyword name="@BEGINKALUZA"  value="436949" />
         <Keyword name="$ENDANALYSIS"  value="0" />
         <Keyword name="$BEGINANALYSIS"  value="0" />
         <Keyword name="$ENDDATA"  value="436908" />
         <Keyword name="$BEGINDATA"  value="9149" />
         <Keyword name="$ENDSTEXT"  value="0" />
         <Keyword name="$BEGINSTEXT"  value="0" />
         <Keyword name="FJ_FCS_VERSION"  value="3.1" />
       </Keywords>
       <SampleNode name="2021-06-04-110550-2.fcs"  annotation=""  owningGroup=""  expanded="1"  sortPriority="10"  count="10694"  sampleID="16" >
         <Graph smoothing="1"  backColor="#ffffff"  foreColor="#ff0000"  type="Histogram"  fast="1"  rowCount="10694" >
           <Axis dimension="x"  name="FL1-A"  label=""  auto="auto" />
           <Axis dimension="y"  name=""  label=""  auto="auto" />
           <GraphSettings level="5%"  smoothingHighResolution="1"  contourHighResolution="1"  histogramSmoothingCount="0"  graphResolution="256"  showOutliers="0"  drawLargeDots="0"  dotsToDraw="8000"  tint="le.chartfill.tinted.40"  lineWeight="le.lineweight.normal"  lineStyle="le.linestyle.solid" />
           <GraphEnvironment showGrid="0"  showAxes="tnlTNL"  showGates="1"  showFreqOnPlots="1"  showGateNameOnPlots="1"  showMedians="0"  showUncomped="0"  addEventParam="0"  lastYAxisName="" >
             <TextTraits font="SansSerif"  size="12"  name="Labels"  style="plain"  color="#000000"  background="#00ffffff"  just="left" />
             <TextTraits font="SansSerif"  size="12"  name="LayoutGates"  style="plain"  color="#000000"  background="#00ffffff"  just="left" />
             <TextTraits font="SansSerif"  size="10"  name="Numbers"  style="plain"  color="#000000"  background="#00ffffff"  just="left" />
             <TextTraits font="SansSerif"  size="10"  name="Legend"  style="plain"  color="#000000"  background="#00ffffff"  just="left" />
             <WindowPosition x="-8"  y="-8"  width="1479"  height="890"  displayed="0"  panelState="+--" />
           </GraphEnvironment>
         </Graph>
         <Subpopulations>
           <Population name="ROS Ratio"  annotation=""  owningGroup="All Samples"  expanded="1"  sortPriority="10"  count="2877" >
             <Graph smoothing="1"  backColor="#ffffff"  foreColor="#ff0000"  type="Histogram"  fast="1"  rowCount="10694" >
               <Axis dimension="x"  name="FS-H"  label=""  auto="auto" />
               <Axis dimension="y"  name=""  label=""  auto="auto" />
               <GraphSettings level="5%"  smoothingHighResolution="1"  contourHighResolution="1"  histogramSmoothingCount="0"  graphResolution="256"  showOutliers="0"  drawLargeDots="0"  dotsToDraw="8000"  tint="le.chartfill.tinted.40"  lineWeight="le.lineweight.normal"  lineStyle="le.linestyle.solid" />
               <GraphEnvironment showGrid="0"  showAxes="tnlTNL"  showGates="1"  showFreqOnPlots="1"  showGateNameOnPlots="1"  showMedians="0"  showUncomped="0"  addEventParam="0"  lastYAxisName="" >
                 <TextTraits font="SansSerif"  size="12"  name="Labels"  style="plain"  color="#000000"  background="#00ffffff"  just="left" />
                 <TextTraits font="SansSerif"  size="12"  name="LayoutGates"  style="plain"  color="#000000"  background="#00ffffff"  just="left" />
                 <TextTraits font="SansSerif"  size="10"  name="Numbers"  style="plain"  color="#000000"  background="#00ffffff"  just="left" />
                 <TextTraits font="SansSerif"  size="10"  name="Legend"  style="plain"  color="#000000"  background="#00ffffff"  just="left" />
                 <WindowPosition x="141"  y="28"  width="390"  height="634"  displayed="1"  panelState="+--" />
               </GraphEnvironment>
             </Graph>
             <Gate gating:id="ID1234439188" >
               <gating:RectangleGate eventsInside="1"  annoOffsetX="0"  annoOffsetY="0"  tint="#000000"  isTinted="0"  lineWeight="Normal"  userDefined="1" >
                 <gating:dimension gating:min="73980.80549366021"  gating:max="745679.7930371271"  yRatio="0.6519823788546255" >
                   <data-type:fcs-dimension data-type:name="FL1-A" />
                 </gating:dimension>
               </gating:RectangleGate>
             </Gate>
           </Population>
         </Subpopulations>
       </SampleNode>
     </Sample>
     <Sample>
       <DataSet uri="file:/C:/Users/zhang/Desktop/sci/perk-chop调控自噬减轻肝毒性/补小论文数据/流式/06.04ROS(K.5.10.20.20+CAT)/2021-06-04-103939-4.fcs"  sampleID="3" />
       <Transformations>
         <transforms:linear transforms:minRange="0"  transforms:maxRange="262144"  gain="2" >
           <data-type:parameter data-type:name="FS-H" />
         </transforms:linear>
         <transforms:linear transforms:minRange="0"  transforms:maxRange="1048576"  gain="2" >
           <data-type:parameter data-type:name="FS-A" />
         </transforms:linear>
         <transforms:linear transforms:minRange="0"  transforms:maxRange="1024"  gain="2" >
           <data-type:parameter data-type:name="FS-W" />
         </transforms:linear>
         <transforms:linear transforms:minRange="0"  transforms:maxRange="262144"  gain="2" >
           <data-type:parameter data-type:name="SS-H" />
         </transforms:linear>
         <transforms:linear transforms:minRange="0"  transforms:maxRange="1048576"  gain="2" >
           <data-type:parameter data-type:name="SS-A" />
         </transforms:linear>
         <transforms:linear transforms:minRange="0"  transforms:maxRange="1024"  gain="2" >
           <data-type:parameter data-type:name="SS-W" />
         </transforms:linear>
         <transforms:log transforms:offset="1"  transforms:decades="5.418539922" >
           <data-type:parameter data-type:name="FL1-H" />
         </transforms:log>
         <transforms:log transforms:offset="1"  transforms:decades="6.0205999133" >
           <data-type:parameter data-type:name="FL1-A" />
         </transforms:log>
         <transforms:log transforms:offset="1"  transforms:decades="3.0102999566" >
           <data-type:parameter data-type:name="FL1-W" />
         </transforms:log>
         <transforms:linear transforms:minRange="0"  transforms:maxRange="128"  gain="1" >
           <data-type:parameter data-type:name="Time" />
         </transforms:linear>
       </Transformations>
       <Keywords>
         <Keyword name="@VIOLETTARGETPOWER"  value="40 mW" />
         <Keyword name="@VIOLETLASERPOWER_START"  value="40.2 mW" />
         <Keyword name="@VIOLETLASERPOWER_END"  value="40.2 mW" />
         <Keyword name="@TUBENO"  value="4" />
         <Keyword name="@STOPREASON"  value="PROTOCOL" />
         <Keyword name="@SAMPLEID2"  value=" " />
         <Keyword name="@SAMPLEID1"  value=" " />
         <Keyword name="@REDTARGETPOWER"  value="25 mW" />
         <Keyword name="@REDLASERPOWER_START"  value="25 mW" />
         <Keyword name="@REDLASERPOWER_END"  value="25 mW" />
         <Keyword name="@ELAPSEDTIME"  value="35.4" />
         <Keyword name="@DISCRIMINATOR"  value="FS,100" />
         <Keyword name="@CAROUSEL"  value="02" />
         <Keyword name="@BLUETARGETPOWER"  value="22 mW" />
         <Keyword name="@BLUELASERPOWER_START"  value="22 mW" />
         <Keyword name="@BLUELASERPOWER_END"  value="22 mW" />
         <Keyword name="@BARCODE"  value="NoRead" />
         <Keyword name="@ACQTIME"  value="35.4" />
         <Keyword name="@ACQSOFTWARE"  value="Kaluza for Gallios 1.0" />
         <Keyword name="@ABSCALFACTOR"  value="NOT SET" />
         <Keyword name="$SYS"  value="Microsoft Windows NT 6.1.7601 Service Pack 1 64-bit" />
         <Keyword name="$PROJ"  value="New Protocol 1" />
         <Keyword name="$OP"  value="BeckmanCoulter\Beckman Coulter Inc" />
         <Keyword name="$CYTSN"  value="BB11602" />
         <Keyword name="$CYT"  value="Gallios (Kaluza)" />
         <Keyword name="$P10V"  value="0" />
         <Keyword name="$P10S"  value="Time" />
         <Keyword name="$P10R"  value="1073741824" />
         <Keyword name="$P10N"  value="Time" />
         <Keyword name="$P10G"  value="1.0" />
         <Keyword name="$P10E"  value="0,0" />
         <Keyword name="$P10B"  value="32" />
         <Keyword name="$P9V"  value="250" />
         <Keyword name="$P9S"  value="FITC" />
         <Keyword name="$P9R"  value="1024" />
         <Keyword name="$P9N"  value="FL1-W" />
         <Keyword name="$P9G"  value="1" />
         <Keyword name="$P9E"  value="0,0" />
         <Keyword name="$P9B"  value="32" />
         <Keyword name="$P8V"  value="250" />
         <Keyword name="$P8S"  value="FL1" />
         <Keyword name="$P8R"  value="1048576" />
         <Keyword name="$P8N"  value="FL1-A" />
         <Keyword name="$P8G"  value="1" />
         <Keyword name="$P8E"  value="0,0" />
         <Keyword name="$P8B"  value="32" />
         <Keyword name="$P7V"  value="250" />
         <Keyword name="$P7S"  value="FITC" />
         <Keyword name="$P7R"  value="262144" />
         <Keyword name="$P7N"  value="FL1-H" />
         <Keyword name="$P7G"  value="1" />
         <Keyword name="$P7E"  value="0,0" />
         <Keyword name="$P7B"  value="32" />
         <Keyword name="$P6V"  value="317" />
         <Keyword name="$P6S"  value="SS" />
         <Keyword name="$P6R"  value="1024" />
         <Keyword name="$P6N"  value="SS-W" />
         <Keyword name="$P6G"  value="2" />
         <Keyword name="$P6E"  value="0,0" />
         <Keyword name="$P6B"  value="32" />
         <Keyword name="$P5V"  value="317" />
         <Keyword name="$P5S"  value="SS" />
         <Keyword name="$P5R"  value="1048576" />
         <Keyword name="$P5N"  value="SS-A" />
         <Keyword name="$P5G"  value="2" />
         <Keyword name="$P5E"  value="0,0" />
         <Keyword name="$P5B"  value="32" />
         <Keyword name="$P4V"  value="317" />
         <Keyword name="$P4S"  value="SS" />
         <Keyword name="$P4R"  value="262144" />
         <Keyword name="$P4N"  value="SS-H" />
         <Keyword name="$P4G"  value="2" />
         <Keyword name="$P4E"  value="0,0" />
         <Keyword name="$P4B"  value="32" />
         <Keyword name="$P3V"  value="12" />
         <Keyword name="$P3S"  value="FS" />
         <Keyword name="$P3R"  value="1024" />
         <Keyword name="$P3N"  value="FS-W" />
         <Keyword name="$P3G"  value="2" />
         <Keyword name="$P3E"  value="0,0" />
         <Keyword name="$P3B"  value="32" />
         <Keyword name="$P2V"  value="12" />
         <Keyword name="$P2S"  value="FS" />
         <Keyword name="$P2R"  value="1048576" />
         <Keyword name="$P2N"  value="FS-A" />
         <Keyword name="$P2G"  value="2" />
         <Keyword name="$P2E"  value="0,0" />
         <Keyword name="$P2B"  value="32" />
         <Keyword name="$P1V"  value="12" />
         <Keyword name="$P1S"  value="FS" />
         <Keyword name="$P1R"  value="262144" />
         <Keyword name="$P1N"  value="FS-H" />
         <Keyword name="$P1G"  value="2" />
         <Keyword name="$P1E"  value="0,0" />
         <Keyword name="$P1B"  value="32" />
         <Keyword name="$PAR"  value="10" />
         <Keyword name="@AUTOFLUORESCENCE"  value="3,FL1-A,FL1-H,FL1-W,0.000309,0.000309,0.000309" />
         <Keyword name="$TIMESTEP"  value="0.001" />
         <Keyword name="$TOT"  value="10000" />
         <Keyword name="$ETIM"  value="10:40:15.29" />
         <Keyword name="$BTIM"  value="10:39:39.85" />
         <Keyword name="$DATE"  value="04-JUN-2021" />
         <Keyword name="$ORIGINALITY"  value="Original" />
         <Keyword name="$FIL"  value="2021-06-04-103939-4.fcs" />
         <Keyword name="$MODE"  value="L" />
         <Keyword name="$DATATYPE"  value="I" />
         <Keyword name="$BYTEORD"  value="1,2,3,4" />
         <Keyword name="$NEXTDATA"  value="0" />
         <Keyword name="@ENDKALUZA"  value="411288" />
         <Keyword name="@BEGINKALUZA"  value="409189" />
         <Keyword name="$ENDANALYSIS"  value="0" />
         <Keyword name="$BEGINANALYSIS"  value="0" />
         <Keyword name="$ENDDATA"  value="409148" />
         <Keyword name="$BEGINDATA"  value="9149" />
         <Keyword name="$ENDSTEXT"  value="0" />
         <Keyword name="$BEGINSTEXT"  value="0" />
         <Keyword name="FJ_FCS_VERSION"  value="3.1" />
       </Keywords>
       <SampleNode name="2021-06-04-103939-4.fcs"  annotation=""  owningGroup=""  expanded="1"  sortPriority="10"  count="10000"  sampleID="3" >
         <Graph smoothing="0"  backColor="#ffffff"  foreColor="#000000"  type="Pseudocolor"  fast="1"  rowCount="10000" >
           <Axis dimension="x"  name="FS-H"  label=""  auto="auto" />
           <Axis dimension="y"  name="SS-H"  label=""  auto="auto" />
           <GraphSettings level="5%"  smoothingHighResolution="1"  contourHighResolution="1"  histogramSmoothingCount="0"  graphResolution="256"  showOutliers="0"  drawLargeDots="0"  dotsToDraw="8000"  tint="le.chartfill.tinted.40"  lineWeight="le.lineweight.normal"  lineStyle="le.linestyle.solid" />
           <GraphEnvironment showGrid="0"  showAxes="tnlTNL"  showGates="1"  showFreqOnPlots="1"  showGateNameOnPlots="1"  showMedians="0"  showUncomped="0"  addEventParam="0"  lastYAxisName="" >
             <TextTraits font="SansSerif"  size="12"  name="Labels"  style="plain"  color="#000000"  background="#00ffffff"  just="left" />
             <TextTraits font="SansSerif"  size="12"  name="LayoutGates"  style="plain"  color="#000000"  background="#00ffffff"  just="left" />
             <TextTraits font="SansSerif"  size="10"  name="Numbers"  style="plain"  color="#000000"  background="#00ffffff"  just="left" />
             <TextTraits font="SansSerif"  size="10"  name="Legend"  style="plain"  color="#000000"  background="#00ffffff"  just="left" />
             <WindowPosition x="0"  y="0"  width="0"  height="0"  displayed="0"  panelState="" />
           </GraphEnvironment>
         </Graph>
         <Subpopulations>
           <Population name="ROS Ratio"  annotation=""  owningGroup="All Samples"  expanded="1"  sortPriority="10"  count="7079" >
             <Graph smoothing="1"  backColor="#ffffff"  foreColor="#ff0000"  type="Histogram"  fast="1"  rowCount="10000" >
               <Axis dimension="x"  name="FS-H"  label=""  auto="auto" />
               <Axis dimension="y"  name=""  label=""  auto="auto" />
               <GraphSettings level="5%"  smoothingHighResolution="1"  contourHighResolution="1"  histogramSmoothingCount="0"  graphResolution="256"  showOutliers="0"  drawLargeDots="0"  dotsToDraw="8000"  tint="le.chartfill.tinted.40"  lineWeight="le.lineweight.normal"  lineStyle="le.linestyle.solid" />
               <GraphEnvironment showGrid="0"  showAxes="tnlTNL"  showGates="1"  showFreqOnPlots="1"  showGateNameOnPlots="1"  showMedians="0"  showUncomped="0"  addEventParam="0"  lastYAxisName="" >
                 <TextTraits font="SansSerif"  size="12"  name="Labels"  style="plain"  color="#000000"  background="#00ffffff"  just="left" />
                 <TextTraits font="SansSerif"  size="12"  name="LayoutGates"  style="plain"  color="#000000"  background="#00ffffff"  just="left" />
                 <TextTraits font="SansSerif"  size="10"  name="Numbers"  style="plain"  color="#000000"  background="#00ffffff"  just="left" />
                 <TextTraits font="SansSerif"  size="10"  name="Legend"  style="plain"  color="#000000"  background="#00ffffff"  just="left" />
                 <WindowPosition x="141"  y="28"  width="390"  height="634"  displayed="1"  panelState="+--" />
               </GraphEnvironment>
             </Graph>
             <Gate gating:id="ID379919049" >
               <gating:RectangleGate eventsInside="1"  annoOffsetX="0"  annoOffsetY="0"  tint="#000000"  isTinted="0"  lineWeight="Normal"  userDefined="1" >
                 <gating:dimension gating:min="73980.80549366021"  gating:max="745679.7930371271"  yRatio="0.6519823788546255" >
                   <data-type:fcs-dimension data-type:name="FL1-A" />
                 </gating:dimension>
               </gating:RectangleGate>
             </Gate>
           </Population>
         </Subpopulations>
       </SampleNode>
     </Sample>
     <Sample>
       <DataSet uri="file:/C:/Users/zhang/Desktop/sci/perk-chop调控自噬减轻肝毒性/补小论文数据/流式/06.04ROS(K.5.10.20.20+CAT)/2021-06-04-105326-2.fcs"  sampleID="10" />
       <Transformations>
         <transforms:linear transforms:minRange="0"  transforms:maxRange="262144"  gain="2" >
           <data-type:parameter data-type:name="FS-H" />
         </transforms:linear>
         <transforms:linear transforms:minRange="0"  transforms:maxRange="1048576"  gain="2" >
           <data-type:parameter data-type:name="FS-A" />
         </transforms:linear>
         <transforms:linear transforms:minRange="0"  transforms:maxRange="1024"  gain="2" >
           <data-type:parameter data-type:name="FS-W" />
         </transforms:linear>
         <transforms:linear transforms:minRange="0"  transforms:maxRange="262144"  gain="2" >
           <data-type:parameter data-type:name="SS-H" />
         </transforms:linear>
         <transforms:linear transforms:minRange="0"  transforms:maxRange="1048576"  gain="2" >
           <data-type:parameter data-type:name="SS-A" />
         </transforms:linear>
         <transforms:linear transforms:minRange="0"  transforms:maxRange="1024"  gain="2" >
           <data-type:parameter data-type:name="SS-W" />
         </transforms:linear>
         <transforms:log transforms:offset="1"  transforms:decades="5.418539922" >
           <data-type:parameter data-type:name="FL1-H" />
         </transforms:log>
         <transforms:log transforms:offset="1"  transforms:decades="6.0205999133" >
           <data-type:parameter data-type:name="FL1-A" />
         </transforms:log>
         <transforms:log transforms:offset="1"  transforms:decades="3.0102999566" >
           <data-type:parameter data-type:name="FL1-W" />
         </transforms:log>
         <transforms:linear transforms:minRange="0"  transforms:maxRange="128"  gain="1" >
           <data-type:parameter data-type:name="Time" />
         </transforms:linear>
       </Transformations>
       <Keywords>
         <Keyword name="@VIOLETTARGETPOWER"  value="40 mW" />
         <Keyword name="@VIOLETLASERPOWER_START"  value="40.2 mW" />
         <Keyword name="@VIOLETLASERPOWER_END"  value="40.2 mW" />
         <Keyword name="@TUBENO"  value="2" />
         <Keyword name="@STOPREASON"  value="PROTOCOL" />
         <Keyword name="@SAMPLEID2"  value=" " />
         <Keyword name="@SAMPLEID1"  value=" " />
         <Keyword name="@REDTARGETPOWER"  value="25 mW" />
         <Keyword name="@REDLASERPOWER_START"  value="25 mW" />
         <Keyword name="@REDLASERPOWER_END"  value="25 mW" />
         <Keyword name="@ELAPSEDTIME"  value="144.6" />
         <Keyword name="@DISCRIMINATOR"  value="FS,100" />
         <Keyword name="@CAROUSEL"  value="02" />
         <Keyword name="@BLUETARGETPOWER"  value="22 mW" />
         <Keyword name="@BLUELASERPOWER_START"  value="22 mW" />
         <Keyword name="@BLUELASERPOWER_END"  value="22 mW" />
         <Keyword name="@BARCODE"  value="NoRead" />
         <Keyword name="@ACQTIME"  value="144.6" />
         <Keyword name="@ACQSOFTWARE"  value="Kaluza for Gallios 1.0" />
         <Keyword name="@ABSCALFACTOR"  value="NOT SET" />
         <Keyword name="$SYS"  value="Microsoft Windows NT 6.1.7601 Service Pack 1 64-bit" />
         <Keyword name="$PROJ"  value="New Protocol 1" />
         <Keyword name="$OP"  value="BeckmanCoulter\Beckman Coulter Inc" />
         <Keyword name="$CYTSN"  value="BB11602" />
         <Keyword name="$CYT"  value="Gallios (Kaluza)" />
         <Keyword name="$P10V"  value="0" />
         <Keyword name="$P10S"  value="Time" />
         <Keyword name="$P10R"  value="256" />
         <Keyword name="$P10N"  value="Time" />
         <Keyword name="$P10G"  value="1.0" />
         <Keyword name="$P10E"  value="0,0" />
         <Keyword name="$P10B"  value="32" />
         <Keyword name="$P9V"  value="250" />
         <Keyword name="$P9S"  value="FITC" />
         <Keyword name="$P9R"  value="1024" />
         <Keyword name="$P9N"  value="FL1-W" />
         <Keyword name="$P9G"  value="1" />
         <Keyword name="$P9E"  value="0,0" />
         <Keyword name="$P9B"  value="32" />
         <Keyword name="$P8V"  value="250" />
         <Keyword name="$P8S"  value="FL1" />
         <Keyword name="$P8R"  value="1048576" />
         <Keyword name="$P8N"  value="FL1-A" />
         <Keyword name="$P8G"  value="1" />
         <Keyword name="$P8E"  value="0,0" />
         <Keyword name="$P8B"  value="32" />
         <Keyword name="$P7V"  value="250" />
         <Keyword name="$P7S"  value="FITC" />
         <Keyword name="$P7R"  value="262144" />
         <Keyword name="$P7N"  value="FL1-H" />
         <Keyword name="$P7G"  value="1" />
         <Keyword name="$P7E"  value="0,0" />
         <Keyword name="$P7B"  value="32" />
         <Keyword name="$P6V"  value="317" />
         <Keyword name="$P6S"  value="SS" />
         <Keyword name="$P6R"  value="1024" />
         <Keyword name="$P6N"  value="SS-W" />
         <Keyword name="$P6G"  value="2" />
         <Keyword name="$P6E"  value="0,0" />
         <Keyword name="$P6B"  value="32" />
         <Keyword name="$P5V"  value="317" />
         <Keyword name="$P5S"  value="SS" />
         <Keyword name="$P5R"  value="1048576" />
         <Keyword name="$P5N"  value="SS-A" />
         <Keyword name="$P5G"  value="2" />
         <Keyword name="$P5E"  value="0,0" />
         <Keyword name="$P5B"  value="32" />
         <Keyword name="$P4V"  value="317" />
         <Keyword name="$P4S"  value="SS" />
         <Keyword name="$P4R"  value="262144" />
         <Keyword name="$P4N"  value="SS-H" />
         <Keyword name="$P4G"  value="2" />
         <Keyword name="$P4E"  value="0,0" />
         <Keyword name="$P4B"  value="32" />
         <Keyword name="$P3V"  value="12" />
         <Keyword name="$P3S"  value="FS" />
         <Keyword name="$P3R"  value="1024" />
         <Keyword name="$P3N"  value="FS-W" />
         <Keyword name="$P3G"  value="2" />
         <Keyword name="$P3E"  value="0,0" />
         <Keyword name="$P3B"  value="32" />
         <Keyword name="$P2V"  value="12" />
         <Keyword name="$P2S"  value="FS" />
         <Keyword name="$P2R"  value="1048576" />
         <Keyword name="$P2N"  value="FS-A" />
         <Keyword name="$P2G"  value="2" />
         <Keyword name="$P2E"  value="0,0" />
         <Keyword name="$P2B"  value="32" />
         <Keyword name="$P1V"  value="12" />
         <Keyword name="$P1S"  value="FS" />
         <Keyword name="$P1R"  value="262144" />
         <Keyword name="$P1N"  value="FS-H" />
         <Keyword name="$P1G"  value="2" />
         <Keyword name="$P1E"  value="0,0" />
         <Keyword name="$P1B"  value="32" />
         <Keyword name="$PAR"  value="10" />
         <Keyword name="@AUTOFLUORESCENCE"  value="3,FL1-A,FL1-H,FL1-W,0.000309,0.000309,0.000309" />
         <Keyword name="$TIMESTEP"  value="0.001" />
         <Keyword name="$TOT"  value="10698" />
         <Keyword name="$ETIM"  value="10:55:50.58" />
         <Keyword name="$BTIM"  value="10:53:26.03" />
         <Keyword name="$DATE"  value="04-JUN-2021" />
         <Keyword name="$ORIGINALITY"  value="Original" />
         <Keyword name="$FIL"  value="2021-06-04-105326-2.fcs" />
         <Keyword name="$MODE"  value="L" />
         <Keyword name="$DATATYPE"  value="I" />
         <Keyword name="$BYTEORD"  value="1,2,3,4" />
         <Keyword name="$NEXTDATA"  value="0" />
         <Keyword name="@ENDKALUZA"  value="439315" />
         <Keyword name="@BEGINKALUZA"  value="437109" />
         <Keyword name="$ENDANALYSIS"  value="0" />
         <Keyword name="$BEGINANALYSIS"  value="0" />
         <Keyword name="$ENDDATA"  value="437068" />
         <Keyword name="$BEGINDATA"  value="9149" />
         <Keyword name="$ENDSTEXT"  value="0" />
         <Keyword name="$BEGINSTEXT"  value="0" />
         <Keyword name="FJ_FCS_VERSION"  value="3.1" />
       </Keywords>
       <SampleNode name="2021-06-04-105326-2.fcs"  annotation=""  owningGroup=""  expanded="1"  sortPriority="10"  count="10698"  sampleID="10" >
         <Graph smoothing="0"  backColor="#ffffff"  foreColor="#000000"  type="Pseudocolor"  fast="1"  rowCount="10698" >
           <Axis dimension="x"  name="FS-H"  label=""  auto="auto" />
           <Axis dimension="y"  name="SS-H"  label=""  auto="auto" />
           <GraphSettings level="5%"  smoothingHighResolution="1"  contourHighResolution="1"  histogramSmoothingCount="0"  graphResolution="256"  showOutliers="0"  drawLargeDots="0"  dotsToDraw="8000"  tint="le.chartfill.tinted.40"  lineWeight="le.lineweight.normal"  lineStyle="le.linestyle.solid" />
           <GraphEnvironment showGrid="0"  showAxes="tnlTNL"  showGates="1"  showFreqOnPlots="1"  showGateNameOnPlots="1"  showMedians="0"  showUncomped="0"  addEventParam="0"  lastYAxisName="" >
             <TextTraits font="SansSerif"  size="12"  name="Labels"  style="plain"  color="#000000"  background="#00ffffff"  just="left" />
             <TextTraits font="SansSerif"  size="12"  name="LayoutGates"  style="plain"  color="#000000"  background="#00ffffff"  just="left" />
             <TextTraits font="SansSerif"  size="10"  name="Numbers"  style="plain"  color="#000000"  background="#00ffffff"  just="left" />
             <TextTraits font="SansSerif"  size="10"  name="Legend"  style="plain"  color="#000000"  background="#00ffffff"  just="left" />
             <WindowPosition x="0"  y="0"  width="0"  height="0"  displayed="0"  panelState="" />
           </GraphEnvironment>
         </Graph>
         <Subpopulations>
           <Population name="ROS Ratio"  annotation=""  owningGroup="All Samples"  expanded="1"  sortPriority="10"  count="3934" >
             <Graph smoothing="1"  backColor="#ffffff"  foreColor="#ff0000"  type="Histogram"  fast="1"  rowCount="10698" >
               <Axis dimension="x"  name="FS-H"  label=""  auto="auto" />
               <Axis dimension="y"  name=""  label=""  auto="auto" />
               <GraphSettings level="5%"  smoothingHighResolution="1"  contourHighResolution="1"  histogramSmoothingCount="0"  graphResolution="256"  showOutliers="0"  drawLargeDots="0"  dotsToDraw="8000"  tint="le.chartfill.tinted.40"  lineWeight="le.lineweight.normal"  lineStyle="le.linestyle.solid" />
               <GraphEnvironment showGrid="0"  showAxes="tnlTNL"  showGates="1"  showFreqOnPlots="1"  showGateNameOnPlots="1"  showMedians="0"  showUncomped="0"  addEventParam="0"  lastYAxisName="" >
                 <TextTraits font="SansSerif"  size="12"  name="Labels"  style="plain"  color="#000000"  background="#00ffffff"  just="left" />
                 <TextTraits font="SansSerif"  size="12"  name="LayoutGates"  style="plain"  color="#000000"  background="#00ffffff"  just="left" />
                 <TextTraits font="SansSerif"  size="10"  name="Numbers"  style="plain"  color="#000000"  background="#00ffffff"  just="left" />
                 <TextTraits font="SansSerif"  size="10"  name="Legend"  style="plain"  color="#000000"  background="#00ffffff"  just="left" />
                 <WindowPosition x="141"  y="28"  width="390"  height="634"  displayed="1"  panelState="+--" />
               </GraphEnvironment>
             </Graph>
             <Gate gating:id="ID830574012" >
               <gating:RectangleGate eventsInside="1"  annoOffsetX="0"  annoOffsetY="0"  tint="#000000"  isTinted="0"  lineWeight="Normal"  userDefined="1" >
                 <gating:dimension gating:min="73980.80549366021"  gating:max="745679.7930371271"  yRatio="0.6519823788546255" >
                   <data-type:fcs-dimension data-type:name="FL1-A" />
                 </gating:dimension>
               </gating:RectangleGate>
             </Gate>
           </Population>
         </Subpopulations>
       </SampleNode>
     </Sample>
     <Sample>
       <DataSet uri="file:/C:/Users/zhang/Desktop/sci/perk-chop调控自噬减轻肝毒性/补小论文数据/流式/06.04ROS(K.5.10.20.20+CAT)/2021-06-04-104108-2.fcs"  sampleID="4" />
       <Transformations>
         <transforms:linear transforms:minRange="0"  transforms:maxRange="262144"  gain="2" >
           <data-type:parameter data-type:name="FS-H" />
         </transforms:linear>
         <transforms:linear transforms:minRange="0"  transforms:maxRange="1048576"  gain="2" >
           <data-type:parameter data-type:name="FS-A" />
         </transforms:linear>
         <transforms:linear transforms:minRange="0"  transforms:maxRange="1024"  gain="2" >
           <data-type:parameter data-type:name="FS-W" />
         </transforms:linear>
         <transforms:linear transforms:minRange="0"  transforms:maxRange="262144"  gain="2" >
           <data-type:parameter data-type:name="SS-H" />
         </transforms:linear>
         <transforms:linear transforms:minRange="0"  transforms:maxRange="1048576"  gain="2" >
           <data-type:parameter data-type:name="SS-A" />
         </transforms:linear>
         <transforms:linear transforms:minRange="0"  transforms:maxRange="1024"  gain="2" >
           <data-type:parameter data-type:name="SS-W" />
         </transforms:linear>
         <transforms:log transforms:offset="1"  transforms:decades="5.418539922" >
           <data-type:parameter data-type:name="FL1-H" />
         </transforms:log>
         <transforms:log transforms:offset="1"  transforms:decades="6.0205999133" >
           <data-type:parameter data-type:name="FL1-A" />
         </transforms:log>
         <transforms:log transforms:offset="1"  transforms:decades="3.0102999566" >
           <data-type:parameter data-type:name="FL1-W" />
         </transforms:log>
         <transforms:linear transforms:minRange="0"  transforms:maxRange="128"  gain="1" >
           <data-type:parameter data-type:name="Time" />
         </transforms:linear>
       </Transformations>
       <Keywords>
         <Keyword name="@VIOLETTARGETPOWER"  value="40 mW" />
         <Keyword name="@VIOLETLASERPOWER_START"  value="40.2 mW" />
         <Keyword name="@VIOLETLASERPOWER_END"  value="40.2 mW" />
         <Keyword name="@TUBENO"  value="2" />
         <Keyword name="@STOPREASON"  value="PROTOCOL" />
         <Keyword name="@SAMPLEID2"  value=" " />
         <Keyword name="@SAMPLEID1"  value=" " />
         <Keyword name="@REDTARGETPOWER"  value="25 mW" />
         <Keyword name="@REDLASERPOWER_START"  value="25 mW" />
         <Keyword name="@REDLASERPOWER_END"  value="25 mW" />
         <Keyword name="@ELAPSEDTIME"  value="140.1" />
         <Keyword name="@DISCRIMINATOR"  value="FS,100" />
         <Keyword name="@CAROUSEL"  value="02" />
         <Keyword name="@BLUETARGETPOWER"  value="22 mW" />
         <Keyword name="@BLUELASERPOWER_START"  value="22 mW" />
         <Keyword name="@BLUELASERPOWER_END"  value="22 mW" />
         <Keyword name="@BARCODE"  value="NoRead" />
         <Keyword name="@ACQTIME"  value="140.1" />
         <Keyword name="@ACQSOFTWARE"  value="Kaluza for Gallios 1.0" />
         <Keyword name="@ABSCALFACTOR"  value="NOT SET" />
         <Keyword name="$SYS"  value="Microsoft Windows NT 6.1.7601 Service Pack 1 64-bit" />
         <Keyword name="$PROJ"  value="New Protocol 1" />
         <Keyword name="$OP"  value="BeckmanCoulter\Beckman Coulter Inc" />
         <Keyword name="$CYTSN"  value="BB11602" />
         <Keyword name="$CYT"  value="Gallios (Kaluza)" />
         <Keyword name="$P10V"  value="0" />
         <Keyword name="$P10S"  value="Time" />
         <Keyword name="$P10R"  value="256" />
         <Keyword name="$P10N"  value="Time" />
         <Keyword name="$P10G"  value="1.0" />
         <Keyword name="$P10E"  value="0,0" />
         <Keyword name="$P10B"  value="32" />
         <Keyword name="$P9V"  value="250" />
         <Keyword name="$P9S"  value="FITC" />
         <Keyword name="$P9R"  value="1024" />
         <Keyword name="$P9N"  value="FL1-W" />
         <Keyword name="$P9G"  value="1" />
         <Keyword name="$P9E"  value="0,0" />
         <Keyword name="$P9B"  value="32" />
         <Keyword name="$P8V"  value="250" />
         <Keyword name="$P8S"  value="FL1" />
         <Keyword name="$P8R"  value="1048576" />
         <Keyword name="$P8N"  value="FL1-A" />
         <Keyword name="$P8G"  value="1" />
         <Keyword name="$P8E"  value="0,0" />
         <Keyword name="$P8B"  value="32" />
         <Keyword name="$P7V"  value="250" />
         <Keyword name="$P7S"  value="FITC" />
         <Keyword name="$P7R"  value="262144" />
         <Keyword name="$P7N"  value="FL1-H" />
         <Keyword name="$P7G"  value="1" />
         <Keyword name="$P7E"  value="0,0" />
         <Keyword name="$P7B"  value="32" />
         <Keyword name="$P6V"  value="317" />
         <Keyword name="$P6S"  value="SS" />
         <Keyword name="$P6R"  value="1024" />
         <Keyword name="$P6N"  value="SS-W" />
         <Keyword name="$P6G"  value="2" />
         <Keyword name="$P6E"  value="0,0" />
         <Keyword name="$P6B"  value="32" />
         <Keyword name="$P5V"  value="317" />
         <Keyword name="$P5S"  value="SS" />
         <Keyword name="$P5R"  value="1048576" />
         <Keyword name="$P5N"  value="SS-A" />
         <Keyword name="$P5G"  value="2" />
         <Keyword name="$P5E"  value="0,0" />
         <Keyword name="$P5B"  value="32" />
         <Keyword name="$P4V"  value="317" />
         <Keyword name="$P4S"  value="SS" />
         <Keyword name="$P4R"  value="262144" />
         <Keyword name="$P4N"  value="SS-H" />
         <Keyword name="$P4G"  value="2" />
         <Keyword name="$P4E"  value="0,0" />
         <Keyword name="$P4B"  value="32" />
         <Keyword name="$P3V"  value="12" />
         <Keyword name="$P3S"  value="FS" />
         <Keyword name="$P3R"  value="1024" />
         <Keyword name="$P3N"  value="FS-W" />
         <Keyword name="$P3G"  value="2" />
         <Keyword name="$P3E"  value="0,0" />
         <Keyword name="$P3B"  value="32" />
         <Keyword name="$P2V"  value="12" />
         <Keyword name="$P2S"  value="FS" />
         <Keyword name="$P2R"  value="1048576" />
         <Keyword name="$P2N"  value="FS-A" />
         <Keyword name="$P2G"  value="2" />
         <Keyword name="$P2E"  value="0,0" />
         <Keyword name="$P2B"  value="32" />
         <Keyword name="$P1V"  value="12" />
         <Keyword name="$P1S"  value="FS" />
         <Keyword name="$P1R"  value="262144" />
         <Keyword name="$P1N"  value="FS-H" />
         <Keyword name="$P1G"  value="2" />
         <Keyword name="$P1E"  value="0,0" />
         <Keyword name="$P1B"  value="32" />
         <Keyword name="$PAR"  value="10" />
         <Keyword name="@AUTOFLUORESCENCE"  value="3,FL1-A,FL1-H,FL1-W,0.000309,0.000309,0.000309" />
         <Keyword name="$TIMESTEP"  value="0.001" />
         <Keyword name="$TOT"  value="10641" />
         <Keyword name="$ETIM"  value="10:43:28.63" />
         <Keyword name="$BTIM"  value="10:41:08.56" />
         <Keyword name="$DATE"  value="04-JUN-2021" />
         <Keyword name="$ORIGINALITY"  value="Original" />
         <Keyword name="$FIL"  value="2021-06-04-104108-2.fcs" />
         <Keyword name="$MODE"  value="L" />
         <Keyword name="$DATATYPE"  value="I" />
         <Keyword name="$BYTEORD"  value="1,2,3,4" />
         <Keyword name="$NEXTDATA"  value="0" />
         <Keyword name="@ENDKALUZA"  value="436998" />
         <Keyword name="@BEGINKALUZA"  value="434829" />
         <Keyword name="$ENDANALYSIS"  value="0" />
         <Keyword name="$BEGINANALYSIS"  value="0" />
         <Keyword name="$ENDDATA"  value="434788" />
         <Keyword name="$BEGINDATA"  value="9149" />
         <Keyword name="$ENDSTEXT"  value="0" />
         <Keyword name="$BEGINSTEXT"  value="0" />
         <Keyword name="FJ_FCS_VERSION"  value="3.1" />
       </Keywords>
       <SampleNode name="2021-06-04-104108-2.fcs"  annotation=""  owningGroup=""  expanded="1"  sortPriority="10"  count="10641"  sampleID="4" >
         <Graph smoothing="1"  backColor="#ffffff"  foreColor="#ff0000"  type="Histogram"  fast="1"  rowCount="10641" >
           <Axis dimension="x"  name="FL1-A"  label=""  auto="auto" />
           <Axis dimension="y"  name=""  label=""  auto="auto" />
           <GraphSettings level="5%"  smoothingHighResolution="1"  contourHighResolution="1"  histogramSmoothingCount="0"  graphResolution="256"  showOutliers="0"  drawLargeDots="0"  dotsToDraw="8000"  tint="le.chartfill.tinted.40"  lineWeight="le.lineweight.normal"  lineStyle="le.linestyle.solid" />
           <GraphEnvironment showGrid="0"  showAxes="tnlTNL"  showGates="1"  showFreqOnPlots="1"  showGateNameOnPlots="1"  showMedians="0"  showUncomped="0"  addEventParam="0"  lastYAxisName="" >
             <TextTraits font="SansSerif"  size="12"  name="Labels"  style="plain"  color="#000000"  background="#00ffffff"  just="left" />
             <TextTraits font="SansSerif"  size="12"  name="LayoutGates"  style="plain"  color="#000000"  background="#00ffffff"  just="left" />
             <TextTraits font="SansSerif"  size="10"  name="Numbers"  style="plain"  color="#000000"  background="#00ffffff"  just="left" />
             <TextTraits font="SansSerif"  size="10"  name="Legend"  style="plain"  color="#000000"  background="#00ffffff"  just="left" />
             <WindowPosition x="-8"  y="-8"  width="1000"  height="890"  displayed="0"  panelState="+--" />
           </GraphEnvironment>
         </Graph>
         <Subpopulations>
           <Population name="ROS Ratio"  annotation=""  owningGroup=""  expanded="1"  sortPriority="10"  count="4396" >
             <Graph smoothing="1"  backColor="#ffffff"  foreColor="#ff0000"  type="Histogram"  fast="1"  rowCount="10641" >
               <Axis dimension="x"  name="FS-H"  label=""  auto="auto" />
               <Axis dimension="y"  name=""  label=""  auto="auto" />
               <GraphSettings level="5%"  smoothingHighResolution="1"  contourHighResolution="1"  histogramSmoothingCount="0"  graphResolution="256"  showOutliers="0"  drawLargeDots="0"  dotsToDraw="8000"  tint="le.chartfill.tinted.40"  lineWeight="le.lineweight.normal"  lineStyle="le.linestyle.solid" />
               <GraphEnvironment showGrid="0"  showAxes="tnlTNL"  showGates="1"  showFreqOnPlots="1"  showGateNameOnPlots="1"  showMedians="0"  showUncomped="0"  addEventParam="0"  lastYAxisName="" >
                 <TextTraits font="SansSerif"  size="12"  name="Labels"  style="plain"  color="#000000"  background="#00ffffff"  just="left" />
                 <TextTraits font="SansSerif"  size="12"  name="LayoutGates"  style="plain"  color="#000000"  background="#00ffffff"  just="left" />
                 <TextTraits font="SansSerif"  size="10"  name="Numbers"  style="plain"  color="#000000"  background="#00ffffff"  just="left" />
                 <TextTraits font="SansSerif"  size="10"  name="Legend"  style="plain"  color="#000000"  background="#00ffffff"  just="left" />
                 <WindowPosition x="141"  y="28"  width="390"  height="634"  displayed="1"  panelState="+--" />
               </GraphEnvironment>
             </Graph>
             <Gate gating:id="ID813714184" >
               <gating:RectangleGate eventsInside="1"  annoOffsetX="0"  annoOffsetY="0"  tint="#000000"  isTinted="0"  lineWeight="Normal"  userDefined="1" >
                 <gating:dimension gating:min="76836.71374253096"  gating:max="745679.7930371271"  yRatio="0.6563876651982379" >
                   <data-type:fcs-dimension data-type:name="FL1-A" />
                 </gating:dimension>
               </gating:RectangleGate>
             </Gate>
           </Population>
         </Subpopulations>
       </SampleNode>
     </Sample>
     <Sample>
       <DataSet uri="file:/C:/Users/zhang/Desktop/sci/perk-chop调控自噬减轻肝毒性/补小论文数据/流式/06.04ROS(K.5.10.20.20+CAT)/2021-06-04-110413-1.fcs"  sampleID="15" />
       <Transformations>
         <transforms:linear transforms:minRange="0"  transforms:maxRange="262144"  gain="2" >
           <data-type:parameter data-type:name="FS-H" />
         </transforms:linear>
         <transforms:linear transforms:minRange="0"  transforms:maxRange="1048576"  gain="2" >
           <data-type:parameter data-type:name="FS-A" />
         </transforms:linear>
         <transforms:linear transforms:minRange="0"  transforms:maxRange="1024"  gain="2" >
           <data-type:parameter data-type:name="FS-W" />
         </transforms:linear>
         <transforms:linear transforms:minRange="0"  transforms:maxRange="262144"  gain="2" >
           <data-type:parameter data-type:name="SS-H" />
         </transforms:linear>
         <transforms:linear transforms:minRange="0"  transforms:maxRange="1048576"  gain="2" >
           <data-type:parameter data-type:name="SS-A" />
         </transforms:linear>
         <transforms:linear transforms:minRange="0"  transforms:maxRange="1024"  gain="2" >
           <data-type:parameter data-type:name="SS-W" />
         </transforms:linear>
         <transforms:log transforms:offset="1"  transforms:decades="5.418539922" >
           <data-type:parameter data-type:name="FL1-H" />
         </transforms:log>
         <transforms:log transforms:offset="1"  transforms:decades="6.0205999133" >
           <data-type:parameter data-type:name="FL1-A" />
         </transforms:log>
         <transforms:log transforms:offset="1"  transforms:decades="3.0102999566" >
           <data-type:parameter data-type:name="FL1-W" />
         </transforms:log>
         <transforms:linear transforms:minRange="0"  transforms:maxRange="128"  gain="1" >
           <data-type:parameter data-type:name="Time" />
         </transforms:linear>
       </Transformations>
       <Keywords>
         <Keyword name="@VIOLETTARGETPOWER"  value="40 mW" />
         <Keyword name="@VIOLETLASERPOWER_START"  value="40.2 mW" />
         <Keyword name="@VIOLETLASERPOWER_END"  value="40.2 mW" />
         <Keyword name="@TUBENO"  value="1" />
         <Keyword name="@STOPREASON"  value="PROTOCOL" />
         <Keyword name="@SAMPLEID2"  value=" " />
         <Keyword name="@SAMPLEID1"  value=" " />
         <Keyword name="@REDTARGETPOWER"  value="25 mW" />
         <Keyword name="@REDLASERPOWER_START"  value="25 mW" />
         <Keyword name="@REDLASERPOWER_END"  value="25 mW" />
         <Keyword name="@ELAPSEDTIME"  value="69.0" />
         <Keyword name="@DISCRIMINATOR"  value="FS,100" />
         <Keyword name="@CAROUSEL"  value="02" />
         <Keyword name="@BLUETARGETPOWER"  value="22 mW" />
         <Keyword name="@BLUELASERPOWER_START"  value="22 mW" />
         <Keyword name="@BLUELASERPOWER_END"  value="22 mW" />
         <Keyword name="@BARCODE"  value="NoRead" />
         <Keyword name="@ACQTIME"  value="69.0" />
         <Keyword name="@ACQSOFTWARE"  value="Kaluza for Gallios 1.0" />
         <Keyword name="@ABSCALFACTOR"  value="NOT SET" />
         <Keyword name="$SYS"  value="Microsoft Windows NT 6.1.7601 Service Pack 1 64-bit" />
         <Keyword name="$PROJ"  value="New Protocol 1" />
         <Keyword name="$OP"  value="BeckmanCoulter\Beckman Coulter Inc" />
         <Keyword name="$CYTSN"  value="BB11602" />
         <Keyword name="$CYT"  value="Gallios (Kaluza)" />
         <Keyword name="$P10V"  value="0" />
         <Keyword name="$P10S"  value="Time" />
         <Keyword name="$P10R"  value="1073741824" />
         <Keyword name="$P10N"  value="Time" />
         <Keyword name="$P10G"  value="1.0" />
         <Keyword name="$P10E"  value="0,0" />
         <Keyword name="$P10B"  value="32" />
         <Keyword name="$P9V"  value="250" />
         <Keyword name="$P9S"  value="FITC" />
         <Keyword name="$P9R"  value="1024" />
         <Keyword name="$P9N"  value="FL1-W" />
         <Keyword name="$P9G"  value="1" />
         <Keyword name="$P9E"  value="0,0" />
         <Keyword name="$P9B"  value="32" />
         <Keyword name="$P8V"  value="250" />
         <Keyword name="$P8S"  value="FITC" />
         <Keyword name="$P8R"  value="1048576" />
         <Keyword name="$P8N"  value="FL1-A" />
         <Keyword name="$P8G"  value="1" />
         <Keyword name="$P8E"  value="0,0" />
         <Keyword name="$P8B"  value="32" />
         <Keyword name="$P7V"  value="250" />
         <Keyword name="$P7S"  value="FITC" />
         <Keyword name="$P7R"  value="262144" />
         <Keyword name="$P7N"  value="FL1-H" />
         <Keyword name="$P7G"  value="1" />
         <Keyword name="$P7E"  value="0,0" />
         <Keyword name="$P7B"  value="32" />
         <Keyword name="$P6V"  value="317" />
         <Keyword name="$P6S"  value="SS" />
         <Keyword name="$P6R"  value="1024" />
         <Keyword name="$P6N"  value="SS-W" />
         <Keyword name="$P6G"  value="2" />
         <Keyword name="$P6E"  value="0,0" />
         <Keyword name="$P6B"  value="32" />
         <Keyword name="$P5V"  value="317" />
         <Keyword name="$P5S"  value="SS" />
         <Keyword name="$P5R"  value="1048576" />
         <Keyword name="$P5N"  value="SS-A" />
         <Keyword name="$P5G"  value="2" />
         <Keyword name="$P5E"  value="0,0" />
         <Keyword name="$P5B"  value="32" />
         <Keyword name="$P4V"  value="317" />
         <Keyword name="$P4S"  value="SS" />
         <Keyword name="$P4R"  value="262144" />
         <Keyword name="$P4N"  value="SS-H" />
         <Keyword name="$P4G"  value="2" />
         <Keyword name="$P4E"  value="0,0" />
         <Keyword name="$P4B"  value="32" />
         <Keyword name="$P3V"  value="12" />
         <Keyword name="$P3S"  value="FS" />
         <Keyword name="$P3R"  value="1024" />
         <Keyword name="$P3N"  value="FS-W" />
         <Keyword name="$P3G"  value="2" />
         <Keyword name="$P3E"  value="0,0" />
         <Keyword name="$P3B"  value="32" />
         <Keyword name="$P2V"  value="12" />
         <Keyword name="$P2S"  value="FS" />
         <Keyword name="$P2R"  value="1048576" />
         <Keyword name="$P2N"  value="FS-A" />
         <Keyword name="$P2G"  value="2" />
         <Keyword name="$P2E"  value="0,0" />
         <Keyword name="$P2B"  value="32" />
         <Keyword name="$P1V"  value="12" />
         <Keyword name="$P1S"  value="FS" />
         <Keyword name="$P1R"  value="262144" />
         <Keyword name="$P1N"  value="FS-H" />
         <Keyword name="$P1G"  value="2" />
         <Keyword name="$P1E"  value="0,0" />
         <Keyword name="$P1B"  value="32" />
         <Keyword name="$PAR"  value="10" />
         <Keyword name="@AUTOFLUORESCENCE"  value="3,FL1-A,FL1-H,FL1-W,0.000309,0.000309,0.000309" />
         <Keyword name="$TIMESTEP"  value="0.001" />
         <Keyword name="$TOT"  value="10374" />
         <Keyword name="$ETIM"  value="11:05:22.55" />
         <Keyword name="$BTIM"  value="11:04:13.53" />
         <Keyword name="$DATE"  value="04-JUN-2021" />
         <Keyword name="$ORIGINALITY"  value="Original" />
         <Keyword name="$FIL"  value="2021-06-04-110413-1.fcs" />
         <Keyword name="$MODE"  value="L" />
         <Keyword name="$DATATYPE"  value="I" />
         <Keyword name="$BYTEORD"  value="1,2,3,4" />
         <Keyword name="$NEXTDATA"  value="0" />
         <Keyword name="@ENDKALUZA"  value="426355" />
         <Keyword name="@BEGINKALUZA"  value="424150" />
         <Keyword name="$ENDANALYSIS"  value="0" />
         <Keyword name="$BEGINANALYSIS"  value="0" />
         <Keyword name="$ENDDATA"  value="424109" />
         <Keyword name="$BEGINDATA"  value="9150" />
         <Keyword name="$ENDSTEXT"  value="0" />
         <Keyword name="$BEGINSTEXT"  value="0" />
         <Keyword name="FJ_FCS_VERSION"  value="3.1" />
       </Keywords>
       <SampleNode name="2021-06-04-110413-1.fcs"  annotation=""  owningGroup=""  expanded="1"  sortPriority="10"  count="10374"  sampleID="15" >
         <Graph smoothing="0"  backColor="#ffffff"  foreColor="#000000"  type="Pseudocolor"  fast="1"  rowCount="10374" >
           <Axis dimension="x"  name="FS-H"  label=""  auto="auto" />
           <Axis dimension="y"  name="SS-H"  label=""  auto="auto" />
           <GraphSettings level="5%"  smoothingHighResolution="1"  contourHighResolution="1"  histogramSmoothingCount="0"  graphResolution="256"  showOutliers="0"  drawLargeDots="0"  dotsToDraw="8000"  tint="le.chartfill.tinted.40"  lineWeight="le.lineweight.normal"  lineStyle="le.linestyle.solid" />
           <GraphEnvironment showGrid="0"  showAxes="tnlTNL"  showGates="1"  showFreqOnPlots="1"  showGateNameOnPlots="1"  showMedians="0"  showUncomped="0"  addEventParam="0"  lastYAxisName="" >
             <TextTraits font="SansSerif"  size="12"  name="Labels"  style="plain"  color="#000000"  background="#00ffffff"  just="left" />
             <TextTraits font="SansSerif"  size="12"  name="LayoutGates"  style="plain"  color="#000000"  background="#00ffffff"  just="left" />
             <TextTraits font="SansSerif"  size="10"  name="Numbers"  style="plain"  color="#000000"  background="#00ffffff"  just="left" />
             <TextTraits font="SansSerif"  size="10"  name="Legend"  style="plain"  color="#000000"  background="#00ffffff"  just="left" />
             <WindowPosition x="0"  y="0"  width="0"  height="0"  displayed="0"  panelState="" />
           </GraphEnvironment>
         </Graph>
         <Subpopulations>
           <Population name="ROS Ratio"  annotation=""  owningGroup="All Samples"  expanded="1"  sortPriority="10"  count="0" >
             <Graph smoothing="1"  backColor="#ffffff"  foreColor="#ff0000"  type="Histogram"  fast="1"  rowCount="10374" >
               <Axis dimension="x"  name="FS-H"  label=""  auto="auto" />
               <Axis dimension="y"  name=""  label=""  auto="auto" />
               <GraphSettings level="5%"  smoothingHighResolution="1"  contourHighResolution="1"  histogramSmoothingCount="0"  graphResolution="256"  showOutliers="0"  drawLargeDots="0"  dotsToDraw="8000"  tint="le.chartfill.tinted.40"  lineWeight="le.lineweight.normal"  lineStyle="le.linestyle.solid" />
               <GraphEnvironment showGrid="0"  showAxes="tnlTNL"  showGates="1"  showFreqOnPlots="1"  showGateNameOnPlots="1"  showMedians="0"  showUncomped="0"  addEventParam="0"  lastYAxisName="" >
                 <TextTraits font="SansSerif"  size="12"  name="Labels"  style="plain"  color="#000000"  background="#00ffffff"  just="left" />
                 <TextTraits font="SansSerif"  size="12"  name="LayoutGates"  style="plain"  color="#000000"  background="#00ffffff"  just="left" />
                 <TextTraits font="SansSerif"  size="10"  name="Numbers"  style="plain"  color="#000000"  background="#00ffffff"  just="left" />
                 <TextTraits font="SansSerif"  size="10"  name="Legend"  style="plain"  color="#000000"  background="#00ffffff"  just="left" />
                 <WindowPosition x="141"  y="28"  width="390"  height="634"  displayed="1"  panelState="+--" />
               </GraphEnvironment>
             </Graph>
             <Gate gating:id="ID918426392" >
               <gating:RectangleGate eventsInside="1"  annoOffsetX="0"  annoOffsetY="0"  tint="#000000"  isTinted="0"  lineWeight="Normal"  userDefined="1" >
                 <gating:dimension gating:min="73980.80549366021"  gating:max="745679.7930371271"  yRatio="0.6519823788546255" >
                   <data-type:fcs-dimension data-type:name="FL1-A" />
                 </gating:dimension>
               </gating:RectangleGate>
             </Gate>
           </Population>
         </Subpopulations>
       </SampleNode>
     </Sample>
     <Sample>
       <DataSet uri="file:/C:/Users/zhang/Desktop/sci/perk-chop调控自噬减轻肝毒性/补小论文数据/流式/06.04ROS(K.5.10.20.20+CAT)/2021-06-04-105147-1.fcs"  sampleID="9" />
       <Transformations>
         <transforms:linear transforms:minRange="0"  transforms:maxRange="262144"  gain="2" >
           <data-type:parameter data-type:name="FS-H" />
         </transforms:linear>
         <transforms:linear transforms:minRange="0"  transforms:maxRange="1048576"  gain="2" >
           <data-type:parameter data-type:name="FS-A" />
         </transforms:linear>
         <transforms:linear transforms:minRange="0"  transforms:maxRange="1024"  gain="2" >
           <data-type:parameter data-type:name="FS-W" />
         </transforms:linear>
         <transforms:linear transforms:minRange="0"  transforms:maxRange="262144"  gain="2" >
           <data-type:parameter data-type:name="SS-H" />
         </transforms:linear>
         <transforms:linear transforms:minRange="0"  transforms:maxRange="1048576"  gain="2" >
           <data-type:parameter data-type:name="SS-A" />
         </transforms:linear>
         <transforms:linear transforms:minRange="0"  transforms:maxRange="1024"  gain="2" >
           <data-type:parameter data-type:name="SS-W" />
         </transforms:linear>
         <transforms:log transforms:offset="1"  transforms:decades="5.418539922" >
           <data-type:parameter data-type:name="FL1-H" />
         </transforms:log>
         <transforms:log transforms:offset="1"  transforms:decades="6.0205999133" >
           <data-type:parameter data-type:name="FL1-A" />
         </transforms:log>
         <transforms:log transforms:offset="1"  transforms:decades="3.0102999566" >
           <data-type:parameter data-type:name="FL1-W" />
         </transforms:log>
         <transforms:linear transforms:minRange="0"  transforms:maxRange="128"  gain="1" >
           <data-type:parameter data-type:name="Time" />
         </transforms:linear>
       </Transformations>
       <Keywords>
         <Keyword name="@VIOLETTARGETPOWER"  value="40 mW" />
         <Keyword name="@VIOLETLASERPOWER_START"  value="40.2 mW" />
         <Keyword name="@VIOLETLASERPOWER_END"  value="40 mW" />
         <Keyword name="@TUBENO"  value="1" />
         <Keyword name="@STOPREASON"  value="PROTOCOL" />
         <Keyword name="@SAMPLEID2"  value=" " />
         <Keyword name="@SAMPLEID1"  value=" " />
         <Keyword name="@REDTARGETPOWER"  value="25 mW" />
         <Keyword name="@REDLASERPOWER_START"  value="25 mW" />
         <Keyword name="@REDLASERPOWER_END"  value="25 mW" />
         <Keyword name="@ELAPSEDTIME"  value="70.4" />
         <Keyword name="@DISCRIMINATOR"  value="FS,100" />
         <Keyword name="@CAROUSEL"  value="02" />
         <Keyword name="@BLUETARGETPOWER"  value="22 mW" />
         <Keyword name="@BLUELASERPOWER_START"  value="22 mW" />
         <Keyword name="@BLUELASERPOWER_END"  value="22 mW" />
         <Keyword name="@BARCODE"  value="NoRead" />
         <Keyword name="@ACQTIME"  value="70.4" />
         <Keyword name="@ACQSOFTWARE"  value="Kaluza for Gallios 1.0" />
         <Keyword name="@ABSCALFACTOR"  value="NOT SET" />
         <Keyword name="$SYS"  value="Microsoft Windows NT 6.1.7601 Service Pack 1 64-bit" />
         <Keyword name="$PROJ"  value="New Protocol 1" />
         <Keyword name="$OP"  value="BeckmanCoulter\Beckman Coulter Inc" />
         <Keyword name="$CYTSN"  value="BB11602" />
         <Keyword name="$CYT"  value="Gallios (Kaluza)" />
         <Keyword name="$P10V"  value="0" />
         <Keyword name="$P10S"  value="Time" />
         <Keyword name="$P10R"  value="128" />
         <Keyword name="$P10N"  value="Time" />
         <Keyword name="$P10G"  value="1.0" />
         <Keyword name="$P10E"  value="0,0" />
         <Keyword name="$P10B"  value="32" />
         <Keyword name="$P9V"  value="250" />
         <Keyword name="$P9S"  value="FITC" />
         <Keyword name="$P9R"  value="1024" />
         <Keyword name="$P9N"  value="FL1-W" />
         <Keyword name="$P9G"  value="1" />
         <Keyword name="$P9E"  value="0,0" />
         <Keyword name="$P9B"  value="32" />
         <Keyword name="$P8V"  value="250" />
         <Keyword name="$P8S"  value="FITC" />
         <Keyword name="$P8R"  value="1048576" />
         <Keyword name="$P8N"  value="FL1-A" />
         <Keyword name="$P8G"  value="1" />
         <Keyword name="$P8E"  value="0,0" />
         <Keyword name="$P8B"  value="32" />
         <Keyword name="$P7V"  value="250" />
         <Keyword name="$P7S"  value="FITC" />
         <Keyword name="$P7R"  value="262144" />
         <Keyword name="$P7N"  value="FL1-H" />
         <Keyword name="$P7G"  value="1" />
         <Keyword name="$P7E"  value="0,0" />
         <Keyword name="$P7B"  value="32" />
         <Keyword name="$P6V"  value="317" />
         <Keyword name="$P6S"  value="SS" />
         <Keyword name="$P6R"  value="1024" />
         <Keyword name="$P6N"  value="SS-W" />
         <Keyword name="$P6G"  value="2" />
         <Keyword name="$P6E"  value="0,0" />
         <Keyword name="$P6B"  value="32" />
         <Keyword name="$P5V"  value="317" />
         <Keyword name="$P5S"  value="SS" />
         <Keyword name="$P5R"  value="1048576" />
         <Keyword name="$P5N"  value="SS-A" />
         <Keyword name="$P5G"  value="2" />
         <Keyword name="$P5E"  value="0,0" />
         <Keyword name="$P5B"  value="32" />
         <Keyword name="$P4V"  value="317" />
         <Keyword name="$P4S"  value="SS" />
         <Keyword name="$P4R"  value="262144" />
         <Keyword name="$P4N"  value="SS-H" />
         <Keyword name="$P4G"  value="2" />
         <Keyword name="$P4E"  value="0,0" />
         <Keyword name="$P4B"  value="32" />
         <Keyword name="$P3V"  value="12" />
         <Keyword name="$P3S"  value="FS" />
         <Keyword name="$P3R"  value="1024" />
         <Keyword name="$P3N"  value="FS-W" />
         <Keyword name="$P3G"  value="2" />
         <Keyword name="$P3E"  value="0,0" />
         <Keyword name="$P3B"  value="32" />
         <Keyword name="$P2V"  value="12" />
         <Keyword name="$P2S"  value="FS" />
         <Keyword name="$P2R"  value="1048576" />
         <Keyword name="$P2N"  value="FS-A" />
         <Keyword name="$P2G"  value="2" />
         <Keyword name="$P2E"  value="0,0" />
         <Keyword name="$P2B"  value="32" />
         <Keyword name="$P1V"  value="12" />
         <Keyword name="$P1S"  value="FS" />
         <Keyword name="$P1R"  value="262144" />
         <Keyword name="$P1N"  value="FS-H" />
         <Keyword name="$P1G"  value="2" />
         <Keyword name="$P1E"  value="0,0" />
         <Keyword name="$P1B"  value="32" />
         <Keyword name="$PAR"  value="10" />
         <Keyword name="@AUTOFLUORESCENCE"  value="3,FL1-A,FL1-H,FL1-W,0.000309,0.000309,0.000309" />
         <Keyword name="$TIMESTEP"  value="0.001" />
         <Keyword name="$TOT"  value="10412" />
         <Keyword name="$ETIM"  value="10:52:57.91" />
         <Keyword name="$BTIM"  value="10:51:47.51" />
         <Keyword name="$DATE"  value="04-JUN-2021" />
         <Keyword name="$ORIGINALITY"  value="Original" />
         <Keyword name="$FIL"  value="2021-06-04-105147-1.fcs" />
         <Keyword name="$MODE"  value="L" />
         <Keyword name="$DATATYPE"  value="I" />
         <Keyword name="$BYTEORD"  value="1,2,3,4" />
         <Keyword name="$NEXTDATA"  value="0" />
         <Keyword name="@ENDKALUZA"  value="427876" />
         <Keyword name="@BEGINKALUZA"  value="425670" />
         <Keyword name="$ENDANALYSIS"  value="0" />
         <Keyword name="$BEGINANALYSIS"  value="0" />
         <Keyword name="$ENDDATA"  value="425629" />
         <Keyword name="$BEGINDATA"  value="9150" />
         <Keyword name="$ENDSTEXT"  value="0" />
         <Keyword name="$BEGINSTEXT"  value="0" />
         <Keyword name="FJ_FCS_VERSION"  value="3.1" />
       </Keywords>
       <SampleNode name="2021-06-04-105147-1.fcs"  annotation=""  owningGroup=""  expanded="1"  sortPriority="10"  count="10412"  sampleID="9" >
         <Graph smoothing="0"  backColor="#ffffff"  foreColor="#000000"  type="Pseudocolor"  fast="1"  rowCount="10412" >
           <Axis dimension="x"  name="FS-H"  label=""  auto="auto" />
           <Axis dimension="y"  name="SS-H"  label=""  auto="auto" />
           <GraphSettings level="5%"  smoothingHighResolution="1"  contourHighResolution="1"  histogramSmoothingCount="0"  graphResolution="256"  showOutliers="0"  drawLargeDots="0"  dotsToDraw="8000"  tint="le.chartfill.tinted.40"  lineWeight="le.lineweight.normal"  lineStyle="le.linestyle.solid" />
           <GraphEnvironment showGrid="0"  showAxes="tnlTNL"  showGates="1"  showFreqOnPlots="1"  showGateNameOnPlots="1"  showMedians="0"  showUncomped="0"  addEventParam="0"  lastYAxisName="" >
             <TextTraits font="SansSerif"  size="12"  name="Labels"  style="plain"  color="#000000"  background="#00ffffff"  just="left" />
             <TextTraits font="SansSerif"  size="12"  name="LayoutGates"  style="plain"  color="#000000"  background="#00ffffff"  just="left" />
             <TextTraits font="SansSerif"  size="10"  name="Numbers"  style="plain"  color="#000000"  background="#00ffffff"  just="left" />
             <TextTraits font="SansSerif"  size="10"  name="Legend"  style="plain"  color="#000000"  background="#00ffffff"  just="left" />
             <WindowPosition x="0"  y="0"  width="0"  height="0"  displayed="0"  panelState="" />
           </GraphEnvironment>
         </Graph>
         <Subpopulations>
           <Population name="ROS Ratio"  annotation=""  owningGroup="All Samples"  expanded="1"  sortPriority="10"  count="1" >
             <Graph smoothing="1"  backColor="#ffffff"  foreColor="#ff0000"  type="Histogram"  fast="1"  rowCount="10412" >
               <Axis dimension="x"  name="FS-H"  label=""  auto="auto" />
               <Axis dimension="y"  name=""  label=""  auto="auto" />
               <GraphSettings level="5%"  smoothingHighResolution="1"  contourHighResolution="1"  histogramSmoothingCount="0"  graphResolution="256"  showOutliers="0"  drawLargeDots="0"  dotsToDraw="8000"  tint="le.chartfill.tinted.40"  lineWeight="le.lineweight.normal"  lineStyle="le.linestyle.solid" />
               <GraphEnvironment showGrid="0"  showAxes="tnlTNL"  showGates="1"  showFreqOnPlots="1"  showGateNameOnPlots="1"  showMedians="0"  showUncomped="0"  addEventParam="0"  lastYAxisName="" >
                 <TextTraits font="SansSerif"  size="12"  name="Labels"  style="plain"  color="#000000"  background="#00ffffff"  just="left" />
                 <TextTraits font="SansSerif"  size="12"  name="LayoutGates"  style="plain"  color="#000000"  background="#00ffffff"  just="left" />
                 <TextTraits font="SansSerif"  size="10"  name="Numbers"  style="plain"  color="#000000"  background="#00ffffff"  just="left" />
                 <TextTraits font="SansSerif"  size="10"  name="Legend"  style="plain"  color="#000000"  background="#00ffffff"  just="left" />
                 <WindowPosition x="141"  y="28"  width="390"  height="634"  displayed="1"  panelState="+--" />
               </GraphEnvironment>
             </Graph>
             <Gate gating:id="ID2027399355" >
               <gating:RectangleGate eventsInside="1"  annoOffsetX="0"  annoOffsetY="0"  tint="#000000"  isTinted="0"  lineWeight="Normal"  userDefined="1" >
                 <gating:dimension gating:min="73980.80549366021"  gating:max="745679.7930371271"  yRatio="0.6519823788546255" >
                   <data-type:fcs-dimension data-type:name="FL1-A" />
                 </gating:dimension>
               </gating:RectangleGate>
             </Gate>
           </Population>
         </Subpopulations>
       </SampleNode>
     </Sample>
     <Sample>
       <DataSet uri="file:/C:/Users/zhang/Desktop/sci/perk-chop调控自噬减轻肝毒性/补小论文数据/流式/06.04ROS(K.5.10.20.20+CAT)/2021-06-04-111043-4.fcs"  sampleID="18" />
       <Transformations>
         <transforms:linear transforms:minRange="0"  transforms:maxRange="262144"  gain="2" >
           <data-type:parameter data-type:name="FS-H" />
         </transforms:linear>
         <transforms:linear transforms:minRange="0"  transforms:maxRange="1048576"  gain="2" >
           <data-type:parameter data-type:name="FS-A" />
         </transforms:linear>
         <transforms:linear transforms:minRange="0"  transforms:maxRange="1024"  gain="2" >
           <data-type:parameter data-type:name="FS-W" />
         </transforms:linear>
         <transforms:linear transforms:minRange="0"  transforms:maxRange="262144"  gain="2" >
           <data-type:parameter data-type:name="SS-H" />
         </transforms:linear>
         <transforms:linear transforms:minRange="0"  transforms:maxRange="1048576"  gain="2" >
           <data-type:parameter data-type:name="SS-A" />
         </transforms:linear>
         <transforms:linear transforms:minRange="0"  transforms:maxRange="1024"  gain="2" >
           <data-type:parameter data-type:name="SS-W" />
         </transforms:linear>
         <transforms:log transforms:offset="1"  transforms:decades="5.418539922" >
           <data-type:parameter data-type:name="FL1-H" />
         </transforms:log>
         <transforms:log transforms:offset="1"  transforms:decades="6.0205999133" >
           <data-type:parameter data-type:name="FL1-A" />
         </transforms:log>
         <transforms:log transforms:offset="1"  transforms:decades="3.0102999566" >
           <data-type:parameter data-type:name="FL1-W" />
         </transforms:log>
         <transforms:linear transforms:minRange="0"  transforms:maxRange="128"  gain="1" >
           <data-type:parameter data-type:name="Time" />
         </transforms:linear>
       </Transformations>
       <Keywords>
         <Keyword name="@VIOLETTARGETPOWER"  value="40 mW" />
         <Keyword name="@VIOLETLASERPOWER_START"  value="40.2 mW" />
         <Keyword name="@VIOLETLASERPOWER_END"  value="40.2 mW" />
         <Keyword name="@TUBENO"  value="4" />
         <Keyword name="@STOPREASON"  value="PROTOCOL" />
         <Keyword name="@SAMPLEID2"  value=" " />
         <Keyword name="@SAMPLEID1"  value=" " />
         <Keyword name="@REDTARGETPOWER"  value="25 mW" />
         <Keyword name="@REDLASERPOWER_START"  value="25 mW" />
         <Keyword name="@REDLASERPOWER_END"  value="25 mW" />
         <Keyword name="@ELAPSEDTIME"  value="48.8" />
         <Keyword name="@DISCRIMINATOR"  value="FS,100" />
         <Keyword name="@CAROUSEL"  value="02" />
         <Keyword name="@BLUETARGETPOWER"  value="22 mW" />
         <Keyword name="@BLUELASERPOWER_START"  value="22 mW" />
         <Keyword name="@BLUELASERPOWER_END"  value="22 mW" />
         <Keyword name="@BARCODE"  value="NoRead" />
         <Keyword name="@ACQTIME"  value="48.8" />
         <Keyword name="@ACQSOFTWARE"  value="Kaluza for Gallios 1.0" />
         <Keyword name="@ABSCALFACTOR"  value="NOT SET" />
         <Keyword name="$SYS"  value="Microsoft Windows NT 6.1.7601 Service Pack 1 64-bit" />
         <Keyword name="$PROJ"  value="New Protocol 1" />
         <Keyword name="$OP"  value="BeckmanCoulter\Beckman Coulter Inc" />
         <Keyword name="$CYTSN"  value="BB11602" />
         <Keyword name="$CYT"  value="Gallios (Kaluza)" />
         <Keyword name="$P10V"  value="0" />
         <Keyword name="$P10S"  value="Time" />
         <Keyword name="$P10R"  value="64" />
         <Keyword name="$P10N"  value="Time" />
         <Keyword name="$P10G"  value="1.0" />
         <Keyword name="$P10E"  value="0,0" />
         <Keyword name="$P10B"  value="32" />
         <Keyword name="$P9V"  value="250" />
         <Keyword name="$P9S"  value="FITC" />
         <Keyword name="$P9R"  value="1024" />
         <Keyword name="$P9N"  value="FL1-W" />
         <Keyword name="$P9G"  value="1" />
         <Keyword name="$P9E"  value="0,0" />
         <Keyword name="$P9B"  value="32" />
         <Keyword name="$P8V"  value="250" />
         <Keyword name="$P8S"  value="FL1" />
         <Keyword name="$P8R"  value="1048576" />
         <Keyword name="$P8N"  value="FL1-A" />
         <Keyword name="$P8G"  value="1" />
         <Keyword name="$P8E"  value="0,0" />
         <Keyword name="$P8B"  value="32" />
         <Keyword name="$P7V"  value="250" />
         <Keyword name="$P7S"  value="FITC" />
         <Keyword name="$P7R"  value="262144" />
         <Keyword name="$P7N"  value="FL1-H" />
         <Keyword name="$P7G"  value="1" />
         <Keyword name="$P7E"  value="0,0" />
         <Keyword name="$P7B"  value="32" />
         <Keyword name="$P6V"  value="317" />
         <Keyword name="$P6S"  value="SS" />
         <Keyword name="$P6R"  value="1024" />
         <Keyword name="$P6N"  value="SS-W" />
         <Keyword name="$P6G"  value="2" />
         <Keyword name="$P6E"  value="0,0" />
         <Keyword name="$P6B"  value="32" />
         <Keyword name="$P5V"  value="317" />
         <Keyword name="$P5S"  value="SS" />
         <Keyword name="$P5R"  value="1048576" />
         <Keyword name="$P5N"  value="SS-A" />
         <Keyword name="$P5G"  value="2" />
         <Keyword name="$P5E"  value="0,0" />
         <Keyword name="$P5B"  value="32" />
         <Keyword name="$P4V"  value="317" />
         <Keyword name="$P4S"  value="SS" />
         <Keyword name="$P4R"  value="262144" />
         <Keyword name="$P4N"  value="SS-H" />
         <Keyword name="$P4G"  value="2" />
         <Keyword name="$P4E"  value="0,0" />
         <Keyword name="$P4B"  value="32" />
         <Keyword name="$P3V"  value="12" />
         <Keyword name="$P3S"  value="FS" />
         <Keyword name="$P3R"  value="1024" />
         <Keyword name="$P3N"  value="FS-W" />
         <Keyword name="$P3G"  value="2" />
         <Keyword name="$P3E"  value="0,0" />
         <Keyword name="$P3B"  value="32" />
         <Keyword name="$P2V"  value="12" />
         <Keyword name="$P2S"  value="FS" />
         <Keyword name="$P2R"  value="1048576" />
         <Keyword name="$P2N"  value="FS-A" />
         <Keyword name="$P2G"  value="2" />
         <Keyword name="$P2E"  value="0,0" />
         <Keyword name="$P2B"  value="32" />
         <Keyword name="$P1V"  value="12" />
         <Keyword name="$P1S"  value="FS" />
         <Keyword name="$P1R"  value="262144" />
         <Keyword name="$P1N"  value="FS-H" />
         <Keyword name="$P1G"  value="2" />
         <Keyword name="$P1E"  value="0,0" />
         <Keyword name="$P1B"  value="32" />
         <Keyword name="$PAR"  value="10" />
         <Keyword name="@AUTOFLUORESCENCE"  value="3,FL1-A,FL1-H,FL1-W,0.000309,0.000309,0.000309" />
         <Keyword name="$TIMESTEP"  value="0.001" />
         <Keyword name="$TOT"  value="10546" />
         <Keyword name="$ETIM"  value="11:11:31.98" />
         <Keyword name="$BTIM"  value="11:10:43.22" />
         <Keyword name="$DATE"  value="04-JUN-2021" />
         <Keyword name="$ORIGINALITY"  value="Original" />
         <Keyword name="$FIL"  value="2021-06-04-111043-4.fcs" />
         <Keyword name="$MODE"  value="L" />
         <Keyword name="$DATATYPE"  value="I" />
         <Keyword name="$BYTEORD"  value="1,2,3,4" />
         <Keyword name="$NEXTDATA"  value="0" />
         <Keyword name="@ENDKALUZA"  value="433242" />
         <Keyword name="@BEGINKALUZA"  value="431029" />
         <Keyword name="$ENDANALYSIS"  value="0" />
         <Keyword name="$BEGINANALYSIS"  value="0" />
         <Keyword name="$ENDDATA"  value="430988" />
         <Keyword name="$BEGINDATA"  value="9149" />
         <Keyword name="$ENDSTEXT"  value="0" />
         <Keyword name="$BEGINSTEXT"  value="0" />
         <Keyword name="FJ_FCS_VERSION"  value="3.1" />
       </Keywords>
       <SampleNode name="2021-06-04-111043-4.fcs"  annotation=""  owningGroup=""  expanded="1"  sortPriority="10"  count="10546"  sampleID="18" >
         <Graph smoothing="0"  backColor="#ffffff"  foreColor="#000000"  type="Pseudocolor"  fast="1"  rowCount="10546" >
           <Axis dimension="x"  name="FS-H"  label=""  auto="auto" />
           <Axis dimension="y"  name="SS-H"  label=""  auto="auto" />
           <GraphSettings level="5%"  smoothingHighResolution="1"  contourHighResolution="1"  histogramSmoothingCount="0"  graphResolution="256"  showOutliers="0"  drawLargeDots="0"  dotsToDraw="8000"  tint="le.chartfill.tinted.40"  lineWeight="le.lineweight.normal"  lineStyle="le.linestyle.solid" />
           <GraphEnvironment showGrid="0"  showAxes="tnlTNL"  showGates="1"  showFreqOnPlots="1"  showGateNameOnPlots="1"  showMedians="0"  showUncomped="0"  addEventParam="0"  lastYAxisName="" >
             <TextTraits font="SansSerif"  size="12"  name="Labels"  style="plain"  color="#000000"  background="#00ffffff"  just="left" />
             <TextTraits font="SansSerif"  size="12"  name="LayoutGates"  style="plain"  color="#000000"  background="#00ffffff"  just="left" />
             <TextTraits font="SansSerif"  size="10"  name="Numbers"  style="plain"  color="#000000"  background="#00ffffff"  just="left" />
             <TextTraits font="SansSerif"  size="10"  name="Legend"  style="plain"  color="#000000"  background="#00ffffff"  just="left" />
             <WindowPosition x="0"  y="0"  width="0"  height="0"  displayed="0"  panelState="" />
           </GraphEnvironment>
         </Graph>
         <Subpopulations>
           <Population name="ROS Ratio"  annotation=""  owningGroup="All Samples"  expanded="1"  sortPriority="10"  count="5269" >
             <Graph smoothing="1"  backColor="#ffffff"  foreColor="#ff0000"  type="Histogram"  fast="1"  rowCount="10546" >
               <Axis dimension="x"  name="FS-H"  label=""  auto="auto" />
               <Axis dimension="y"  name=""  label=""  auto="auto" />
               <GraphSettings level="5%"  smoothingHighResolution="1"  contourHighResolution="1"  histogramSmoothingCount="0"  graphResolution="256"  showOutliers="0"  drawLargeDots="0"  dotsToDraw="8000"  tint="le.chartfill.tinted.40"  lineWeight="le.lineweight.normal"  lineStyle="le.linestyle.solid" />
               <GraphEnvironment showGrid="0"  showAxes="tnlTNL"  showGates="1"  showFreqOnPlots="1"  showGateNameOnPlots="1"  showMedians="0"  showUncomped="0"  addEventParam="0"  lastYAxisName="" >
                 <TextTraits font="SansSerif"  size="12"  name="Labels"  style="plain"  color="#000000"  background="#00ffffff"  just="left" />
                 <TextTraits font="SansSerif"  size="12"  name="LayoutGates"  style="plain"  color="#000000"  background="#00ffffff"  just="left" />
                 <TextTraits font="SansSerif"  size="10"  name="Numbers"  style="plain"  color="#000000"  background="#00ffffff"  just="left" />
                 <TextTraits font="SansSerif"  size="10"  name="Legend"  style="plain"  color="#000000"  background="#00ffffff"  just="left" />
                 <WindowPosition x="141"  y="28"  width="390"  height="634"  displayed="1"  panelState="+--" />
               </GraphEnvironment>
             </Graph>
             <Gate gating:id="ID377932536" >
               <gating:RectangleGate eventsInside="1"  annoOffsetX="0"  annoOffsetY="0"  tint="#000000"  isTinted="0"  lineWeight="Normal"  userDefined="1" >
                 <gating:dimension gating:min="73980.80549366021"  gating:max="745679.7930371271"  yRatio="0.6519823788546255" >
                   <data-type:fcs-dimension data-type:name="FL1-A" />
                 </gating:dimension>
               </gating:RectangleGate>
             </Gate>
           </Population>
         </Subpopulations>
       </SampleNode>
     </Sample>
     <Sample>
       <DataSet uri="file:/C:/Users/zhang/Desktop/sci/perk-chop调控自噬减轻肝毒性/补小论文数据/流式/06.04ROS(K.5.10.20.20+CAT)/2021-06-04-110858-3.fcs"  sampleID="17" />
       <Transformations>
         <transforms:linear transforms:minRange="0"  transforms:maxRange="262144"  gain="2" >
           <data-type:parameter data-type:name="FS-H" />
         </transforms:linear>
         <transforms:linear transforms:minRange="0"  transforms:maxRange="1048576"  gain="2" >
           <data-type:parameter data-type:name="FS-A" />
         </transforms:linear>
         <transforms:linear transforms:minRange="0"  transforms:maxRange="1024"  gain="2" >
           <data-type:parameter data-type:name="FS-W" />
         </transforms:linear>
         <transforms:linear transforms:minRange="0"  transforms:maxRange="262144"  gain="2" >
           <data-type:parameter data-type:name="SS-H" />
         </transforms:linear>
         <transforms:linear transforms:minRange="0"  transforms:maxRange="1048576"  gain="2" >
           <data-type:parameter data-type:name="SS-A" />
         </transforms:linear>
         <transforms:linear transforms:minRange="0"  transforms:maxRange="1024"  gain="2" >
           <data-type:parameter data-type:name="SS-W" />
         </transforms:linear>
         <transforms:log transforms:offset="1"  transforms:decades="5.418539922" >
           <data-type:parameter data-type:name="FL1-H" />
         </transforms:log>
         <transforms:log transforms:offset="1"  transforms:decades="6.0205999133" >
           <data-type:parameter data-type:name="FL1-A" />
         </transforms:log>
         <transforms:log transforms:offset="1"  transforms:decades="3.0102999566" >
           <data-type:parameter data-type:name="FL1-W" />
         </transforms:log>
         <transforms:linear transforms:minRange="0"  transforms:maxRange="128"  gain="1" >
           <data-type:parameter data-type:name="Time" />
         </transforms:linear>
       </Transformations>
       <Keywords>
         <Keyword name="@VIOLETTARGETPOWER"  value="40 mW" />
         <Keyword name="@VIOLETLASERPOWER_START"  value="40.2 mW" />
         <Keyword name="@VIOLETLASERPOWER_END"  value="40.2 mW" />
         <Keyword name="@TUBENO"  value="3" />
         <Keyword name="@STOPREASON"  value="PROTOCOL" />
         <Keyword name="@SAMPLEID2"  value=" " />
         <Keyword name="@SAMPLEID1"  value=" " />
         <Keyword name="@REDTARGETPOWER"  value="25 mW" />
         <Keyword name="@REDLASERPOWER_START"  value="25 mW" />
         <Keyword name="@REDLASERPOWER_END"  value="25 mW" />
         <Keyword name="@ELAPSEDTIME"  value="76.7" />
         <Keyword name="@DISCRIMINATOR"  value="FS,100" />
         <Keyword name="@CAROUSEL"  value="02" />
         <Keyword name="@BLUETARGETPOWER"  value="22 mW" />
         <Keyword name="@BLUELASERPOWER_START"  value="22 mW" />
         <Keyword name="@BLUELASERPOWER_END"  value="22 mW" />
         <Keyword name="@BARCODE"  value="NoRead" />
         <Keyword name="@ACQTIME"  value="76.7" />
         <Keyword name="@ACQSOFTWARE"  value="Kaluza for Gallios 1.0" />
         <Keyword name="@ABSCALFACTOR"  value="NOT SET" />
         <Keyword name="$SYS"  value="Microsoft Windows NT 6.1.7601 Service Pack 1 64-bit" />
         <Keyword name="$PROJ"  value="New Protocol 1" />
         <Keyword name="$OP"  value="BeckmanCoulter\Beckman Coulter Inc" />
         <Keyword name="$CYTSN"  value="BB11602" />
         <Keyword name="$CYT"  value="Gallios (Kaluza)" />
         <Keyword name="$P10V"  value="0" />
         <Keyword name="$P10S"  value="Time" />
         <Keyword name="$P10R"  value="128" />
         <Keyword name="$P10N"  value="Time" />
         <Keyword name="$P10G"  value="1.0" />
         <Keyword name="$P10E"  value="0,0" />
         <Keyword name="$P10B"  value="32" />
         <Keyword name="$P9V"  value="250" />
         <Keyword name="$P9S"  value="FITC" />
         <Keyword name="$P9R"  value="1024" />
         <Keyword name="$P9N"  value="FL1-W" />
         <Keyword name="$P9G"  value="1" />
         <Keyword name="$P9E"  value="0,0" />
         <Keyword name="$P9B"  value="32" />
         <Keyword name="$P8V"  value="250" />
         <Keyword name="$P8S"  value="FL1" />
         <Keyword name="$P8R"  value="1048576" />
         <Keyword name="$P8N"  value="FL1-A" />
         <Keyword name="$P8G"  value="1" />
         <Keyword name="$P8E"  value="0,0" />
         <Keyword name="$P8B"  value="32" />
         <Keyword name="$P7V"  value="250" />
         <Keyword name="$P7S"  value="FITC" />
         <Keyword name="$P7R"  value="262144" />
         <Keyword name="$P7N"  value="FL1-H" />
         <Keyword name="$P7G"  value="1" />
         <Keyword name="$P7E"  value="0,0" />
         <Keyword name="$P7B"  value="32" />
         <Keyword name="$P6V"  value="317" />
         <Keyword name="$P6S"  value="SS" />
         <Keyword name="$P6R"  value="1024" />
         <Keyword name="$P6N"  value="SS-W" />
         <Keyword name="$P6G"  value="2" />
         <Keyword name="$P6E"  value="0,0" />
         <Keyword name="$P6B"  value="32" />
         <Keyword name="$P5V"  value="317" />
         <Keyword name="$P5S"  value="SS" />
         <Keyword name="$P5R"  value="1048576" />
         <Keyword name="$P5N"  value="SS-A" />
         <Keyword name="$P5G"  value="2" />
         <Keyword name="$P5E"  value="0,0" />
         <Keyword name="$P5B"  value="32" />
         <Keyword name="$P4V"  value="317" />
         <Keyword name="$P4S"  value="SS" />
         <Keyword name="$P4R"  value="262144" />
         <Keyword name="$P4N"  value="SS-H" />
         <Keyword name="$P4G"  value="2" />
         <Keyword name="$P4E"  value="0,0" />
         <Keyword name="$P4B"  value="32" />
         <Keyword name="$P3V"  value="12" />
         <Keyword name="$P3S"  value="FS" />
         <Keyword name="$P3R"  value="1024" />
         <Keyword name="$P3N"  value="FS-W" />
         <Keyword name="$P3G"  value="2" />
         <Keyword name="$P3E"  value="0,0" />
         <Keyword name="$P3B"  value="32" />
         <Keyword name="$P2V"  value="12" />
         <Keyword name="$P2S"  value="FS" />
         <Keyword name="$P2R"  value="1048576" />
         <Keyword name="$P2N"  value="FS-A" />
         <Keyword name="$P2G"  value="2" />
         <Keyword name="$P2E"  value="0,0" />
         <Keyword name="$P2B"  value="32" />
         <Keyword name="$P1V"  value="12" />
         <Keyword name="$P1S"  value="FS" />
         <Keyword name="$P1R"  value="262144" />
         <Keyword name="$P1N"  value="FS-H" />
         <Keyword name="$P1G"  value="2" />
         <Keyword name="$P1E"  value="0,0" />
         <Keyword name="$P1B"  value="32" />
         <Keyword name="$PAR"  value="10" />
         <Keyword name="@AUTOFLUORESCENCE"  value="3,FL1-A,FL1-H,FL1-W,0.000309,0.000309,0.000309" />
         <Keyword name="$TIMESTEP"  value="0.001" />
         <Keyword name="$TOT"  value="10584" />
         <Keyword name="$ETIM"  value="11:10:15.02" />
         <Keyword name="$BTIM"  value="11:08:58.28" />
         <Keyword name="$DATE"  value="04-JUN-2021" />
         <Keyword name="$ORIGINALITY"  value="Original" />
         <Keyword name="$FIL"  value="2021-06-04-110858-3.fcs" />
         <Keyword name="$MODE"  value="L" />
         <Keyword name="$DATATYPE"  value="I" />
         <Keyword name="$BYTEORD"  value="1,2,3,4" />
         <Keyword name="$NEXTDATA"  value="0" />
         <Keyword name="@ENDKALUZA"  value="434759" />
         <Keyword name="@BEGINKALUZA"  value="432549" />
         <Keyword name="$ENDANALYSIS"  value="0" />
         <Keyword name="$BEGINANALYSIS"  value="0" />
         <Keyword name="$ENDDATA"  value="432508" />
         <Keyword name="$BEGINDATA"  value="9149" />
         <Keyword name="$ENDSTEXT"  value="0" />
         <Keyword name="$BEGINSTEXT"  value="0" />
         <Keyword name="FJ_FCS_VERSION"  value="3.1" />
       </Keywords>
       <SampleNode name="2021-06-04-110858-3.fcs"  annotation=""  owningGroup=""  expanded="1"  sortPriority="10"  count="10584"  sampleID="17" >
         <Graph smoothing="0"  backColor="#ffffff"  foreColor="#000000"  type="Pseudocolor"  fast="1"  rowCount="10584" >
           <Axis dimension="x"  name="FS-H"  label=""  auto="auto" />
           <Axis dimension="y"  name="SS-H"  label=""  auto="auto" />
           <GraphSettings level="5%"  smoothingHighResolution="1"  contourHighResolution="1"  histogramSmoothingCount="0"  graphResolution="256"  showOutliers="0"  drawLargeDots="0"  dotsToDraw="8000"  tint="le.chartfill.tinted.40"  lineWeight="le.lineweight.normal"  lineStyle="le.linestyle.solid" />
           <GraphEnvironment showGrid="0"  showAxes="tnlTNL"  showGates="1"  showFreqOnPlots="1"  showGateNameOnPlots="1"  showMedians="0"  showUncomped="0"  addEventParam="0"  lastYAxisName="" >
             <TextTraits font="SansSerif"  size="12"  name="Labels"  style="plain"  color="#000000"  background="#00ffffff"  just="left" />
             <TextTraits font="SansSerif"  size="12"  name="LayoutGates"  style="plain"  color="#000000"  background="#00ffffff"  just="left" />
             <TextTraits font="SansSerif"  size="10"  name="Numbers"  style="plain"  color="#000000"  background="#00ffffff"  just="left" />
             <TextTraits font="SansSerif"  size="10"  name="Legend"  style="plain"  color="#000000"  background="#00ffffff"  just="left" />
             <WindowPosition x="0"  y="0"  width="0"  height="0"  displayed="0"  panelState="" />
           </GraphEnvironment>
         </Graph>
         <Subpopulations>
           <Population name="ROS Ratio"  annotation=""  owningGroup="All Samples"  expanded="1"  sortPriority="10"  count="2975" >
             <Graph smoothing="1"  backColor="#ffffff"  foreColor="#ff0000"  type="Histogram"  fast="1"  rowCount="10584" >
               <Axis dimension="x"  name="FS-H"  label=""  auto="auto" />
               <Axis dimension="y"  name=""  label=""  auto="auto" />
               <GraphSettings level="5%"  smoothingHighResolution="1"  contourHighResolution="1"  histogramSmoothingCount="0"  graphResolution="256"  showOutliers="0"  drawLargeDots="0"  dotsToDraw="8000"  tint="le.chartfill.tinted.40"  lineWeight="le.lineweight.normal"  lineStyle="le.linestyle.solid" />
               <GraphEnvironment showGrid="0"  showAxes="tnlTNL"  showGates="1"  showFreqOnPlots="1"  showGateNameOnPlots="1"  showMedians="0"  showUncomped="0"  addEventParam="0"  lastYAxisName="" >
                 <TextTraits font="SansSerif"  size="12"  name="Labels"  style="plain"  color="#000000"  background="#00ffffff"  just="left" />
                 <TextTraits font="SansSerif"  size="12"  name="LayoutGates"  style="plain"  color="#000000"  background="#00ffffff"  just="left" />
                 <TextTraits font="SansSerif"  size="10"  name="Numbers"  style="plain"  color="#000000"  background="#00ffffff"  just="left" />
                 <TextTraits font="SansSerif"  size="10"  name="Legend"  style="plain"  color="#000000"  background="#00ffffff"  just="left" />
                 <WindowPosition x="141"  y="28"  width="390"  height="634"  displayed="1"  panelState="+--" />
               </GraphEnvironment>
             </Graph>
             <Gate gating:id="ID1802988373" >
               <gating:RectangleGate eventsInside="1"  annoOffsetX="0"  annoOffsetY="0"  tint="#000000"  isTinted="0"  lineWeight="Normal"  userDefined="1" >
                 <gating:dimension gating:min="73980.80549366021"  gating:max="745679.7930371271"  yRatio="0.6519823788546255" >
                   <data-type:fcs-dimension data-type:name="FL1-A" />
                 </gating:dimension>
               </gating:RectangleGate>
             </Gate>
           </Population>
         </Subpopulations>
       </SampleNode>
     </Sample>
     <Sample>
       <DataSet uri="file:/C:/Users/zhang/Desktop/sci/perk-chop调控自噬减轻肝毒性/补小论文数据/流式/06.04ROS(K.5.10.20.20+CAT)/2021-06-04-105811-4.fcs"  sampleID="12" />
       <Transformations>
         <transforms:linear transforms:minRange="0"  transforms:maxRange="262144"  gain="2" >
           <data-type:parameter data-type:name="FS-H" />
         </transforms:linear>
         <transforms:linear transforms:minRange="0"  transforms:maxRange="1048576"  gain="2" >
           <data-type:parameter data-type:name="FS-A" />
         </transforms:linear>
         <transforms:linear transforms:minRange="0"  transforms:maxRange="1024"  gain="2" >
           <data-type:parameter data-type:name="FS-W" />
         </transforms:linear>
         <transforms:linear transforms:minRange="0"  transforms:maxRange="262144"  gain="2" >
           <data-type:parameter data-type:name="SS-H" />
         </transforms:linear>
         <transforms:linear transforms:minRange="0"  transforms:maxRange="1048576"  gain="2" >
           <data-type:parameter data-type:name="SS-A" />
         </transforms:linear>
         <transforms:linear transforms:minRange="0"  transforms:maxRange="1024"  gain="2" >
           <data-type:parameter data-type:name="SS-W" />
         </transforms:linear>
         <transforms:log transforms:offset="1"  transforms:decades="5.418539922" >
           <data-type:parameter data-type:name="FL1-H" />
         </transforms:log>
         <transforms:log transforms:offset="1"  transforms:decades="6.0205999133" >
           <data-type:parameter data-type:name="FL1-A" />
         </transforms:log>
         <transforms:log transforms:offset="1"  transforms:decades="3.0102999566" >
           <data-type:parameter data-type:name="FL1-W" />
         </transforms:log>
         <transforms:linear transforms:minRange="0"  transforms:maxRange="128"  gain="1" >
           <data-type:parameter data-type:name="Time" />
         </transforms:linear>
       </Transformations>
       <Keywords>
         <Keyword name="@VIOLETTARGETPOWER"  value="40 mW" />
         <Keyword name="@VIOLETLASERPOWER_START"  value="40.2 mW" />
         <Keyword name="@VIOLETLASERPOWER_END"  value="40 mW" />
         <Keyword name="@TUBENO"  value="4" />
         <Keyword name="@STOPREASON"  value="PROTOCOL" />
         <Keyword name="@SAMPLEID2"  value=" " />
         <Keyword name="@SAMPLEID1"  value=" " />
         <Keyword name="@REDTARGETPOWER"  value="25 mW" />
         <Keyword name="@REDLASERPOWER_START"  value="25 mW" />
         <Keyword name="@REDLASERPOWER_END"  value="25 mW" />
         <Keyword name="@ELAPSEDTIME"  value="48.3" />
         <Keyword name="@DISCRIMINATOR"  value="FS,100" />
         <Keyword name="@CAROUSEL"  value="02" />
         <Keyword name="@BLUETARGETPOWER"  value="22 mW" />
         <Keyword name="@BLUELASERPOWER_START"  value="22 mW" />
         <Keyword name="@BLUELASERPOWER_END"  value="22 mW" />
         <Keyword name="@BARCODE"  value="NoRead" />
         <Keyword name="@ACQTIME"  value="48.3" />
         <Keyword name="@ACQSOFTWARE"  value="Kaluza for Gallios 1.0" />
         <Keyword name="@ABSCALFACTOR"  value="NOT SET" />
         <Keyword name="$SYS"  value="Microsoft Windows NT 6.1.7601 Service Pack 1 64-bit" />
         <Keyword name="$PROJ"  value="New Protocol 1" />
         <Keyword name="$OP"  value="BeckmanCoulter\Beckman Coulter Inc" />
         <Keyword name="$CYTSN"  value="BB11602" />
         <Keyword name="$CYT"  value="Gallios (Kaluza)" />
         <Keyword name="$P10V"  value="0" />
         <Keyword name="$P10S"  value="Time" />
         <Keyword name="$P10R"  value="64" />
         <Keyword name="$P10N"  value="Time" />
         <Keyword name="$P10G"  value="1.0" />
         <Keyword name="$P10E"  value="0,0" />
         <Keyword name="$P10B"  value="32" />
         <Keyword name="$P9V"  value="250" />
         <Keyword name="$P9S"  value="FITC" />
         <Keyword name="$P9R"  value="1024" />
         <Keyword name="$P9N"  value="FL1-W" />
         <Keyword name="$P9G"  value="1" />
         <Keyword name="$P9E"  value="0,0" />
         <Keyword name="$P9B"  value="32" />
         <Keyword name="$P8V"  value="250" />
         <Keyword name="$P8S"  value="FL1" />
         <Keyword name="$P8R"  value="1048576" />
         <Keyword name="$P8N"  value="FL1-A" />
         <Keyword name="$P8G"  value="1" />
         <Keyword name="$P8E"  value="0,0" />
         <Keyword name="$P8B"  value="32" />
         <Keyword name="$P7V"  value="250" />
         <Keyword name="$P7S"  value="FITC" />
         <Keyword name="$P7R"  value="262144" />
         <Keyword name="$P7N"  value="FL1-H" />
         <Keyword name="$P7G"  value="1" />
         <Keyword name="$P7E"  value="0,0" />
         <Keyword name="$P7B"  value="32" />
         <Keyword name="$P6V"  value="317" />
         <Keyword name="$P6S"  value="SS" />
         <Keyword name="$P6R"  value="1024" />
         <Keyword name="$P6N"  value="SS-W" />
         <Keyword name="$P6G"  value="2" />
         <Keyword name="$P6E"  value="0,0" />
         <Keyword name="$P6B"  value="32" />
         <Keyword name="$P5V"  value="317" />
         <Keyword name="$P5S"  value="SS" />
         <Keyword name="$P5R"  value="1048576" />
         <Keyword name="$P5N"  value="SS-A" />
         <Keyword name="$P5G"  value="2" />
         <Keyword name="$P5E"  value="0,0" />
         <Keyword name="$P5B"  value="32" />
         <Keyword name="$P4V"  value="317" />
         <Keyword name="$P4S"  value="SS" />
         <Keyword name="$P4R"  value="262144" />
         <Keyword name="$P4N"  value="SS-H" />
         <Keyword name="$P4G"  value="2" />
         <Keyword name="$P4E"  value="0,0" />
         <Keyword name="$P4B"  value="32" />
         <Keyword name="$P3V"  value="12" />
         <Keyword name="$P3S"  value="FS" />
         <Keyword name="$P3R"  value="1024" />
         <Keyword name="$P3N"  value="FS-W" />
         <Keyword name="$P3G"  value="2" />
         <Keyword name="$P3E"  value="0,0" />
         <Keyword name="$P3B"  value="32" />
         <Keyword name="$P2V"  value="12" />
         <Keyword name="$P2S"  value="FS" />
         <Keyword name="$P2R"  value="1048576" />
         <Keyword name="$P2N"  value="FS-A" />
         <Keyword name="$P2G"  value="2" />
         <Keyword name="$P2E"  value="0,0" />
         <Keyword name="$P2B"  value="32" />
         <Keyword name="$P1V"  value="12" />
         <Keyword name="$P1S"  value="FS" />
         <Keyword name="$P1R"  value="262144" />
         <Keyword name="$P1N"  value="FS-H" />
         <Keyword name="$P1G"  value="2" />
         <Keyword name="$P1E"  value="0,0" />
         <Keyword name="$P1B"  value="32" />
         <Keyword name="$PAR"  value="10" />
         <Keyword name="@AUTOFLUORESCENCE"  value="3,FL1-A,FL1-H,FL1-W,0.000309,0.000309,0.000309" />
         <Keyword name="$TIMESTEP"  value="0.001" />
         <Keyword name="$TOT"  value="10482" />
         <Keyword name="$ETIM"  value="10:58:59.32" />
         <Keyword name="$BTIM"  value="10:58:11.02" />
         <Keyword name="$DATE"  value="04-JUN-2021" />
         <Keyword name="$ORIGINALITY"  value="Original" />
         <Keyword name="$FIL"  value="2021-06-04-105811-4.fcs" />
         <Keyword name="$MODE"  value="L" />
         <Keyword name="$DATATYPE"  value="I" />
         <Keyword name="$BYTEORD"  value="1,2,3,4" />
         <Keyword name="$NEXTDATA"  value="0" />
         <Keyword name="@ENDKALUZA"  value="430675" />
         <Keyword name="@BEGINKALUZA"  value="428469" />
         <Keyword name="$ENDANALYSIS"  value="0" />
         <Keyword name="$BEGINANALYSIS"  value="0" />
         <Keyword name="$ENDDATA"  value="428428" />
         <Keyword name="$BEGINDATA"  value="9149" />
         <Keyword name="$ENDSTEXT"  value="0" />
         <Keyword name="$BEGINSTEXT"  value="0" />
         <Keyword name="FJ_FCS_VERSION"  value="3.1" />
       </Keywords>
       <SampleNode name="2021-06-04-105811-4.fcs"  annotation=""  owningGroup=""  expanded="1"  sortPriority="10"  count="10482"  sampleID="12" >
         <Graph smoothing="1"  backColor="#ffffff"  foreColor="#ff0000"  type="Histogram"  fast="1"  rowCount="10482" >
           <Axis dimension="x"  name="FL1-A"  label=""  auto="auto" />
           <Axis dimension="y"  name=""  label=""  auto="auto" />
           <GraphSettings level="5%"  smoothingHighResolution="1"  contourHighResolution="1"  histogramSmoothingCount="0"  graphResolution="256"  showOutliers="0"  drawLargeDots="0"  dotsToDraw="8000"  tint="le.chartfill.tinted.40"  lineWeight="le.lineweight.normal"  lineStyle="le.linestyle.solid" />
           <GraphEnvironment showGrid="0"  showAxes="tnlTNL"  showGates="1"  showFreqOnPlots="1"  showGateNameOnPlots="1"  showMedians="0"  showUncomped="0"  addEventParam="0"  lastYAxisName="" >
             <TextTraits font="SansSerif"  size="12"  name="Labels"  style="plain"  color="#000000"  background="#00ffffff"  just="left" />
             <TextTraits font="SansSerif"  size="12"  name="LayoutGates"  style="plain"  color="#000000"  background="#00ffffff"  just="left" />
             <TextTraits font="SansSerif"  size="10"  name="Numbers"  style="plain"  color="#000000"  background="#00ffffff"  just="left" />
             <TextTraits font="SansSerif"  size="10"  name="Legend"  style="plain"  color="#000000"  background="#00ffffff"  just="left" />
             <WindowPosition x="-8"  y="-8"  width="1000"  height="890"  displayed="0"  panelState="+--" />
           </GraphEnvironment>
         </Graph>
         <Subpopulations>
           <Population name="ROS Ratio"  annotation=""  owningGroup="All Samples"  expanded="1"  sortPriority="10"  count="6499" >
             <Graph smoothing="1"  backColor="#ffffff"  foreColor="#ff0000"  type="Histogram"  fast="1"  rowCount="10482" >
               <Axis dimension="x"  name="FS-H"  label=""  auto="auto" />
               <Axis dimension="y"  name=""  label=""  auto="auto" />
               <GraphSettings level="5%"  smoothingHighResolution="1"  contourHighResolution="1"  histogramSmoothingCount="0"  graphResolution="256"  showOutliers="0"  drawLargeDots="0"  dotsToDraw="8000"  tint="le.chartfill.tinted.40"  lineWeight="le.lineweight.normal"  lineStyle="le.linestyle.solid" />
               <GraphEnvironment showGrid="0"  showAxes="tnlTNL"  showGates="1"  showFreqOnPlots="1"  showGateNameOnPlots="1"  showMedians="0"  showUncomped="0"  addEventParam="0"  lastYAxisName="" >
                 <TextTraits font="SansSerif"  size="12"  name="Labels"  style="plain"  color="#000000"  background="#00ffffff"  just="left" />
                 <TextTraits font="SansSerif"  size="12"  name="LayoutGates"  style="plain"  color="#000000"  background="#00ffffff"  just="left" />
                 <TextTraits font="SansSerif"  size="10"  name="Numbers"  style="plain"  color="#000000"  background="#00ffffff"  just="left" />
                 <TextTraits font="SansSerif"  size="10"  name="Legend"  style="plain"  color="#000000"  background="#00ffffff"  just="left" />
                 <WindowPosition x="141"  y="28"  width="390"  height="634"  displayed="1"  panelState="+--" />
               </GraphEnvironment>
             </Graph>
             <Gate gating:id="ID1831325841" >
               <gating:RectangleGate eventsInside="1"  annoOffsetX="0"  annoOffsetY="0"  tint="#000000"  isTinted="0"  lineWeight="Normal"  userDefined="1" >
                 <gating:dimension gating:min="73980.80549366021"  gating:max="745679.7930371271"  yRatio="0.6519823788546255" >
                   <data-type:fcs-dimension data-type:name="FL1-A" />
                 </gating:dimension>
               </gating:RectangleGate>
             </Gate>
           </Population>
         </Subpopulations>
       </SampleNode>
     </Sample>
     <Sample>
       <DataSet uri="file:/C:/Users/zhang/Desktop/sci/perk-chop调控自噬减轻肝毒性/补小论文数据/流式/06.04ROS(K.5.10.20.20+CAT)/2021-06-04-103819-1.fcs"  sampleID="2" />
       <Transformations>
         <transforms:linear transforms:minRange="0"  transforms:maxRange="262144"  gain="2" >
           <data-type:parameter data-type:name="FS-H" />
         </transforms:linear>
         <transforms:linear transforms:minRange="0"  transforms:maxRange="1048576"  gain="2" >
           <data-type:parameter data-type:name="FS-A" />
         </transforms:linear>
         <transforms:linear transforms:minRange="0"  transforms:maxRange="1024"  gain="2" >
           <data-type:parameter data-type:name="FS-W" />
         </transforms:linear>
         <transforms:linear transforms:minRange="0"  transforms:maxRange="262144"  gain="2" >
           <data-type:parameter data-type:name="SS-H" />
         </transforms:linear>
         <transforms:linear transforms:minRange="0"  transforms:maxRange="1048576"  gain="2" >
           <data-type:parameter data-type:name="SS-A" />
         </transforms:linear>
         <transforms:linear transforms:minRange="0"  transforms:maxRange="1024"  gain="2" >
           <data-type:parameter data-type:name="SS-W" />
         </transforms:linear>
         <transforms:log transforms:offset="1"  transforms:decades="5.418539922" >
           <data-type:parameter data-type:name="FL1-H" />
         </transforms:log>
         <transforms:log transforms:offset="1"  transforms:decades="6.0205999133" >
           <data-type:parameter data-type:name="FL1-A" />
         </transforms:log>
         <transforms:log transforms:offset="1"  transforms:decades="3.0102999566" >
           <data-type:parameter data-type:name="FL1-W" />
         </transforms:log>
         <transforms:linear transforms:minRange="0"  transforms:maxRange="128"  gain="1" >
           <data-type:parameter data-type:name="Time" />
         </transforms:linear>
       </Transformations>
       <Keywords>
         <Keyword name="@VIOLETTARGETPOWER"  value="40 mW" />
         <Keyword name="@VIOLETLASERPOWER_START"  value="40.2 mW" />
         <Keyword name="@VIOLETLASERPOWER_END"  value="40.2 mW" />
         <Keyword name="@TUBENO"  value="1" />
         <Keyword name="@STOPREASON"  value="PROTOCOL" />
         <Keyword name="@SAMPLEID2"  value=" " />
         <Keyword name="@SAMPLEID1"  value=" " />
         <Keyword name="@REDTARGETPOWER"  value="25 mW" />
         <Keyword name="@REDLASERPOWER_START"  value="25 mW" />
         <Keyword name="@REDLASERPOWER_END"  value="25 mW" />
         <Keyword name="@ELAPSEDTIME"  value="44.7" />
         <Keyword name="@DISCRIMINATOR"  value="FS,100" />
         <Keyword name="@CAROUSEL"  value="02" />
         <Keyword name="@BLUETARGETPOWER"  value="22 mW" />
         <Keyword name="@BLUELASERPOWER_START"  value="22 mW" />
         <Keyword name="@BLUELASERPOWER_END"  value="22 mW" />
         <Keyword name="@BARCODE"  value="NoRead" />
         <Keyword name="@ACQTIME"  value="44.7" />
         <Keyword name="@ACQSOFTWARE"  value="Kaluza for Gallios 1.0" />
         <Keyword name="@ABSCALFACTOR"  value="NOT SET" />
         <Keyword name="$SYS"  value="Microsoft Windows NT 6.1.7601 Service Pack 1 64-bit" />
         <Keyword name="$PROJ"  value="New Protocol 1" />
         <Keyword name="$OP"  value="BeckmanCoulter\Beckman Coulter Inc" />
         <Keyword name="$CYTSN"  value="BB11602" />
         <Keyword name="$CYT"  value="Gallios (Kaluza)" />
         <Keyword name="$P10V"  value="0" />
         <Keyword name="$P10S"  value="Time" />
         <Keyword name="$P10R"  value="64" />
         <Keyword name="$P10N"  value="Time" />
         <Keyword name="$P10G"  value="1.0" />
         <Keyword name="$P10E"  value="0,0" />
         <Keyword name="$P10B"  value="32" />
         <Keyword name="$P9V"  value="250" />
         <Keyword name="$P9S"  value="FITC" />
         <Keyword name="$P9R"  value="1024" />
         <Keyword name="$P9N"  value="FL1-W" />
         <Keyword name="$P9G"  value="1" />
         <Keyword name="$P9E"  value="0,0" />
         <Keyword name="$P9B"  value="32" />
         <Keyword name="$P8V"  value="250" />
         <Keyword name="$P8S"  value="FITC" />
         <Keyword name="$P8R"  value="1048576" />
         <Keyword name="$P8N"  value="FL1-A" />
         <Keyword name="$P8G"  value="1" />
         <Keyword name="$P8E"  value="0,0" />
         <Keyword name="$P8B"  value="32" />
         <Keyword name="$P7V"  value="250" />
         <Keyword name="$P7S"  value="FITC" />
         <Keyword name="$P7R"  value="262144" />
         <Keyword name="$P7N"  value="FL1-H" />
         <Keyword name="$P7G"  value="1" />
         <Keyword name="$P7E"  value="0,0" />
         <Keyword name="$P7B"  value="32" />
         <Keyword name="$P6V"  value="317" />
         <Keyword name="$P6S"  value="SS" />
         <Keyword name="$P6R"  value="1024" />
         <Keyword name="$P6N"  value="SS-W" />
         <Keyword name="$P6G"  value="2" />
         <Keyword name="$P6E"  value="0,0" />
         <Keyword name="$P6B"  value="32" />
         <Keyword name="$P5V"  value="317" />
         <Keyword name="$P5S"  value="SS" />
         <Keyword name="$P5R"  value="1048576" />
         <Keyword name="$P5N"  value="SS-A" />
         <Keyword name="$P5G"  value="2" />
         <Keyword name="$P5E"  value="0,0" />
         <Keyword name="$P5B"  value="32" />
         <Keyword name="$P4V"  value="317" />
         <Keyword name="$P4S"  value="SS" />
         <Keyword name="$P4R"  value="262144" />
         <Keyword name="$P4N"  value="SS-H" />
         <Keyword name="$P4G"  value="2" />
         <Keyword name="$P4E"  value="0,0" />
         <Keyword name="$P4B"  value="32" />
         <Keyword name="$P3V"  value="12" />
         <Keyword name="$P3S"  value="FS" />
         <Keyword name="$P3R"  value="1024" />
         <Keyword name="$P3N"  value="FS-W" />
         <Keyword name="$P3G"  value="2" />
         <Keyword name="$P3E"  value="0,0" />
         <Keyword name="$P3B"  value="32" />
         <Keyword name="$P2V"  value="12" />
         <Keyword name="$P2S"  value="FS" />
         <Keyword name="$P2R"  value="1048576" />
         <Keyword name="$P2N"  value="FS-A" />
         <Keyword name="$P2G"  value="2" />
         <Keyword name="$P2E"  value="0,0" />
         <Keyword name="$P2B"  value="32" />
         <Keyword name="$P1V"  value="12" />
         <Keyword name="$P1S"  value="FS" />
         <Keyword name="$P1R"  value="262144" />
         <Keyword name="$P1N"  value="FS-H" />
         <Keyword name="$P1G"  value="2" />
         <Keyword name="$P1E"  value="0,0" />
         <Keyword name="$P1B"  value="32" />
         <Keyword name="$PAR"  value="10" />
         <Keyword name="@AUTOFLUORESCENCE"  value="3,FL1-A,FL1-H,FL1-W,0.000309,0.000309,0.000309" />
         <Keyword name="$TIMESTEP"  value="0.001" />
         <Keyword name="$TOT"  value="10230" />
         <Keyword name="$ETIM"  value="10:39:04.17" />
         <Keyword name="$BTIM"  value="10:38:19.46" />
         <Keyword name="$DATE"  value="04-JUN-2021" />
         <Keyword name="$ORIGINALITY"  value="Original" />
         <Keyword name="$FIL"  value="2021-06-04-103819-1.fcs" />
         <Keyword name="$MODE"  value="L" />
         <Keyword name="$DATATYPE"  value="I" />
         <Keyword name="$BYTEORD"  value="1,2,3,4" />
         <Keyword name="$NEXTDATA"  value="0" />
         <Keyword name="@ENDKALUZA"  value="420556" />
         <Keyword name="@BEGINKALUZA"  value="418390" />
         <Keyword name="$ENDANALYSIS"  value="0" />
         <Keyword name="$BEGINANALYSIS"  value="0" />
         <Keyword name="$ENDDATA"  value="418349" />
         <Keyword name="$BEGINDATA"  value="9150" />
         <Keyword name="$ENDSTEXT"  value="0" />
         <Keyword name="$BEGINSTEXT"  value="0" />
         <Keyword name="FJ_FCS_VERSION"  value="3.1" />
       </Keywords>
       <SampleNode name="2021-06-04-103819-1.fcs"  annotation=""  owningGroup=""  expanded="1"  sortPriority="10"  count="10230"  sampleID="2" >
         <Graph smoothing="0"  backColor="#ffffff"  foreColor="#d60000"  type="Histogram"  fast="1"  rowCount="10230" >
           <Axis dimension="x"  name="FL1-A"  label=""  auto="auto" />
           <Axis dimension="y"  name=""  label=""  auto="auto" />
           <GraphSettings level="5%"  smoothingHighResolution="1"  contourHighResolution="1"  histogramSmoothingCount="0"  graphResolution="256"  showOutliers="0"  drawLargeDots="0"  dotsToDraw="8000"  tint="le.chartfill.tinted.40"  lineWeight="le.lineweight.normal"  lineStyle="le.linestyle.solid" />
           <GraphEnvironment showGrid="0"  showAxes="tnlTNL"  showGates="1"  showFreqOnPlots="1"  showGateNameOnPlots="1"  showMedians="0"  showUncomped="0"  addEventParam="0"  lastYAxisName="" >
             <TextTraits font="SansSerif"  size="12"  name="Labels"  style="plain"  color="#000000"  background="#00ffffff"  just="left" />
             <TextTraits font="SansSerif"  size="12"  name="LayoutGates"  style="plain"  color="#000000"  background="#00ffffff"  just="left" />
             <TextTraits font="SansSerif"  size="10"  name="Numbers"  style="plain"  color="#000000"  background="#00ffffff"  just="left" />
             <TextTraits font="SansSerif"  size="10"  name="Legend"  style="plain"  color="#000000"  background="#00ffffff"  just="left" />
             <WindowPosition x="-8"  y="-8"  width="1000"  height="774"  displayed="0"  panelState="---" />
           </GraphEnvironment>
         </Graph>
         <Subpopulations>
           <Population name="ROS Ratio"  annotation=""  owningGroup="All Samples"  expanded="1"  sortPriority="10"  count="2" >
             <Graph smoothing="1"  backColor="#ffffff"  foreColor="#ff0000"  type="Histogram"  fast="1"  rowCount="10230" >
               <Axis dimension="x"  name="FS-H"  label=""  auto="auto" />
               <Axis dimension="y"  name=""  label=""  auto="auto" />
               <GraphSettings level="5%"  smoothingHighResolution="1"  contourHighResolution="1"  histogramSmoothingCount="0"  graphResolution="256"  showOutliers="0"  drawLargeDots="0"  dotsToDraw="8000"  tint="le.chartfill.tinted.40"  lineWeight="le.lineweight.normal"  lineStyle="le.linestyle.solid" />
               <GraphEnvironment showGrid="0"  showAxes="tnlTNL"  showGates="1"  showFreqOnPlots="1"  showGateNameOnPlots="1"  showMedians="0"  showUncomped="0"  addEventParam="0"  lastYAxisName="" >
                 <TextTraits font="SansSerif"  size="12"  name="Labels"  style="plain"  color="#000000"  background="#00ffffff"  just="left" />
                 <TextTraits font="SansSerif"  size="12"  name="LayoutGates"  style="plain"  color="#000000"  background="#00ffffff"  just="left" />
                 <TextTraits font="SansSerif"  size="10"  name="Numbers"  style="plain"  color="#000000"  background="#00ffffff"  just="left" />
                 <TextTraits font="SansSerif"  size="10"  name="Legend"  style="plain"  color="#000000"  background="#00ffffff"  just="left" />
                 <WindowPosition x="141"  y="28"  width="390"  height="634"  displayed="0"  panelState="+--" />
               </GraphEnvironment>
             </Graph>
             <Gate gating:id="ID972986416" >
               <gating:RectangleGate eventsInside="1"  annoOffsetX="0"  annoOffsetY="0"  tint="#000000"  isTinted="0"  lineWeight="Normal"  userDefined="1" >
                 <gating:dimension gating:min="73980.80549366021"  gating:max="745679.7930371271"  yRatio="0.6519823788546255" >
                   <data-type:fcs-dimension data-type:name="FL1-A" />
                 </gating:dimension>
               </gating:RectangleGate>
             </Gate>
           </Population>
         </Subpopulations>
       </SampleNode>
     </Sample>
   </SampleList>
   <TableEditor title="FlowJo Tables:20210808"  current="Table" >
     <Table name="Table"  outputFile="file:/C:/Users/zhang/Table"  color="#00ffffff"  isBatch="0"  quickclose="0"  outputFormat="fj.document.type.table" >
       <PrintLayout flipPattern0="0"  rows="1"  columns="1"  padding="36"  header=""  footer=""  headerActive="0"  footerActive="0"  scalingMode="fj.print.scale.none"  scaling="1"  orientation="1"  width="595.2744"  height="841.8888"  imageableX="72"  imageableY="72"  imageableWidth="451.2744"  imageableHeight="697.8888" />
       <PageSection sectionName="header" >&lt;table width=&quot;100%&quot;&gt;&lt;tr&gt;&lt;td align=&quot;left&quot; valign=&quot;top&quot;&gt;&lt;IMG SRC=&quot;http://www.flowjo.com/home/images/logotypethin.png&quot;&gt;&lt;/IMG&gt;&lt;br/&gt;Tree Star, Inc.&lt;/td&gt;&lt;td align=&quot;right&quot; valign=&quot;top&quot;&gt;Page &lt;PageNumber/&gt;&lt;/td&gt;&lt;/tr&gt;&lt;/table&gt;</PageSection>
       <PageSection sectionName="footer" >&lt;table width=&quot;100%&quot;&gt;&lt;tr&gt;&lt;td align=&quot;left&quot;  valign=&quot;bottom&quot;&gt;&lt;LongDate/&gt;&lt;/td&gt;&lt;td align=&quot;right&quot; valign=&quot;bottom&quot;&gt;&lt;Version/&gt;&lt;/td&gt;&lt;/tr&gt;&lt;/table&gt;</PageSection>
       <Iteration iterationType="SAMPLE"  iterationValue="2021-06-04-103819-1.fcs"  iterationKeyword=""  discriminator=""  panelSize="1"  groupName="workspaceSelection" />
     </Table>
   </TableEditor>
   <LayoutEditor title="FlowJo Layouts---20210808"  current="Layout"  showGrid="0"  showPageBreaks="0"  showGuides="0"  showDebugOutput="0" >
     <Layout name="Layout"  outputFile="file:/C:/Users/zhang/Documents/Layout"  color="#00ffffff"  isBatch="0"  showGrid="0"  showRulers="1"  showDebugOutput="0"  showGuides="0"  showPageBreaks="1"  scale="1" >
       <PrintLayout flipPattern0="0"  rows="1"  columns="1"  padding="36"  header=""  footer=""  headerActive="0"  footerActive="0"  scalingMode="fj.print.scale.none"  scaling="1"  orientation="1"  width="595.2744"  height="841.8888"  imageableX="72"  imageableY="72"  imageableWidth="451.2744"  imageableHeight="697.8888" />
       <PageSection sectionName="header" >&lt;table width=&quot;100%&quot;&gt;&lt;tr&gt;&lt;td align=&quot;left&quot; valign=&quot;top&quot;&gt;&lt;IMG SRC=&quot;http://www.flowjo.com/home/images/logotypethin.png&quot;&gt;&lt;/IMG&gt;&lt;br/&gt;Tree Star, Inc.&lt;/td&gt;&lt;td align=&quot;right&quot; valign=&quot;top&quot;&gt;Page &lt;PageNumber/&gt;&lt;/td&gt;&lt;/tr&gt;&lt;/table&gt;</PageSection>
       <PageSection sectionName="footer" >&lt;table width=&quot;100%&quot;&gt;&lt;tr&gt;&lt;td align=&quot;left&quot;  valign=&quot;bottom&quot;&gt;&lt;LongDate/&gt;&lt;/td&gt;&lt;td align=&quot;right&quot; valign=&quot;bottom&quot;&gt;&lt;Version/&gt;&lt;/td&gt;&lt;/tr&gt;&lt;/table&gt;</PageSection>
       <Iteration iterationType="OFF"  iterationValue="2021-06-04-103819-1.fcs"  iterationKeyword=""  discriminator=""  panelSize="1"  groupName="All Samples" />
       <BatchSettings useCurrentGroup="1"  length="3"  name=""  order="ACROSS"  direction="COLUMNS"  append="0"  destination="toLayout"  separatePages="0"  launchApp="1"  header="0"  footer="0"  commandLineBatch="0" />
       <FigList>
         <ChartData x="48"  y="3"  width="400"  height="394"  lineWeight="Hairline"  fill="#ffffff"  stroke="#000000"  lineStyle="Solid"  gradientColor="#808080"  gradientStyle="le.gradientstyle.none"  enabled="1"  xScale="0.015625"  yScale="0.015390625"  aspectRatioLock="0"  alpha="1"  figID="com.treestar.flowjo.charting.FigChartBox@9656d11#1622811168613"  rotation="0"  lock="0"  sizeLock="0"  contentLock="0"  wantsDrops="0"  dependents="1"  showSampleName="1"  showFullPath="1"  showFreq="0"  showCount="1"  showPopulationName="1"  showGraphTitle="0"  showMedians="0"  useShortName="1"  showKeyword="0"  keyword=""  showStatistic="0"  statistic=""  offsetHistograms="0"  offsetX="0"  offsetY="0"  flipH="0"  flipV="0"  showAdjunctHistograms="0"  scaleH="1.5625"  scaleV="1.5390625"  panelIndex="-1"  z="0" >
           <Graph smoothing="1"  backColor="#ffffff"  foreColor="#ff0000"  type="Histogram"  fast="1"  rowCount="10641" >
             <Axis dimension="x"  name="FL1-A"  label=""  auto="auto" />
             <Axis dimension="y"  name=""  label=""  auto="auto" />
             <GraphSettings level="5%"  smoothingHighResolution="1"  contourHighResolution="1"  histogramSmoothingCount="0"  graphResolution="256"  showOutliers="0"  drawLargeDots="0"  dotsToDraw="8000"  tint="le.chartfill.tinted.40"  lineWeight="le.lineweight.normal"  lineStyle="le.linestyle.solid" />
             <GraphEnvironment showGrid="0"  showAxes=""  showGates="1"  showFreqOnPlots="1"  showGateNameOnPlots="1"  showMedians="0"  showUncomped="0"  addEventParam="0"  lastYAxisName="" >
               <TextTraits font="SansSerif"  size="12"  name="Labels"  style="plain"  color="#000000"  background="#00ffffff"  just="left" />
               <TextTraits font="SansSerif"  size="12"  name="LayoutGates"  style="plain"  color="#000000"  background="#00ffffff"  just="left" />
               <TextTraits font="SansSerif"  size="10"  name="Numbers"  style="plain"  color="#000000"  background="#00ffffff"  just="left" />
               <TextTraits font="SansSerif"  size="10"  name="Legend"  style="plain"  color="#000000"  background="#00ffffff"  just="left" />
               <WindowPosition x="-8"  y="-8"  width="1000"  height="890"  displayed="1"  panelState="+--" />
             </GraphEnvironment>
           </Graph>
           <Annotation lineWeight="NoLine"  fill="#00ffffff"  stroke="#808080"  lineStyle="Solid"  gradientColor="#808080"  gradientStyle="le.gradientstyle.none"  enabled="1"  xScale="1"  yScale="1"  aspectRatioLock="0"  alpha="1"  figID="com.treestar.flowjo.charting.FigChartAnnotation@6033570c#1622811168619"  rotation="0"  lock="0"  sizeLock="0"  contentLock="0"  wantsDrops="0"  autoFitContents="0"  autoMinimumSize="1"  padding="5,5,5,5" >
             <Content>&amp;#xA;&amp;lt;b&amp;gt;&amp;lt;font style=&amp;quot;font-size:18pt;&amp;quot;&amp;gt;control&amp;lt;/font&amp;gt;&amp;lt;/b&amp;gt;</Content>
             <WindowPosition x="159"  y="449"  width="72"  height="42"  displayed="1"  panelState="" />
           </Annotation>
           <Legend lineWeight="Hairline"  fill="#ffffff"  stroke="#000000"  lineStyle="Solid"  gradientColor="#808080"  gradientStyle="le.gradientstyle.none"  enabled="1"  xScale="1"  yScale="1"  aspectRatioLock="0"  alpha="1"  figID="com.treestar.flowjo.charting.legend.FigLegend@4a98062b#1622811168619"  rotation="0"  lock="0"  sizeLock="0"  contentLock="0"  wantsDrops="0"  rows="3"  columns="4"  drawGrid="1"  autoFitContents="0"  showHeader="1" >
             <RowSizes>
               <Size index="0"  value="15" />
               <Size index="1"  value="15" />
               <Size index="2"  value="15" />
             </RowSizes>
             <ColSizes>
               <Size index="0"  value="15" />
               <Size index="1"  value="15" />
               <Size index="2"  value="15" />
               <Size index="3"  value="15" />
             </ColSizes>
             <WindowPosition x="308"  y="66"  width="60"  height="45"  displayed="0"  panelState="" />
             <Columns>
               <Anno name="fj.anno.samplename" />
               <Anno name="fj.anno.popname" />
               <Statistic name="Count"  ancestor=""  correlate="" />
             </Columns>
           </Legend>
           <Ancestry lineWeight="Hairline"  fill="#ffffff"  stroke="#000000"  lineStyle="Solid"  gradientColor="#808080"  gradientStyle="le.gradientstyle.none"  enabled="1"  xScale="1"  yScale="1"  aspectRatioLock="0"  alpha="1"  figID="com.treestar.flowjo.charting.FigChartRow@229b88c6#1622811168618"  rotation="0"  lock="0"  sizeLock="0"  contentLock="0"  wantsDrops="0"  backgating="0"  horizontal="0"  backgatingLargeDots="0"  backgatingContours="0" >
             <WindowPosition x="28"  y="66"  width="0"  height="1"  displayed="0"  panelState="" />
           </Ancestry>
           <Multigraph lineWeight="Hairline"  fill="#00ffffff"  stroke="#000000"  lineStyle="Solid"  gradientColor="#808080"  gradientStyle="le.gradientstyle.none"  enabled="1"  xScale="1"  yScale="1"  aspectRatioLock="1"  alpha="1"  figID="com.treestar.flowjo.charting.FigChartGrid@113090ea#1622811168619"  rotation="0"  lock="0"  sizeLock="0"  contentLock="0"  wantsDrops="0"  annoOffsetX="0"  annoOffsetY="0"  type="NONE"  rows="0"  columns="0" >
             <WindowPosition x="28"  y="66"  width="0"  height="1"  displayed="0"  panelState="" />
             <Parameters/>
           </Multigraph>
           <PopModelList>
             <DataLayer path=""  panelValue="1"  discriminatorValue=""  sampleGMID="2"  sampleID="4" >
               <LegendSpec color="#ff0000"  text=""  chartFill="le.chartfill.tinted.40"  lineWeight="Normal"  lineStyle="Solid"  control="0" />
             </DataLayer>
           </PopModelList>
           <WindowPosition x="48"  y="3"  width="400"  height="394"  displayed="1"  panelState="" />
         </ChartData>
         <ChartData x="503"  y="3"  width="396"  height="399"  lineWeight="Hairline"  fill="#ffffff"  stroke="#000000"  lineStyle="Solid"  gradientColor="#808080"  gradientStyle="le.gradientstyle.none"  enabled="1"  xScale="0.01546875"  yScale="0.0155859375"  aspectRatioLock="0"  alpha="1"  figID="com.treestar.flowjo.charting.FigChartBox@7c9b6e6#1622811267165"  rotation="0"  lock="0"  sizeLock="0"  contentLock="0"  wantsDrops="0"  dependents="1"  showSampleName="1"  showFullPath="1"  showFreq="0"  showCount="1"  showPopulationName="1"  showGraphTitle="0"  showMedians="0"  useShortName="1"  showKeyword="0"  keyword=""  showStatistic="0"  statistic=""  offsetHistograms="0"  offsetX="0"  offsetY="0"  flipH="0"  flipV="0"  showAdjunctHistograms="0"  scaleH="1.546875"  scaleV="1.55859375"  panelIndex="-1"  z="9" >
           <Graph smoothing="1"  backColor="#ffffff"  foreColor="#ff0000"  type="Histogram"  fast="1"  rowCount="10639" >
             <Axis dimension="x"  name="FL1-A"  label=""  auto="auto" />
             <Axis dimension="y"  name=""  label=""  auto="auto" />
             <GraphSettings level="5%"  smoothingHighResolution="1"  contourHighResolution="1"  histogramSmoothingCount="0"  graphResolution="256"  showOutliers="0"  drawLargeDots="0"  dotsToDraw="8000"  tint="le.chartfill.tinted.40"  lineWeight="le.lineweight.normal"  lineStyle="le.linestyle.solid" />
             <GraphEnvironment showGrid="0"  showAxes=""  showGates="1"  showFreqOnPlots="1"  showGateNameOnPlots="1"  showMedians="0"  showUncomped="0"  addEventParam="0"  lastYAxisName="" >
               <TextTraits font="SansSerif"  size="12"  name="Labels"  style="plain"  color="#000000"  background="#00ffffff"  just="left" />
               <TextTraits font="SansSerif"  size="12"  name="LayoutGates"  style="plain"  color="#000000"  background="#00ffffff"  just="left" />
               <TextTraits font="SansSerif"  size="10"  name="Numbers"  style="plain"  color="#000000"  background="#00ffffff"  just="left" />
               <TextTraits font="SansSerif"  size="10"  name="Legend"  style="plain"  color="#000000"  background="#00ffffff"  just="left" />
               <WindowPosition x="-8"  y="-8"  width="1000"  height="890"  displayed="1"  panelState="+--" />
             </GraphEnvironment>
           </Graph>
           <Annotation lineWeight="NoLine"  fill="#00ffffff"  stroke="#808080"  lineStyle="Solid"  gradientColor="#808080"  gradientStyle="le.gradientstyle.none"  enabled="1"  xScale="1"  yScale="1"  aspectRatioLock="0"  alpha="1"  figID="com.treestar.flowjo.charting.FigChartAnnotation@2b8b35f2#1622811267170"  rotation="0"  lock="0"  sizeLock="0"  contentLock="0"  wantsDrops="0"  autoFitContents="0"  autoMinimumSize="1"  padding="5,5,5,5" >
             <Content>&amp;#xA;&amp;lt;b&amp;gt;&amp;lt;font style=&amp;quot;font-size:18pt;&amp;quot;&amp;gt;5ug/L&amp;lt;/font&amp;gt;&amp;lt;/b&amp;gt;</Content>
             <WindowPosition x="162"  y="452"  width="61"  height="42"  displayed="1"  panelState="" />
           </Annotation>
           <Legend lineWeight="Hairline"  fill="#ffffff"  stroke="#000000"  lineStyle="Solid"  gradientColor="#808080"  gradientStyle="le.gradientstyle.none"  enabled="1"  xScale="1"  yScale="1"  aspectRatioLock="0"  alpha="1"  figID="com.treestar.flowjo.charting.legend.FigLegend@4082b933#1622811267170"  rotation="0"  lock="0"  sizeLock="0"  contentLock="0"  wantsDrops="0"  rows="3"  columns="4"  drawGrid="1"  autoFitContents="0"  showHeader="1" >
             <RowSizes>
               <Size index="0"  value="15" />
               <Size index="1"  value="15" />
               <Size index="2"  value="15" />
             </RowSizes>
             <ColSizes>
               <Size index="0"  value="15" />
               <Size index="1"  value="15" />
               <Size index="2"  value="15" />
               <Size index="3"  value="15" />
             </ColSizes>
             <WindowPosition x="420"  y="0"  width="60"  height="45"  displayed="0"  panelState="" />
             <Columns>
               <Anno name="fj.anno.samplename" />
               <Anno name="fj.anno.popname" />
               <Statistic name="Count"  ancestor=""  correlate="" />
             </Columns>
           </Legend>
           <Ancestry lineWeight="Hairline"  fill="#ffffff"  stroke="#000000"  lineStyle="Solid"  gradientColor="#808080"  gradientStyle="le.gradientstyle.none"  enabled="1"  xScale="1"  yScale="1"  aspectRatioLock="0"  alpha="1"  figID="com.treestar.flowjo.charting.FigChartRow@1b271ded#1622811267169"  rotation="0"  lock="0"  sizeLock="0"  contentLock="0"  wantsDrops="0"  backgating="0"  horizontal="0"  backgatingLargeDots="0"  backgatingContours="0" >
             <WindowPosition x="140"  y="0"  width="0"  height="1"  displayed="0"  panelState="" />
           </Ancestry>
           <Multigraph lineWeight="Hairline"  fill="#00ffffff"  stroke="#000000"  lineStyle="Solid"  gradientColor="#808080"  gradientStyle="le.gradientstyle.none"  enabled="1"  xScale="1"  yScale="1"  aspectRatioLock="1"  alpha="1"  figID="com.treestar.flowjo.charting.FigChartGrid@251dc088#1622811267170"  rotation="0"  lock="0"  sizeLock="0"  contentLock="0"  wantsDrops="0"  annoOffsetX="0"  annoOffsetY="0"  type="NONE"  rows="0"  columns="0" >
             <WindowPosition x="140"  y="0"  width="0"  height="1"  displayed="0"  panelState="" />
             <Parameters/>
           </Multigraph>
           <PopModelList>
             <DataLayer path=""  panelValue="1"  discriminatorValue=""  sampleGMID="3"  sampleID="5" >
               <LegendSpec color="#ff0000"  text=""  chartFill="le.chartfill.tinted.40"  lineWeight="Normal"  lineStyle="Solid"  control="0" />
             </DataLayer>
           </PopModelList>
           <WindowPosition x="503"  y="3"  width="396"  height="399"  displayed="1"  panelState="" />
         </ChartData>
         <ChartData x="952"  y="5"  width="396"  height="402"  lineWeight="Hairline"  fill="#ffffff"  stroke="#000000"  lineStyle="Solid"  gradientColor="#808080"  gradientStyle="le.gradientstyle.none"  enabled="1"  xScale="0.01546875"  yScale="0.015703125"  aspectRatioLock="0"  alpha="1"  figID="com.treestar.flowjo.charting.FigChartBox@3a3623c3#1622811327506"  rotation="0"  lock="0"  sizeLock="0"  contentLock="0"  wantsDrops="0"  dependents="1"  showSampleName="1"  showFullPath="1"  showFreq="0"  showCount="1"  showPopulationName="1"  showGraphTitle="0"  showMedians="0"  useShortName="1"  showKeyword="0"  keyword=""  showStatistic="0"  statistic=""  offsetHistograms="0"  offsetX="0"  offsetY="0"  flipH="0"  flipV="0"  showAdjunctHistograms="0"  scaleH="1.546875"  scaleV="1.5703125"  panelIndex="-1"  z="18" >
           <Graph smoothing="1"  backColor="#ffffff"  foreColor="#ff0000"  type="Histogram"  fast="1"  rowCount="10531" >
             <Axis dimension="x"  name="FL1-A"  label=""  auto="auto" />
             <Axis dimension="y"  name=""  label=""  auto="auto" />
             <GraphSettings level="5%"  smoothingHighResolution="1"  contourHighResolution="1"  histogramSmoothingCount="0"  graphResolution="256"  showOutliers="0"  drawLargeDots="0"  dotsToDraw="8000"  tint="le.chartfill.tinted.40"  lineWeight="le.lineweight.normal"  lineStyle="le.linestyle.solid" />
             <GraphEnvironment showGrid="0"  showAxes=""  showGates="1"  showFreqOnPlots="1"  showGateNameOnPlots="1"  showMedians="0"  showUncomped="0"  addEventParam="0"  lastYAxisName="" >
               <TextTraits font="SansSerif"  size="12"  name="Labels"  style="plain"  color="#000000"  background="#00ffffff"  just="left" />
               <TextTraits font="SansSerif"  size="12"  name="LayoutGates"  style="plain"  color="#000000"  background="#00ffffff"  just="left" />
               <TextTraits font="SansSerif"  size="10"  name="Numbers"  style="plain"  color="#000000"  background="#00ffffff"  just="left" />
               <TextTraits font="SansSerif"  size="10"  name="Legend"  style="plain"  color="#000000"  background="#00ffffff"  just="left" />
               <WindowPosition x="-8"  y="-8"  width="1000"  height="890"  displayed="1"  panelState="+--" />
             </GraphEnvironment>
           </Graph>
           <Annotation lineWeight="NoLine"  fill="#00ffffff"  stroke="#808080"  lineStyle="Solid"  gradientColor="#808080"  gradientStyle="le.gradientstyle.none"  enabled="1"  xScale="1"  yScale="1"  aspectRatioLock="0"  alpha="1"  figID="com.treestar.flowjo.charting.FigChartAnnotation@51139b20#1622811327510"  rotation="0"  lock="0"  sizeLock="0"  contentLock="0"  wantsDrops="0"  autoFitContents="0"  autoMinimumSize="1"  padding="5,5,5,5" >
             <Content>&amp;#xA;&amp;lt;b&amp;gt;&amp;lt;font face=&amp;quot;SansSerif&amp;quot; color=&amp;quot;#000000&amp;quot; style=&amp;quot;font-size:18pt;&amp;quot;&amp;gt;10ug/L&amp;lt;/font&amp;gt;&amp;lt;/b&amp;gt;</Content>
             <WindowPosition x="158"  y="458"  width="74"  height="42"  displayed="1"  panelState="" />
           </Annotation>
           <Legend lineWeight="Hairline"  fill="#ffffff"  stroke="#000000"  lineStyle="Solid"  gradientColor="#808080"  gradientStyle="le.gradientstyle.none"  enabled="1"  xScale="1"  yScale="1"  aspectRatioLock="0"  alpha="1"  figID="com.treestar.flowjo.charting.legend.FigLegend@5e2d7b75#1622811327510"  rotation="0"  lock="0"  sizeLock="0"  contentLock="0"  wantsDrops="0"  rows="3"  columns="4"  drawGrid="1"  autoFitContents="0"  showHeader="1" >
             <RowSizes>
               <Size index="0"  value="15" />
               <Size index="1"  value="15" />
               <Size index="2"  value="15" />
             </RowSizes>
             <ColSizes>
               <Size index="0"  value="15" />
               <Size index="1"  value="15" />
               <Size index="2"  value="15" />
               <Size index="3"  value="15" />
             </ColSizes>
             <WindowPosition x="416"  y="6"  width="60"  height="45"  displayed="0"  panelState="" />
             <Columns>
               <Anno name="fj.anno.samplename" />
               <Anno name="fj.anno.popname" />
               <Statistic name="Count"  ancestor=""  correlate="" />
             </Columns>
           </Legend>
           <Ancestry lineWeight="Hairline"  fill="#ffffff"  stroke="#000000"  lineStyle="Solid"  gradientColor="#808080"  gradientStyle="le.gradientstyle.none"  enabled="1"  xScale="1"  yScale="1"  aspectRatioLock="0"  alpha="1"  figID="com.treestar.flowjo.charting.FigChartRow@3b0bfe12#1622811327508"  rotation="0"  lock="0"  sizeLock="0"  contentLock="0"  wantsDrops="0"  backgating="0"  horizontal="0"  backgatingLargeDots="0"  backgatingContours="0" >
             <WindowPosition x="136"  y="6"  width="0"  height="1"  displayed="0"  panelState="" />
           </Ancestry>
           <Multigraph lineWeight="Hairline"  fill="#00ffffff"  stroke="#000000"  lineStyle="Solid"  gradientColor="#808080"  gradientStyle="le.gradientstyle.none"  enabled="1"  xScale="1"  yScale="1"  aspectRatioLock="1"  alpha="1"  figID="com.treestar.flowjo.charting.FigChartGrid@10556e07#1622811327509"  rotation="0"  lock="0"  sizeLock="0"  contentLock="0"  wantsDrops="0"  annoOffsetX="0"  annoOffsetY="0"  type="NONE"  rows="0"  columns="0" >
             <WindowPosition x="136"  y="6"  width="0"  height="1"  displayed="0"  panelState="" />
             <Parameters/>
           </Multigraph>
           <PopModelList>
             <DataLayer path=""  panelValue="1"  discriminatorValue=""  sampleGMID="4"  sampleID="6" >
               <LegendSpec color="#ff0000"  text=""  chartFill="le.chartfill.tinted.40"  lineWeight="Normal"  lineStyle="Solid"  control="0" />
             </DataLayer>
           </PopModelList>
           <WindowPosition x="952"  y="5"  width="396"  height="402"  displayed="1"  panelState="" />
         </ChartData>
         <ChartData x="1856"  y="4"  width="394"  height="412"  lineWeight="Hairline"  fill="#ffffff"  stroke="#000000"  lineStyle="Solid"  gradientColor="#808080"  gradientStyle="le.gradientstyle.none"  enabled="1"  xScale="0.015390625"  yScale="0.01609375"  aspectRatioLock="0"  alpha="1"  figID="com.treestar.flowjo.charting.FigChartBox@bf020af#1622813029764"  rotation="0"  lock="0"  sizeLock="0"  contentLock="0"  wantsDrops="0"  dependents="1"  showSampleName="1"  showFullPath="1"  showFreq="0"  showCount="1"  showPopulationName="1"  showGraphTitle="0"  showMedians="0"  useShortName="1"  showKeyword="0"  keyword=""  showStatistic="0"  statistic=""  offsetHistograms="0"  offsetX="0"  offsetY="0"  flipH="0"  flipV="0"  showAdjunctHistograms="0"  scaleH="1.5390625"  scaleV="1.609375"  panelIndex="-1"  z="27" >
           <Graph smoothing="1"  backColor="#ffffff"  foreColor="#ff0000"  type="Histogram"  fast="1"  rowCount="10554" >
             <Axis dimension="x"  name="FL1-A"  label=""  auto="auto" />
             <Axis dimension="y"  name=""  label=""  auto="auto" />
             <GraphSettings level="5%"  smoothingHighResolution="1"  contourHighResolution="1"  histogramSmoothingCount="0"  graphResolution="256"  showOutliers="0"  drawLargeDots="0"  dotsToDraw="8000"  tint="le.chartfill.tinted.40"  lineWeight="le.lineweight.normal"  lineStyle="le.linestyle.solid" />
             <GraphEnvironment showGrid="0"  showAxes=""  showGates="1"  showFreqOnPlots="1"  showGateNameOnPlots="1"  showMedians="0"  showUncomped="0"  addEventParam="0"  lastYAxisName="" >
               <TextTraits font="SansSerif"  size="12"  name="Labels"  style="plain"  color="#000000"  background="#00ffffff"  just="left" />
               <TextTraits font="SansSerif"  size="12"  name="LayoutGates"  style="plain"  color="#000000"  background="#00ffffff"  just="left" />
               <TextTraits font="SansSerif"  size="10"  name="Numbers"  style="plain"  color="#000000"  background="#00ffffff"  just="left" />
               <TextTraits font="SansSerif"  size="10"  name="Legend"  style="plain"  color="#000000"  background="#00ffffff"  just="left" />
               <WindowPosition x="-8"  y="-8"  width="1000"  height="890"  displayed="1"  panelState="+--" />
             </GraphEnvironment>
           </Graph>
           <Annotation lineWeight="NoLine"  fill="#00ffffff"  stroke="#808080"  lineStyle="Solid"  gradientColor="#808080"  gradientStyle="le.gradientstyle.none"  enabled="1"  xScale="1"  yScale="1"  aspectRatioLock="0"  alpha="1"  figID="com.treestar.flowjo.charting.FigChartAnnotation@41cb0ed6#1622813029764"  rotation="0"  lock="0"  sizeLock="0"  contentLock="0"  wantsDrops="0"  autoFitContents="0"  autoMinimumSize="1"  padding="5,5,5,5" >
             <Content>&amp;#xA;&amp;lt;b&amp;gt;&amp;lt;font face=&amp;quot;SansSerif&amp;quot; color=&amp;quot;#000000&amp;quot; style=&amp;quot;font-size:18pt;&amp;quot;&amp;gt;TP+CAT&amp;lt;/font&amp;gt;&amp;lt;/b&amp;gt;</Content>
             <WindowPosition x="150"  y="462"  width="87"  height="42"  displayed="1"  panelState="" />
           </Annotation>
           <Legend lineWeight="Hairline"  fill="#ffffff"  stroke="#000000"  lineStyle="Solid"  gradientColor="#808080"  gradientStyle="le.gradientstyle.none"  enabled="1"  xScale="1"  yScale="1"  aspectRatioLock="0"  alpha="1"  figID="com.treestar.flowjo.charting.legend.FigLegend@7a3b2558#1622813029764"  rotation="0"  lock="0"  sizeLock="0"  contentLock="0"  wantsDrops="0"  rows="3"  columns="4"  drawGrid="1"  autoFitContents="0"  showHeader="1" >
             <RowSizes>
               <Size index="0"  value="15" />
               <Size index="1"  value="15" />
               <Size index="2"  value="15" />
             </RowSizes>
             <ColSizes>
               <Size index="0"  value="15" />
               <Size index="1"  value="15" />
               <Size index="2"  value="15" />
               <Size index="3"  value="15" />
             </ColSizes>
             <WindowPosition x="418"  y="0"  width="60"  height="45"  displayed="0"  panelState="" />
             <Columns>
               <Anno name="fj.anno.samplename" />
               <Anno name="fj.anno.popname" />
               <Statistic name="Count"  ancestor=""  correlate="" />
             </Columns>
           </Legend>
           <Ancestry lineWeight="Hairline"  fill="#ffffff"  stroke="#000000"  lineStyle="Solid"  gradientColor="#808080"  gradientStyle="le.gradientstyle.none"  enabled="1"  xScale="1"  yScale="1"  aspectRatioLock="0"  alpha="1"  figID="com.treestar.flowjo.charting.FigChartRow@63815614#1622813029764"  rotation="0"  lock="0"  sizeLock="0"  contentLock="0"  wantsDrops="0"  backgating="0"  horizontal="0"  backgatingLargeDots="0"  backgatingContours="0" >
             <WindowPosition x="138"  y="0"  width="0"  height="1"  displayed="0"  panelState="" />
           </Ancestry>
           <Multigraph lineWeight="Hairline"  fill="#00ffffff"  stroke="#000000"  lineStyle="Solid"  gradientColor="#808080"  gradientStyle="le.gradientstyle.none"  enabled="1"  xScale="1"  yScale="1"  aspectRatioLock="1"  alpha="1"  figID="com.treestar.flowjo.charting.FigChartGrid@11f330cb#1622813029764"  rotation="0"  lock="0"  sizeLock="0"  contentLock="0"  wantsDrops="0"  annoOffsetX="0"  annoOffsetY="0"  type="NONE"  rows="0"  columns="0" >
             <WindowPosition x="138"  y="0"  width="0"  height="1"  displayed="0"  panelState="" />
             <Parameters/>
           </Multigraph>
           <PopModelList>
             <DataLayer path=""  panelValue="1"  discriminatorValue=""  sampleGMID="6"  sampleID="8" >
               <LegendSpec color="#ff0000"  text=""  chartFill="le.chartfill.tinted.40"  lineWeight="Normal"  lineStyle="Solid"  control="0" />
             </DataLayer>
           </PopModelList>
           <WindowPosition x="1856"  y="4"  width="394"  height="412"  displayed="1"  panelState="" />
         </ChartData>
         <ChartData x="1404"  y="6"  width="387"  height="405"  lineWeight="Hairline"  fill="#ffffff"  stroke="#000000"  lineStyle="Solid"  gradientColor="#808080"  gradientStyle="le.gradientstyle.none"  enabled="1"  xScale="0.0151171875"  yScale="0.0158203125"  aspectRatioLock="0"  alpha="1"  figID="com.treestar.flowjo.charting.FigChartBox@572b8dd#1622813080286"  rotation="0"  lock="0"  sizeLock="0"  contentLock="0"  wantsDrops="0"  dependents="1"  showSampleName="1"  showFullPath="1"  showFreq="0"  showCount="1"  showPopulationName="1"  showGraphTitle="0"  showMedians="0"  useShortName="1"  showKeyword="0"  keyword=""  showStatistic="0"  statistic=""  offsetHistograms="0"  offsetX="0"  offsetY="0"  flipH="0"  flipV="0"  showAdjunctHistograms="0"  scaleH="1.51171875"  scaleV="1.58203125"  panelIndex="-1"  z="36" >
           <Graph smoothing="1"  backColor="#ffffff"  foreColor="#ff0000"  type="Histogram"  fast="1"  rowCount="10553" >
             <Axis dimension="x"  name="FL1-A"  label=""  auto="auto" />
             <Axis dimension="y"  name=""  label=""  auto="auto" />
             <GraphSettings level="5%"  smoothingHighResolution="1"  contourHighResolution="1"  histogramSmoothingCount="0"  graphResolution="256"  showOutliers="0"  drawLargeDots="0"  dotsToDraw="8000"  tint="le.chartfill.tinted.40"  lineWeight="le.lineweight.normal"  lineStyle="le.linestyle.solid" />
             <GraphEnvironment showGrid="0"  showAxes=""  showGates="1"  showFreqOnPlots="1"  showGateNameOnPlots="1"  showMedians="0"  showUncomped="0"  addEventParam="0"  lastYAxisName="" >
               <TextTraits font="SansSerif"  size="12"  name="Labels"  style="plain"  color="#000000"  background="#00ffffff"  just="left" />
               <TextTraits font="SansSerif"  size="12"  name="LayoutGates"  style="plain"  color="#000000"  background="#00ffffff"  just="left" />
               <TextTraits font="SansSerif"  size="10"  name="Numbers"  style="plain"  color="#000000"  background="#00ffffff"  just="left" />
               <TextTraits font="SansSerif"  size="10"  name="Legend"  style="plain"  color="#000000"  background="#00ffffff"  just="left" />
               <WindowPosition x="-8"  y="-8"  width="1000"  height="890"  displayed="1"  panelState="+--" />
             </GraphEnvironment>
           </Graph>
           <Annotation lineWeight="NoLine"  fill="#00ffffff"  stroke="#808080"  lineStyle="Solid"  gradientColor="#808080"  gradientStyle="le.gradientstyle.none"  enabled="1"  xScale="1"  yScale="1"  aspectRatioLock="0"  alpha="1"  figID="com.treestar.flowjo.charting.FigChartAnnotation@148e59#1622813080286"  rotation="0"  lock="0"  sizeLock="0"  contentLock="0"  wantsDrops="0"  autoFitContents="0"  autoMinimumSize="1"  padding="5,5,5,5" >
             <Content>&amp;#xA;&amp;lt;b&amp;gt;&amp;lt;font face=&amp;quot;SansSerif&amp;quot; color=&amp;quot;#000000&amp;quot; style=&amp;quot;font-size:18pt;&amp;quot;&amp;gt;20ug/L&amp;lt;/font&amp;gt;&amp;lt;/b&amp;gt;</Content>
             <WindowPosition x="150"  y="456"  width="74"  height="42"  displayed="1"  panelState="" />
           </Annotation>
           <Legend lineWeight="Hairline"  fill="#ffffff"  stroke="#000000"  lineStyle="Solid"  gradientColor="#808080"  gradientStyle="le.gradientstyle.none"  enabled="1"  xScale="1"  yScale="1"  aspectRatioLock="0"  alpha="1"  figID="com.treestar.flowjo.charting.legend.FigLegend@458d7519#1622813080286"  rotation="0"  lock="0"  sizeLock="0"  contentLock="0"  wantsDrops="0"  rows="3"  columns="4"  drawGrid="1"  autoFitContents="0"  showHeader="1" >
             <RowSizes>
               <Size index="0"  value="15" />
               <Size index="1"  value="15" />
               <Size index="2"  value="15" />
             </RowSizes>
             <ColSizes>
               <Size index="0"  value="15" />
               <Size index="1"  value="15" />
               <Size index="2"  value="15" />
               <Size index="3"  value="15" />
             </ColSizes>
             <WindowPosition x="411"  y="0"  width="60"  height="45"  displayed="0"  panelState="" />
             <Columns>
               <Anno name="fj.anno.samplename" />
               <Anno name="fj.anno.popname" />
               <Statistic name="Count"  ancestor=""  correlate="" />
             </Columns>
           </Legend>
           <Ancestry lineWeight="Hairline"  fill="#ffffff"  stroke="#000000"  lineStyle="Solid"  gradientColor="#808080"  gradientStyle="le.gradientstyle.none"  enabled="1"  xScale="1"  yScale="1"  aspectRatioLock="0"  alpha="1"  figID="com.treestar.flowjo.charting.FigChartRow@7a674e9b#1622813080286"  rotation="0"  lock="0"  sizeLock="0"  contentLock="0"  wantsDrops="0"  backgating="0"  horizontal="0"  backgatingLargeDots="0"  backgatingContours="0" >
             <WindowPosition x="131"  y="0"  width="0"  height="1"  displayed="0"  panelState="" />
           </Ancestry>
           <Multigraph lineWeight="Hairline"  fill="#00ffffff"  stroke="#000000"  lineStyle="Solid"  gradientColor="#808080"  gradientStyle="le.gradientstyle.none"  enabled="1"  xScale="1"  yScale="1"  aspectRatioLock="1"  alpha="1"  figID="com.treestar.flowjo.charting.FigChartGrid@1459e0e5#1622813080286"  rotation="0"  lock="0"  sizeLock="0"  contentLock="0"  wantsDrops="0"  annoOffsetX="0"  annoOffsetY="0"  type="NONE"  rows="0"  columns="0" >
             <WindowPosition x="131"  y="0"  width="0"  height="1"  displayed="0"  panelState="" />
             <Parameters/>
           </Multigraph>
           <PopModelList>
             <DataLayer path=""  panelValue="1"  discriminatorValue=""  sampleGMID="5"  sampleID="7" >
               <LegendSpec color="#ff0000"  text=""  chartFill="le.chartfill.tinted.40"  lineWeight="Normal"  lineStyle="Solid"  control="0" />
             </DataLayer>
           </PopModelList>
           <WindowPosition x="1404"  y="6"  width="387"  height="405"  displayed="1"  panelState="" />
         </ChartData>
       </FigList>
     </Layout>
     <WindowPosition x="10"  y="10"  width="990"  height="890"  displayed="0" />
   </LayoutEditor>
   <Scripts>
     <Script lang="text/javascript"  name="New Script" />
   </Scripts>
   <Experiment>
     <PlateModel name="Plate"  color="#00ffffff"  rows="8"  columns="12"  plateID="00000"  expID="000-00000"  format="Plate"  showNEntries="1"  peHeatmap="1"  peShowEnums="1"  peThickBorders="1" >
       <PrintLayout flipPattern0="0"  rows="1"  columns="1"  padding="36"  header=""  footer=""  headerActive="1"  footerActive="1"  scalingMode="fj.print.scale.none"  scaling="1"  orientation="1"  width="595.2744"  height="841.8888"  imageableX="72"  imageableY="72"  imageableWidth="451.2744"  imageableHeight="697.8888" />
     </PlateModel>
     <PlateEditorState>
       <KeywordList>
         <Keyword attribute="Assay"  value="GFP Reporter" />
         <Keyword attribute="Time point"  value="24hr" />
         <Keyword attribute="Treatment &quot;Drug A&quot;"  value="10ug/L" />
       </KeywordList>
       <StagingArea>
         <StagingWell/>
         <StagingWell/>
         <StagingWell/>
         <StagingWell/>
       </StagingArea>
     </PlateEditorState>
   </Experiment>
   <Exports/>
   <SOPS/>
   <experiment/>
 </Workspace>
