# Supplementary material for: Protection of catalpol against triptolide-induced hepatotoxicity by inhibiting excessive autophagy via the PERK-ATF4-CHOP pathway
Source: PeerJ. 2022 Jan 5;10:e12759. doi: 10.7717/peerj.12759 (PMC8742543; doi:10.7717/peerj.12759)
Supplement: Supplemental Information 5 — control: 5, 10, 20 ug/L [file peerj-10-12759-s005.zip › data 3-2/Flow cytometryú¿ROSú⌐/06.04ROS(K.5.10.20.20+CAT)/20210604.wsp]

<?xml version="1.0" encoding="UTF-8"?>
 <Workspace version="20.0"  modDate="Fri Jun 04 20:33:14 CST 2021"  flowJoVersion="10.0.7r2"  drawRowBorders="1"  drawColumnBorders="1"  curGroup="All Samples"  groupPaneHeight="-1"  xmlns:xsi="http://www.w3.org/2001/XMLSchema-instance"  xmlns:gating="http://www.isac-net.org/std/Gating-ML/v2.0/gating"  xmlns:transforms="http://www.isac-net.org/std/Gating-ML/v2.0/transformations"  xmlns:data-type="http://www.isac-net.org/std/Gating-ML/v2.0/datatypes"  xsi:schemaLocation="http://www.isac-net.org/std/Gating-ML/v2.0/gating http://www.isac-net.org/std/Gating-ML/v2.0/gating/Gating-ML.v2.0.xsd http://www.isac-net.org/std/Gating-ML/v2.0/transformations http://www.isac-net.org/std/Gating-ML/v2.0/gating/Transformations.v2.0.xsd http://www.isac-net.org/std/Gating-ML/v2.0/datatypes http://www.isac-net.org/std/Gating-ML/v2.0/gating/DataTypes.v2.0.xsd "  nonAutoSaveFileName="file:/C:/Users/zhang/Desktop/sci/perk-chop调控自噬减轻肝毒性/补小论文数据/流式/06.04ROS(K.5.10.20.20+CAT)/20210604.wsp" >
   <WindowPosition x="-8"  y="-8"  width="1479"  height="890"  displayed="1"  panelState="" />
   <TextTraits font="SansSerif"  size="12"  name=""  style="plain"  color="#000000"  background="#00ffffff"  just="left" />
   <Columns>
     <TColumn width="587" >
       <Property key="fj.appnode.prop.name" />
     </TColumn>
     <TColumn width="428" >
       <Property key="fj.appnode.prop.statistic" />
     </TColumn>
     <TColumn width="427" >
       <Property key="fj.appnode.prop.ncells" />
     </TColumn>
   </Columns>
   <Matrices/>
   <Cytometers>
     <Cytometer name="GALLIOS"  cyt="Gallios (Kaluza)"  useFCS3="1"  extraNegs="0"  widthBasis="-1"  linMin="0"  logMin="0.1"  linMax="1048576"  logMax="1048576"  linearRescale="1"  logRescale="1"  linFromKW="1"  logFromKW="1"  useGain="1"  useTransform="0"  transformType="LOG"  manufacturer=""  serialnumber=""  homepage="workspaces-and-samples/flowjo-and-your-cytometer/ws-cytometer-beckman/"  icon="coulter.png" >
       <LinParams>
         <Param>time</Param>
       </LinParams>
       <LogParams/>
       <FilterParams>
         <Param>LSW</Param>
         <Param>MSW</Param>
       </FilterParams>
       <TransformStore>
         <Transforms>
           <Transforms>
             <transforms:linear transforms:minRange="0"  transforms:maxRange="128"  gain="1" >
               <data-type:parameter data-type:name="Time" />
             </transforms:linear>
             <transforms:log transforms:offset="1"  transforms:decades="6.0205999133" >
               <data-type:parameter data-type:name="FL1-A" />
             </transforms:log>
             <transforms:linear transforms:minRange="0"  transforms:maxRange="262144"  gain="2" >
               <data-type:parameter data-type:name="SS-H" />
             </transforms:linear>
             <transforms:linear transforms:minRange="0"  transforms:maxRange="262144"  gain="2" >
               <data-type:parameter data-type:name="FS-H" />
             </transforms:linear>
             <transforms:linear transforms:minRange="0"  transforms:maxRange="1024"  gain="2" >
               <data-type:parameter data-type:name="SS-W" />
             </transforms:linear>
             <transforms:linear transforms:minRange="0"  transforms:maxRange="1048576"  gain="2" >
               <data-type:parameter data-type:name="SS-A" />
             </transforms:linear>
             <transforms:linear transforms:minRange="0"  transforms:maxRange="1024"  gain="2" >
               <data-type:parameter data-type:name="FS-W" />
             </transforms:linear>
             <transforms:linear transforms:minRange="0"  transforms:maxRange="1048576"  gain="2" >
               <data-type:parameter data-type:name="FS-A" />
             </transforms:linear>
             <transforms:log transforms:offset="1"  transforms:decades="3.0102999566" >
               <data-type:parameter data-type:name="FL1-W" />
             </transforms:log>
             <transforms:log transforms:offset="1"  transforms:decades="5.418539922" >
               <data-type:parameter data-type:name="FL1-H" />
             </transforms:log>
           </Transforms>
         </Transforms>
       </TransformStore>
     </Cytometer>
   </Cytometers>
   <Groups>
     <GroupNode name="All Samples"  annotation=""  owningGroup="All Samples"  expanded="1"  sortPriority="10"  count="-1" >
       <Graph smoothing="0"  backColor="#ffffff"  foreColor="#000000"  type="Pseudocolor"  fast="1"  rowCount="0" >
         <Axis dimension="x"  name=""  label=""  auto="auto" />
         <Axis dimension="y"  name=""  label=""  auto="auto" />
         <GraphSettings level="5%"  smoothingHighResolution="1"  contourHighResolution="1"  histogramSmoothingCount="0"  graphResolution="256"  showOutliers="0"  drawLargeDots="0"  dotsToDraw="8000"  tint="le.chartfill.tinted.40"  lineWeight="le.lineweight.normal"  lineStyle="le.linestyle.solid" />
         <GraphEnvironment showGrid="0"  showAxes="tnlTNL"  showGates="1"  showFreqOnPlots="1"  showGateNameOnPlots="1"  showMedians="0"  showUncomped="0"  addEventParam="0"  lastYAxisName="" >
           <TextTraits font="SansSerif"  size="12"  name="Labels"  style="plain"  color="#000000"  background="#00ffffff"  just="left" />
           <TextTraits font="SansSerif"  size="12"  name="LayoutGates"  style="plain"  color="#000000"  background="#00ffffff"  just="left" />
           <TextTraits font="SansSerif"  size="10"  name="Numbers"  style="plain"  color="#000000"  background="#00ffffff"  just="left" />
           <TextTraits font="SansSerif"  size="10"  name="Legend"  style="plain"  color="#000000"  background="#00ffffff"  just="left" />
         </GraphEnvironment>
       </Graph>
       <Subpopulations>
         <Statistic name="Mean"  annotation=""  owningGroup="All Samples"  expanded="1"  sortPriority="5"  id="FL1-A"  ancestor=""  correlate=""  value="�" />
         <Population name="ROS"  annotation=""  owningGroup="All Samples"  expanded="1"  sortPriority="10"  count="2" >
           <Graph smoothing="1"  backColor="#ffffff"  foreColor="#ac0000"  type="Histogram"  fast="1"  rowCount="0" >
             <Axis dimension="x"  name="FS-H"  label=""  auto="auto" />
             <Axis dimension="y"  name=""  label=""  auto="auto" />
             <GraphSettings level="5%"  smoothingHighResolution="1"  contourHighResolution="1"  histogramSmoothingCount="0"  graphResolution="256"  showOutliers="0"  drawLargeDots="0"  dotsToDraw="8000"  tint="le.chartfill.tinted.40"  lineWeight="le.lineweight.normal"  lineStyle="le.linestyle.solid" />
             <GraphEnvironment showGrid="0"  showAxes="tnlTNL"  showGates="1"  showFreqOnPlots="1"  showGateNameOnPlots="1"  showMedians="0"  showUncomped="0"  addEventParam="0"  lastYAxisName="" >
               <TextTraits font="SansSerif"  size="12"  name="Labels"  style="plain"  color="#000000"  background="#00ffffff"  just="left" />
               <TextTraits font="SansSerif"  size="12"  name="LayoutGates"  style="plain"  color="#000000"  background="#00ffffff"  just="left" />
               <TextTraits font="SansSerif"  size="10"  name="Numbers"  style="plain"  color="#000000"  background="#00ffffff"  just="left" />
               <TextTraits font="SansSerif"  size="10"  name="Legend"  style="plain"  color="#000000"  background="#00ffffff"  just="left" />
               <WindowPosition x="628"  y="20"  width="390"  height="767"  displayed="0"  panelState="+-+" />
             </GraphEnvironment>
           </Graph>
           <Gate gating:id="ID401234838" >
             <gating:RectangleGate eventsInside="1"  annoOffsetX="0"  annoOffsetY="0"  tint="#000000"  isTinted="0"  lineWeight="Normal"  userDefined="1" >
               <gating:dimension gating:min="76251.99139330542"  gating:max="521243.021718835"  yRatio="0.4336283185840708" >
                 <data-type:fcs-dimension data-type:name="FL1-A" />
               </gating:dimension>
             </gating:RectangleGate>
           </Gate>
         </Population>
       </Subpopulations>
       <Group name="All Samples"  live="1"  role="ws.group.dlog.test"  key=""  synchronized="0"  foreground="#000000"  fontStyle="bold" >
         <Criteria/>
         <SampleRefs>
           <SampleRef sampleID="15" />
           <SampleRef sampleID="16" />
           <SampleRef sampleID="17" />
           <SampleRef sampleID="18" />
           <SampleRef sampleID="19" />
           <SampleRef sampleID="1" />
           <SampleRef sampleID="2" />
           <SampleRef sampleID="3" />
           <SampleRef sampleID="4" />
           <SampleRef sampleID="5" />
           <SampleRef sampleID="6" />
           <SampleRef sampleID="7" />
           <SampleRef sampleID="8" />
           <SampleRef sampleID="9" />
           <SampleRef sampleID="10" />
           <SampleRef sampleID="11" />
           <SampleRef sampleID="12" />
           <SampleRef sampleID="13" />
           <SampleRef sampleID="14" />
         </SampleRefs>
         <Keywords/>
       </Group>
     </GroupNode>
     <GroupNode name="Compensation"  annotation=""  owningGroup="Compensation"  expanded="1"  sortPriority="10"  count="-1" >
       <Graph smoothing="0"  backColor="#ffffff"  foreColor="#000000"  type="Pseudocolor"  fast="1"  rowCount="0" >
         <Axis dimension="x"  name=""  label=""  auto="auto" />
         <Axis dimension="y"  name=""  label=""  auto="auto" />
         <GraphSettings level="5%"  smoothingHighResolution="1"  contourHighResolution="1"  histogramSmoothingCount="0"  graphResolution="256"  showOutliers="0"  drawLargeDots="0"  dotsToDraw="8000"  tint="le.chartfill.tinted.40"  lineWeight="le.lineweight.normal"  lineStyle="le.linestyle.solid" />
         <GraphEnvironment showGrid="0"  showAxes="tnlTNL"  showGates="1"  showFreqOnPlots="1"  showGateNameOnPlots="1"  showMedians="0"  showUncomped="0"  addEventParam="0"  lastYAxisName="" >
           <TextTraits font="SansSerif"  size="12"  name="Labels"  style="plain"  color="#000000"  background="#00ffffff"  just="left" />
           <TextTraits font="SansSerif"  size="12"  name="LayoutGates"  style="plain"  color="#000000"  background="#00ffffff"  just="left" />
           <TextTraits font="SansSerif"  size="10"  name="Numbers"  style="plain"  color="#000000"  background="#00ffffff"  just="left" />
           <TextTraits font="SansSerif"  size="10"  name="Legend"  style="plain"  color="#000000"  background="#00ffffff"  just="left" />
         </GraphEnvironment>
       </Graph>
       <Group name="Compensation"  live="1"  role="ws.group.dlog.compensation"  key=""  synchronized="0"  foreground="#ff00ff"  fontStyle="bold" >
         <Criteria>
           <Criterion connector="And"  keyword="$FIL"  function="Contains"  value="comp" />
           <Criterion connector="Or"  keyword="$FIL"  function="Contains"  value="unstained" />
         </Criteria>
         <Keywords/>
       </Group>
     </GroupNode>
     <GroupNode name="ROS  Ratio"  annotation=""  owningGroup="ROS  Ratio"  expanded="1"  sortPriority="10"  count="-1" >
       <Graph smoothing="0"  backColor="#ffffff"  foreColor="#000000"  type="Pseudocolor"  fast="1"  rowCount="0" >
         <Axis dimension="x"  name=""  label=""  auto="auto" />
         <Axis dimension="y"  name=""  label=""  auto="auto" />
         <GraphSettings level="5%"  smoothingHighResolution="1"  contourHighResolution="1"  histogramSmoothingCount="0"  graphResolution="256"  showOutliers="0"  drawLargeDots="0"  dotsToDraw="8000"  tint="le.chartfill.tinted.40"  lineWeight="le.lineweight.normal"  lineStyle="le.linestyle.solid" />
         <GraphEnvironment showGrid="0"  showAxes="tnlTNL"  showGates="1"  showFreqOnPlots="1"  showGateNameOnPlots="1"  showMedians="0"  showUncomped="0"  addEventParam="0"  lastYAxisName="" >
           <TextTraits font="SansSerif"  size="12"  name="Labels"  style="plain"  color="#000000"  background="#00ffffff"  just="left" />
           <TextTraits font="SansSerif"  size="12"  name="LayoutGates"  style="plain"  color="#000000"  background="#00ffffff"  just="left" />
           <TextTraits font="SansSerif"  size="10"  name="Numbers"  style="plain"  color="#000000"  background="#00ffffff"  just="left" />
           <TextTraits font="SansSerif"  size="10"  name="Legend"  style="plain"  color="#000000"  background="#00ffffff"  just="left" />
         </GraphEnvironment>
       </Graph>
       <Group name="ROS  Ratio"  live="1"  role="ws.group.dlog.controls"  key=""  synchronized="0"  foreground="#0000d0"  fontStyle="plain" >
         <Criteria refGroupFunction="also"  refGroupName="Compensation" >
           <StainCriterion stainId="FITC, FL1, FITC" />
         </Criteria>
         <SampleRefs>
           <SampleRef sampleID="16" />
           <SampleRef sampleID="17" />
           <SampleRef sampleID="18" />
           <SampleRef sampleID="19" />
           <SampleRef sampleID="1" />
           <SampleRef sampleID="2" />
           <SampleRef sampleID="4" />
           <SampleRef sampleID="5" />
           <SampleRef sampleID="6" />
           <SampleRef sampleID="7" />
           <SampleRef sampleID="8" />
           <SampleRef sampleID="10" />
           <SampleRef sampleID="11" />
           <SampleRef sampleID="12" />
           <SampleRef sampleID="13" />
           <SampleRef sampleID="14" />
         </SampleRefs>
         <Keywords/>
       </Group>
     </GroupNode>
     <GroupNode name="ROS  Ratio-1"  annotation=""  owningGroup="ROS  Ratio-1"  expanded="1"  sortPriority="10"  count="-1" >
       <Graph smoothing="0"  backColor="#ffffff"  foreColor="#000000"  type="Pseudocolor"  fast="1"  rowCount="0" >
         <Axis dimension="x"  name=""  label=""  auto="auto" />
         <Axis dimension="y"  name=""  label=""  auto="auto" />
         <GraphSettings level="5%"  smoothingHighResolution="1"  contourHighResolution="1"  histogramSmoothingCount="0"  graphResolution="256"  showOutliers="0"  drawLargeDots="0"  dotsToDraw="8000"  tint="le.chartfill.tinted.40"  lineWeight="le.lineweight.normal"  lineStyle="le.linestyle.solid" />
         <GraphEnvironment showGrid="0"  showAxes="tnlTNL"  showGates="1"  showFreqOnPlots="1"  showGateNameOnPlots="1"  showMedians="0"  showUncomped="0"  addEventParam="0"  lastYAxisName="" >
           <TextTraits font="SansSerif"  size="12"  name="Labels"  style="plain"  color="#000000"  background="#00ffffff"  just="left" />
           <TextTraits font="SansSerif"  size="12"  name="LayoutGates"  style="plain"  color="#000000"  background="#00ffffff"  just="left" />
           <TextTraits font="SansSerif"  size="10"  name="Numbers"  style="plain"  color="#000000"  background="#00ffffff"  just="left" />
           <TextTraits font="SansSerif"  size="10"  name="Legend"  style="plain"  color="#000000"  background="#00ffffff"  just="left" />
         </GraphEnvironment>
       </Graph>
       <Group name="ROS  Ratio"  live="1"  role="ws.group.dlog.undefined"  key=""  synchronized="0"  foreground="#0000d0"  fontStyle="plain" >
         <Criteria refGroupFunction="only"  refGroupName="Compensation" >
           <StainCriterion stainId="FITC, FL1, FITC" />
         </Criteria>
         <Keywords/>
       </Group>
     </GroupNode>
   </Groups>
   <SampleList>
     <Sample>
       <DataSet uri="file:/C:/Users/zhang/Desktop/sci/perk-chop调控自噬减轻肝毒性/补小论文数据/流式/06.04ROS(K.5.10.20.20+CAT)/2021-06-04-104703-5.fcs"  sampleID="1" />
       <Transformations>
         <transforms:linear transforms:minRange="0"  transforms:maxRange="262144"  gain="2" >
           <data-type:parameter data-type:name="FS-H" />
         </transforms:linear>
         <transforms:linear transforms:minRange="0"  transforms:maxRange="1048576"  gain="2" >
           <data-type:parameter data-type:name="FS-A" />
         </transforms:linear>
         <transforms:linear transforms:minRange="0"  transforms:maxRange="1024"  gain="2" >
           <data-type:parameter data-type:name="FS-W" />
         </transforms:linear>
         <transforms:linear transforms:minRange="0"  transforms:maxRange="262144"  gain="2" >
           <data-type:parameter data-type:name="SS-H" />
         </transforms:linear>
         <transforms:linear transforms:minRange="0"  transforms:maxRange="1048576"  gain="2" >
           <data-type:parameter data-type:name="SS-A" />
         </transforms:linear>
         <transforms:linear transforms:minRange="0"  transforms:maxRange="1024"  gain="2" >
           <data-type:parameter data-type:name="SS-W" />
         </transforms:linear>
         <transforms:log transforms:offset="1"  transforms:decades="5.418539922" >
           <data-type:parameter data-type:name="FL1-H" />
         </transforms:log>
         <transforms:log transforms:offset="1"  transforms:decades="6.0205999133" >
           <data-type:parameter data-type:name="FL1-A" />
         </transforms:log>
         <transforms:log transforms:offset="1"  transforms:decades="3.0102999566" >
           <data-type:parameter data-type:name="FL1-W" />
         </transforms:log>
         <transforms:linear transforms:minRange="0"  transforms:maxRange="128"  gain="1" >
           <data-type:parameter data-type:name="Time" />
         </transforms:linear>
       </Transformations>
       <Keywords>
         <Keyword name="@VIOLETTARGETPOWER"  value="40 mW" />
         <Keyword name="@VIOLETLASERPOWER_START"  value="40.2 mW" />
         <Keyword name="@VIOLETLASERPOWER_END"  value="40.2 mW" />
         <Keyword name="@TUBENO"  value="5" />
         <Keyword name="@STOPREASON"  value="PROTOCOL" />
         <Keyword name="@SAMPLEID2"  value=" " />
         <Keyword name="@SAMPLEID1"  value=" " />
         <Keyword name="@REDTARGETPOWER"  value="25 mW" />
         <Keyword name="@REDLASERPOWER_START"  value="25 mW" />
         <Keyword name="@REDLASERPOWER_END"  value="25 mW" />
         <Keyword name="@ELAPSEDTIME"  value="110.5" />
         <Keyword name="@DISCRIMINATOR"  value="FS,100" />
         <Keyword name="@CAROUSEL"  value="02" />
         <Keyword name="@BLUETARGETPOWER"  value="22 mW" />
         <Keyword name="@BLUELASERPOWER_START"  value="22 mW" />
         <Keyword name="@BLUELASERPOWER_END"  value="22 mW" />
         <Keyword name="@BARCODE"  value="NoRead" />
         <Keyword name="@ACQTIME"  value="110.5" />
         <Keyword name="@ACQSOFTWARE"  value="Kaluza for Gallios 1.0" />
         <Keyword name="@ABSCALFACTOR"  value="NOT SET" />
         <Keyword name="$SYS"  value="Microsoft Windows NT 6.1.7601 Service Pack 1 64-bit" />
         <Keyword name="$PROJ"  value="New Protocol 1" />
         <Keyword name="$OP"  value="BeckmanCoulter\Beckman Coulter Inc" />
         <Keyword name="$CYTSN"  value="BB11602" />
         <Keyword name="$CYT"  value="Gallios (Kaluza)" />
         <Keyword name="$P10V"  value="0" />
         <Keyword name="$P10S"  value="Time" />
         <Keyword name="$P10R"  value="128" />
         <Keyword name="$P10N"  value="Time" />
         <Keyword name="$P10G"  value="1.0" />
         <Keyword name="$P10E"  value="0,0" />
         <Keyword name="$P10B"  value="32" />
         <Keyword name="$P9V"  value="250" />
         <Keyword name="$P9S"  value="FITC" />
         <Keyword name="$P9R"  value="1024" />
         <Keyword name="$P9N"  value="FL1-W" />
         <Keyword name="$P9G"  value="1" />
         <Keyword name="$P9E"  value="0,0" />
         <Keyword name="$P9B"  value="32" />
         <Keyword name="$P8V"  value="250" />
         <Keyword name="$P8S"  value="FL1" />
         <Keyword name="$P8R"  value="1048576" />
         <Keyword name="$P8N"  value="FL1-A" />
         <Keyword name="$P8G"  value="1" />
         <Keyword name="$P8E"  value="0,0" />
         <Keyword name="$P8B"  value="32" />
         <Keyword name="$P7V"  value="250" />
         <Keyword name="$P7S"  value="FITC" />
         <Keyword name="$P7R"  value="262144" />
         <Keyword name="$P7N"  value="FL1-H" />
         <Keyword name="$P7G"  value="1" />
         <Keyword name="$P7E"  value="0,0" />
         <Keyword name="$P7B"  value="32" />
         <Keyword name="$P6V"  value="317" />
         <Keyword name="$P6S"  value="SS" />
         <Keyword name="$P6R"  value="1024" />
         <Keyword name="$P6N"  value="SS-W" />
         <Keyword name="$P6G"  value="2" />
         <Keyword name="$P6E"  value="0,0" />
         <Keyword name="$P6B"  value="32" />
         <Keyword name="$P5V"  value="317" />
         <Keyword name="$P5S"  value="SS" />
         <Keyword name="$P5R"  value="1048576" />
         <Keyword name="$P5N"  value="SS-A" />
         <Keyword name="$P5G"  value="2" />
         <Keyword name="$P5E"  value="0,0" />
         <Keyword name="$P5B"  value="32" />
         <Keyword name="$P4V"  value="317" />
         <Keyword name="$P4S"  value="SS" />
         <Keyword name="$P4R"  value="262144" />
         <Keyword name="$P4N"  value="SS-H" />
         <Keyword name="$P4G"  value="2" />
         <Keyword name="$P4E"  value="0,0" />
         <Keyword name="$P4B"  value="32" />
         <Keyword name="$P3V"  value="12" />
         <Keyword name="$P3S"  value="FS" />
         <Keyword name="$P3R"  value="1024" />
         <Keyword name="$P3N"  value="FS-W" />
         <Keyword name="$P3G"  value="2" />
         <Keyword name="$P3E"  value="0,0" />
         <Keyword name="$P3B"  value="32" />
         <Keyword name="$P2V"  value="12" />
         <Keyword name="$P2S"  value="FS" />
         <Keyword name="$P2R"  value="1048576" />
         <Keyword name="$P2N"  value="FS-A" />
         <Keyword name="$P2G"  value="2" />
         <Keyword name="$P2E"  value="0,0" />
         <Keyword name="$P2B"  value="32" />
         <Keyword name="$P1V"  value="12" />
         <Keyword name="$P1S"  value="FS" />
         <Keyword name="$P1R"  value="262144" />
         <Keyword name="$P1N"  value="FS-H" />
         <Keyword name="$P1G"  value="2" />
         <Keyword name="$P1E"  value="0,0" />
         <Keyword name="$P1B"  value="32" />
         <Keyword name="$PAR"  value="10" />
         <Keyword name="@AUTOFLUORESCENCE"  value="3,FL1-A,FL1-H,FL1-W,0.000309,0.000309,0.000309" />
         <Keyword name="$TIMESTEP"  value="0.001" />
         <Keyword name="$TOT"  value="10553" />
         <Keyword name="$ETIM"  value="10:48:54.06" />
         <Keyword name="$BTIM"  value="10:47:03.53" />
         <Keyword name="$DATE"  value="04-JUN-2021" />
         <Keyword name="$ORIGINALITY"  value="Original" />
         <Keyword name="$FIL"  value="2021-06-04-104703-5.fcs" />
         <Keyword name="$MODE"  value="L" />
         <Keyword name="$DATATYPE"  value="I" />
         <Keyword name="$BYTEORD"  value="1,2,3,4" />
         <Keyword name="$NEXTDATA"  value="0" />
         <Keyword name="@ENDKALUZA"  value="433479" />
         <Keyword name="@BEGINKALUZA"  value="431309" />
         <Keyword name="$ENDANALYSIS"  value="0" />
         <Keyword name="$BEGINANALYSIS"  value="0" />
         <Keyword name="$ENDDATA"  value="431268" />
         <Keyword name="$BEGINDATA"  value="9149" />
         <Keyword name="$ENDSTEXT"  value="0" />
         <Keyword name="$BEGINSTEXT"  value="0" />
         <Keyword name="FJ_FCS_VERSION"  value="3.1" />
       </Keywords>
       <SampleNode name="2021-06-04-104703-5.fcs"  annotation=""  owningGroup=""  expanded="1"  sortPriority="10"  count="10553"  sampleID="1" >
         <Graph smoothing="1"  backColor="#ffffff"  foreColor="#ac0000"  type="Histogram"  fast="1"  rowCount="10553" >
           <Axis dimension="x"  name="FL1-A"  label=""  auto="auto" />
           <Axis dimension="y"  name=""  label=""  auto="auto" />
           <GraphSettings level="5%"  smoothingHighResolution="1"  contourHighResolution="1"  histogramSmoothingCount="0"  graphResolution="256"  showOutliers="0"  drawLargeDots="0"  dotsToDraw="8000"  tint="le.chartfill.tinted.40"  lineWeight="le.lineweight.normal"  lineStyle="le.linestyle.solid" />
           <GraphEnvironment showGrid="0"  showAxes="tnlTNL"  showGates="1"  showFreqOnPlots="1"  showGateNameOnPlots="1"  showMedians="0"  showUncomped="0"  addEventParam="0"  lastYAxisName="" >
             <TextTraits font="SansSerif"  size="12"  name="Labels"  style="plain"  color="#000000"  background="#00ffffff"  just="left" />
             <TextTraits font="SansSerif"  size="12"  name="LayoutGates"  style="plain"  color="#000000"  background="#00ffffff"  just="left" />
             <TextTraits font="SansSerif"  size="10"  name="Numbers"  style="plain"  color="#000000"  background="#00ffffff"  just="left" />
             <TextTraits font="SansSerif"  size="10"  name="Legend"  style="plain"  color="#000000"  background="#00ffffff"  just="left" />
             <WindowPosition x="628"  y="20"  width="390"  height="767"  displayed="0"  panelState="+-+" />
           </GraphEnvironment>
         </Graph>
         <Subpopulations>
           <Statistic name="Mean"  annotation=""  owningGroup="All Samples"  expanded="1"  sortPriority="5"  id="FL1-A"  ancestor=""  correlate=""  value="107535.9106063843" />
           <Population name="ROS"  annotation=""  owningGroup="All Samples"  expanded="1"  sortPriority="10"  count="8119" >
             <Graph smoothing="1"  backColor="#ffffff"  foreColor="#ac0000"  type="Histogram"  fast="1"  rowCount="10553" >
               <Axis dimension="x"  name="FS-H"  label=""  auto="auto" />
               <Axis dimension="y"  name=""  label=""  auto="auto" />
               <GraphSettings level="5%"  smoothingHighResolution="1"  contourHighResolution="1"  histogramSmoothingCount="0"  graphResolution="256"  showOutliers="0"  drawLargeDots="0"  dotsToDraw="8000"  tint="le.chartfill.tinted.40"  lineWeight="le.lineweight.normal"  lineStyle="le.linestyle.solid" />
               <GraphEnvironment showGrid="0"  showAxes="tnlTNL"  showGates="1"  showFreqOnPlots="1"  showGateNameOnPlots="1"  showMedians="0"  showUncomped="0"  addEventParam="0"  lastYAxisName="" >
                 <TextTraits font="SansSerif"  size="12"  name="Labels"  style="plain"  color="#000000"  background="#00ffffff"  just="left" />
                 <TextTraits font="SansSerif"  size="12"  name="LayoutGates"  style="plain"  color="#000000"  background="#00ffffff"  just="left" />
                 <TextTraits font="SansSerif"  size="10"  name="Numbers"  style="plain"  color="#000000"  background="#00ffffff"  just="left" />
                 <TextTraits font="SansSerif"  size="10"  name="Legend"  style="plain"  color="#000000"  background="#00ffffff"  just="left" />
                 <WindowPosition x="628"  y="20"  width="390"  height="767"  displayed="0"  panelState="+-+" />
               </GraphEnvironment>
             </Graph>
             <Gate gating:id="ID1031734857" >
               <gating:RectangleGate eventsInside="1"  annoOffsetX="0"  annoOffsetY="0"  tint="#000000"  isTinted="0"  lineWeight="Normal"  userDefined="1" >
                 <gating:dimension gating:min="76251.99139330542"  gating:max="521243.021718835"  yRatio="0.4336283185840708" >
                   <data-type:fcs-dimension data-type:name="FL1-A" />
                 </gating:dimension>
               </gating:RectangleGate>
             </Gate>
           </Population>
         </Subpopulations>
       </SampleNode>
     </Sample>
     <Sample>
       <DataSet uri="file:/C:/Users/zhang/Desktop/sci/perk-chop调控自噬减轻肝毒性/补小论文数据/流式/06.04ROS(K.5.10.20.20+CAT)/2021-06-04-105934-5.fcs"  sampleID="7" />
       <Transformations>
         <transforms:linear transforms:minRange="0"  transforms:maxRange="262144"  gain="2" >
           <data-type:parameter data-type:name="FS-H" />
         </transforms:linear>
         <transforms:linear transforms:minRange="0"  transforms:maxRange="1048576"  gain="2" >
           <data-type:parameter data-type:name="FS-A" />
         </transforms:linear>
         <transforms:linear transforms:minRange="0"  transforms:maxRange="1024"  gain="2" >
           <data-type:parameter data-type:name="FS-W" />
         </transforms:linear>
         <transforms:linear transforms:minRange="0"  transforms:maxRange="262144"  gain="2" >
           <data-type:parameter data-type:name="SS-H" />
         </transforms:linear>
         <transforms:linear transforms:minRange="0"  transforms:maxRange="1048576"  gain="2" >
           <data-type:parameter data-type:name="SS-A" />
         </transforms:linear>
         <transforms:linear transforms:minRange="0"  transforms:maxRange="1024"  gain="2" >
           <data-type:parameter data-type:name="SS-W" />
         </transforms:linear>
         <transforms:log transforms:offset="1"  transforms:decades="5.418539922" >
           <data-type:parameter data-type:name="FL1-H" />
         </transforms:log>
         <transforms:log transforms:offset="1"  transforms:decades="6.0205999133" >
           <data-type:parameter data-type:name="FL1-A" />
         </transforms:log>
         <transforms:log transforms:offset="1"  transforms:decades="3.0102999566" >
           <data-type:parameter data-type:name="FL1-W" />
         </transforms:log>
         <transforms:linear transforms:minRange="0"  transforms:maxRange="128"  gain="1" >
           <data-type:parameter data-type:name="Time" />
         </transforms:linear>
       </Transformations>
       <Keywords>
         <Keyword name="@VIOLETTARGETPOWER"  value="40 mW" />
         <Keyword name="@VIOLETLASERPOWER_START"  value="40.2 mW" />
         <Keyword name="@VIOLETLASERPOWER_END"  value="40.2 mW" />
         <Keyword name="@TUBENO"  value="5" />
         <Keyword name="@STOPREASON"  value="PROTOCOL" />
         <Keyword name="@SAMPLEID2"  value=" " />
         <Keyword name="@SAMPLEID1"  value=" " />
         <Keyword name="@REDTARGETPOWER"  value="25 mW" />
         <Keyword name="@REDLASERPOWER_START"  value="25 mW" />
         <Keyword name="@REDLASERPOWER_END"  value="25 mW" />
         <Keyword name="@ELAPSEDTIME"  value="112.2" />
         <Keyword name="@DISCRIMINATOR"  value="FS,100" />
         <Keyword name="@CAROUSEL"  value="02" />
         <Keyword name="@BLUETARGETPOWER"  value="22 mW" />
         <Keyword name="@BLUELASERPOWER_START"  value="22 mW" />
         <Keyword name="@BLUELASERPOWER_END"  value="22 mW" />
         <Keyword name="@BARCODE"  value="NoRead" />
         <Keyword name="@ACQTIME"  value="112.2" />
         <Keyword name="@ACQSOFTWARE"  value="Kaluza for Gallios 1.0" />
         <Keyword name="@ABSCALFACTOR"  value="NOT SET" />
         <Keyword name="$SYS"  value="Microsoft Windows NT 6.1.7601 Service Pack 1 64-bit" />
         <Keyword name="$PROJ"  value="New Protocol 1" />
         <Keyword name="$OP"  value="BeckmanCoulter\Beckman Coulter Inc" />
         <Keyword name="$CYTSN"  value="BB11602" />
         <Keyword name="$CYT"  value="Gallios (Kaluza)" />
         <Keyword name="$P10V"  value="0" />
         <Keyword name="$P10S"  value="Time" />
         <Keyword name="$P10R"  value="128" />
         <Keyword name="$P10N"  value="Time" />
         <Keyword name="$P10G"  value="1.0" />
         <Keyword name="$P10E"  value="0,0" />
         <Keyword name="$P10B"  value="32" />
         <Keyword name="$P9V"  value="250" />
         <Keyword name="$P9S"  value="FITC" />
         <Keyword name="$P9R"  value="1024" />
         <Keyword name="$P9N"  value="FL1-W" />
         <Keyword name="$P9G"  value="1" />
         <Keyword name="$P9E"  value="0,0" />
         <Keyword name="$P9B"  value="32" />
         <Keyword name="$P8V"  value="250" />
         <Keyword name="$P8S"  value="FL1" />
         <Keyword name="$P8R"  value="1048576" />
         <Keyword name="$P8N"  value="FL1-A" />
         <Keyword name="$P8G"  value="1" />
         <Keyword name="$P8E"  value="0,0" />
         <Keyword name="$P8B"  value="32" />
         <Keyword name="$P7V"  value="250" />
         <Keyword name="$P7S"  value="FITC" />
         <Keyword name="$P7R"  value="262144" />
         <Keyword name="$P7N"  value="FL1-H" />
         <Keyword name="$P7G"  value="1" />
         <Keyword name="$P7E"  value="0,0" />
         <Keyword name="$P7B"  value="32" />
         <Keyword name="$P6V"  value="317" />
         <Keyword name="$P6S"  value="SS" />
         <Keyword name="$P6R"  value="1024" />
         <Keyword name="$P6N"  value="SS-W" />
         <Keyword name="$P6G"  value="2" />
         <Keyword name="$P6E"  value="0,0" />
         <Keyword name="$P6B"  value="32" />
         <Keyword name="$P5V"  value="317" />
         <Keyword name="$P5S"  value="SS" />
         <Keyword name="$P5R"  value="1048576" />
         <Keyword name="$P5N"  value="SS-A" />
         <Keyword name="$P5G"  value="2" />
         <Keyword name="$P5E"  value="0,0" />
         <Keyword name="$P5B"  value="32" />
         <Keyword name="$P4V"  value="317" />
         <Keyword name="$P4S"  value="SS" />
         <Keyword name="$P4R"  value="262144" />
         <Keyword name="$P4N"  value="SS-H" />
         <Keyword name="$P4G"  value="2" />
         <Keyword name="$P4E"  value="0,0" />
         <Keyword name="$P4B"  value="32" />
         <Keyword name="$P3V"  value="12" />
         <Keyword name="$P3S"  value="FS" />
         <Keyword name="$P3R"  value="1024" />
         <Keyword name="$P3N"  value="FS-W" />
         <Keyword name="$P3G"  value="2" />
         <Keyword name="$P3E"  value="0,0" />
         <Keyword name="$P3B"  value="32" />
         <Keyword name="$P2V"  value="12" />
         <Keyword name="$P2S"  value="FS" />
         <Keyword name="$P2R"  value="1048576" />
         <Keyword name="$P2N"  value="FS-A" />
         <Keyword name="$P2G"  value="2" />
         <Keyword name="$P2E"  value="0,0" />
         <Keyword name="$P2B"  value="32" />
         <Keyword name="$P1V"  value="12" />
         <Keyword name="$P1S"  value="FS" />
         <Keyword name="$P1R"  value="262144" />
         <Keyword name="$P1N"  value="FS-H" />
         <Keyword name="$P1G"  value="2" />
         <Keyword name="$P1E"  value="0,0" />
         <Keyword name="$P1B"  value="32" />
         <Keyword name="$PAR"  value="10" />
         <Keyword name="@AUTOFLUORESCENCE"  value="3,FL1-A,FL1-H,FL1-W,0.000309,0.000309,0.000309" />
         <Keyword name="$TIMESTEP"  value="0.001" />
         <Keyword name="$TOT"  value="10496" />
         <Keyword name="$ETIM"  value="11:01:26.64" />
         <Keyword name="$BTIM"  value="10:59:34.45" />
         <Keyword name="$DATE"  value="04-JUN-2021" />
         <Keyword name="$ORIGINALITY"  value="Original" />
         <Keyword name="$FIL"  value="2021-06-04-105934-5.fcs" />
         <Keyword name="$MODE"  value="L" />
         <Keyword name="$DATATYPE"  value="I" />
         <Keyword name="$BYTEORD"  value="1,2,3,4" />
         <Keyword name="$NEXTDATA"  value="0" />
         <Keyword name="@ENDKALUZA"  value="431235" />
         <Keyword name="@BEGINKALUZA"  value="429029" />
         <Keyword name="$ENDANALYSIS"  value="0" />
         <Keyword name="$BEGINANALYSIS"  value="0" />
         <Keyword name="$ENDDATA"  value="428988" />
         <Keyword name="$BEGINDATA"  value="9149" />
         <Keyword name="$ENDSTEXT"  value="0" />
         <Keyword name="$BEGINSTEXT"  value="0" />
         <Keyword name="FJ_FCS_VERSION"  value="3.1" />
       </Keywords>
       <SampleNode name="2021-06-04-105934-5.fcs"  annotation=""  owningGroup=""  expanded="1"  sortPriority="10"  count="10496"  sampleID="7" >
         <Graph smoothing="0"  backColor="#ffffff"  foreColor="#000000"  type="Pseudocolor"  fast="1"  rowCount="10496" >
           <Axis dimension="x"  name="FS-H"  label=""  auto="auto" />
           <Axis dimension="y"  name="SS-H"  label=""  auto="auto" />
           <GraphSettings level="5%"  smoothingHighResolution="1"  contourHighResolution="1"  histogramSmoothingCount="0"  graphResolution="256"  showOutliers="0"  drawLargeDots="0"  dotsToDraw="8000"  tint="le.chartfill.tinted.40"  lineWeight="le.lineweight.normal"  lineStyle="le.linestyle.solid" />
           <GraphEnvironment showGrid="0"  showAxes="tnlTNL"  showGates="1"  showFreqOnPlots="1"  showGateNameOnPlots="1"  showMedians="0"  showUncomped="0"  addEventParam="0"  lastYAxisName="" >
             <TextTraits font="SansSerif"  size="12"  name="Labels"  style="plain"  color="#000000"  background="#00ffffff"  just="left" />
             <TextTraits font="SansSerif"  size="12"  name="LayoutGates"  style="plain"  color="#000000"  background="#00ffffff"  just="left" />
             <TextTraits font="SansSerif"  size="10"  name="Numbers"  style="plain"  color="#000000"  background="#00ffffff"  just="left" />
             <TextTraits font="SansSerif"  size="10"  name="Legend"  style="plain"  color="#000000"  background="#00ffffff"  just="left" />
           </GraphEnvironment>
         </Graph>
         <Subpopulations>
           <Statistic name="Mean"  annotation=""  owningGroup="All Samples"  expanded="1"  sortPriority="5"  id="FL1-A"  ancestor=""  correlate=""  value="102415.2636528015" />
           <Population name="ROS"  annotation=""  owningGroup="All Samples"  expanded="1"  sortPriority="10"  count="7794" >
             <Graph smoothing="1"  backColor="#ffffff"  foreColor="#ac0000"  type="Histogram"  fast="1"  rowCount="10496" >
               <Axis dimension="x"  name="FS-H"  label=""  auto="auto" />
               <Axis dimension="y"  name=""  label=""  auto="auto" />
               <GraphSettings level="5%"  smoothingHighResolution="1"  contourHighResolution="1"  histogramSmoothingCount="0"  graphResolution="256"  showOutliers="0"  drawLargeDots="0"  dotsToDraw="8000"  tint="le.chartfill.tinted.40"  lineWeight="le.lineweight.normal"  lineStyle="le.linestyle.solid" />
               <GraphEnvironment showGrid="0"  showAxes="tnlTNL"  showGates="1"  showFreqOnPlots="1"  showGateNameOnPlots="1"  showMedians="0"  showUncomped="0"  addEventParam="0"  lastYAxisName="" >
                 <TextTraits font="SansSerif"  size="12"  name="Labels"  style="plain"  color="#000000"  background="#00ffffff"  just="left" />
                 <TextTraits font="SansSerif"  size="12"  name="LayoutGates"  style="plain"  color="#000000"  background="#00ffffff"  just="left" />
                 <TextTraits font="SansSerif"  size="10"  name="Numbers"  style="plain"  color="#000000"  background="#00ffffff"  just="left" />
                 <TextTraits font="SansSerif"  size="10"  name="Legend"  style="plain"  color="#000000"  background="#00ffffff"  just="left" />
                 <WindowPosition x="628"  y="20"  width="390"  height="767"  displayed="0"  panelState="+-+" />
               </GraphEnvironment>
             </Graph>
             <Gate gating:id="ID821783418" >
               <gating:RectangleGate eventsInside="1"  annoOffsetX="0"  annoOffsetY="0"  tint="#000000"  isTinted="0"  lineWeight="Normal"  userDefined="1" >
                 <gating:dimension gating:min="76251.99139330542"  gating:max="521243.021718835"  yRatio="0.4336283185840708" >
                   <data-type:fcs-dimension data-type:name="FL1-A" />
                 </gating:dimension>
               </gating:RectangleGate>
             </Gate>
           </Population>
         </Subpopulations>
       </SampleNode>
     </Sample>
     <Sample>
       <DataSet uri="file:/C:/Users/zhang/Desktop/sci/perk-chop调控自噬减轻肝毒性/补小论文数据/流式/06.04ROS(K.5.10.20.20+CAT)/2021-06-04-111431-6.fcs"  sampleID="14" />
       <Transformations>
         <transforms:linear transforms:minRange="0"  transforms:maxRange="262144"  gain="2" >
           <data-type:parameter data-type:name="FS-H" />
         </transforms:linear>
         <transforms:linear transforms:minRange="0"  transforms:maxRange="1048576"  gain="2" >
           <data-type:parameter data-type:name="FS-A" />
         </transforms:linear>
         <transforms:linear transforms:minRange="0"  transforms:maxRange="1024"  gain="2" >
           <data-type:parameter data-type:name="FS-W" />
         </transforms:linear>
         <transforms:linear transforms:minRange="0"  transforms:maxRange="262144"  gain="2" >
           <data-type:parameter data-type:name="SS-H" />
         </transforms:linear>
         <transforms:linear transforms:minRange="0"  transforms:maxRange="1048576"  gain="2" >
           <data-type:parameter data-type:name="SS-A" />
         </transforms:linear>
         <transforms:linear transforms:minRange="0"  transforms:maxRange="1024"  gain="2" >
           <data-type:parameter data-type:name="SS-W" />
         </transforms:linear>
         <transforms:log transforms:offset="1"  transforms:decades="5.418539922" >
           <data-type:parameter data-type:name="FL1-H" />
         </transforms:log>
         <transforms:log transforms:offset="1"  transforms:decades="6.0205999133" >
           <data-type:parameter data-type:name="FL1-A" />
         </transforms:log>
         <transforms:log transforms:offset="1"  transforms:decades="3.0102999566" >
           <data-type:parameter data-type:name="FL1-W" />
         </transforms:log>
         <transforms:linear transforms:minRange="0"  transforms:maxRange="128"  gain="1" >
           <data-type:parameter data-type:name="Time" />
         </transforms:linear>
       </Transformations>
       <Keywords>
         <Keyword name="@VIOLETTARGETPOWER"  value="40 mW" />
         <Keyword name="@VIOLETLASERPOWER_START"  value="40.2 mW" />
         <Keyword name="@VIOLETLASERPOWER_END"  value="40.2 mW" />
         <Keyword name="@TUBENO"  value="6" />
         <Keyword name="@STOPREASON"  value="PROTOCOL" />
         <Keyword name="@SAMPLEID2"  value=" " />
         <Keyword name="@SAMPLEID1"  value=" " />
         <Keyword name="@REDTARGETPOWER"  value="25 mW" />
         <Keyword name="@REDLASERPOWER_START"  value="25 mW" />
         <Keyword name="@REDLASERPOWER_END"  value="25 mW" />
         <Keyword name="@ELAPSEDTIME"  value="93.4" />
         <Keyword name="@DISCRIMINATOR"  value="FS,100" />
         <Keyword name="@CAROUSEL"  value="02" />
         <Keyword name="@BLUETARGETPOWER"  value="22 mW" />
         <Keyword name="@BLUELASERPOWER_START"  value="22 mW" />
         <Keyword name="@BLUELASERPOWER_END"  value="22 mW" />
         <Keyword name="@BARCODE"  value="NoRead" />
         <Keyword name="@ACQTIME"  value="93.4" />
         <Keyword name="@ACQSOFTWARE"  value="Kaluza for Gallios 1.0" />
         <Keyword name="@ABSCALFACTOR"  value="NOT SET" />
         <Keyword name="$SYS"  value="Microsoft Windows NT 6.1.7601 Service Pack 1 64-bit" />
         <Keyword name="$PROJ"  value="New Protocol 1" />
         <Keyword name="$OP"  value="BeckmanCoulter\Beckman Coulter Inc" />
         <Keyword name="$CYTSN"  value="BB11602" />
         <Keyword name="$CYT"  value="Gallios (Kaluza)" />
         <Keyword name="$P10V"  value="0" />
         <Keyword name="$P10S"  value="Time" />
         <Keyword name="$P10R"  value="128" />
         <Keyword name="$P10N"  value="Time" />
         <Keyword name="$P10G"  value="1.0" />
         <Keyword name="$P10E"  value="0,0" />
         <Keyword name="$P10B"  value="32" />
         <Keyword name="$P9V"  value="250" />
         <Keyword name="$P9S"  value="FITC" />
         <Keyword name="$P9R"  value="1024" />
         <Keyword name="$P9N"  value="FL1-W" />
         <Keyword name="$P9G"  value="1" />
         <Keyword name="$P9E"  value="0,0" />
         <Keyword name="$P9B"  value="32" />
         <Keyword name="$P8V"  value="250" />
         <Keyword name="$P8S"  value="FL1" />
         <Keyword name="$P8R"  value="1048576" />
         <Keyword name="$P8N"  value="FL1-A" />
         <Keyword name="$P8G"  value="1" />
         <Keyword name="$P8E"  value="0,0" />
         <Keyword name="$P8B"  value="32" />
         <Keyword name="$P7V"  value="250" />
         <Keyword name="$P7S"  value="FITC" />
         <Keyword name="$P7R"  value="262144" />
         <Keyword name="$P7N"  value="FL1-H" />
         <Keyword name="$P7G"  value="1" />
         <Keyword name="$P7E"  value="0,0" />
         <Keyword name="$P7B"  value="32" />
         <Keyword name="$P6V"  value="317" />
         <Keyword name="$P6S"  value="SS" />
         <Keyword name="$P6R"  value="1024" />
         <Keyword name="$P6N"  value="SS-W" />
         <Keyword name="$P6G"  value="2" />
         <Keyword name="$P6E"  value="0,0" />
         <Keyword name="$P6B"  value="32" />
         <Keyword name="$P5V"  value="317" />
         <Keyword name="$P5S"  value="SS" />
         <Keyword name="$P5R"  value="1048576" />
         <Keyword name="$P5N"  value="SS-A" />
         <Keyword name="$P5G"  value="2" />
         <Keyword name="$P5E"  value="0,0" />
         <Keyword name="$P5B"  value="32" />
         <Keyword name="$P4V"  value="317" />
         <Keyword name="$P4S"  value="SS" />
         <Keyword name="$P4R"  value="262144" />
         <Keyword name="$P4N"  value="SS-H" />
         <Keyword name="$P4G"  value="2" />
         <Keyword name="$P4E"  value="0,0" />
         <Keyword name="$P4B"  value="32" />
         <Keyword name="$P3V"  value="12" />
         <Keyword name="$P3S"  value="FS" />
         <Keyword name="$P3R"  value="1024" />
         <Keyword name="$P3N"  value="FS-W" />
         <Keyword name="$P3G"  value="2" />
         <Keyword name="$P3E"  value="0,0" />
         <Keyword name="$P3B"  value="32" />
         <Keyword name="$P2V"  value="12" />
         <Keyword name="$P2S"  value="FS" />
         <Keyword name="$P2R"  value="1048576" />
         <Keyword name="$P2N"  value="FS-A" />
         <Keyword name="$P2G"  value="2" />
         <Keyword name="$P2E"  value="0,0" />
         <Keyword name="$P2B"  value="32" />
         <Keyword name="$P1V"  value="12" />
         <Keyword name="$P1S"  value="FS" />
         <Keyword name="$P1R"  value="262144" />
         <Keyword name="$P1N"  value="FS-H" />
         <Keyword name="$P1G"  value="2" />
         <Keyword name="$P1E"  value="0,0" />
         <Keyword name="$P1B"  value="32" />
         <Keyword name="$PAR"  value="10" />
         <Keyword name="@AUTOFLUORESCENCE"  value="3,FL1-A,FL1-H,FL1-W,0.000309,0.000309,0.000309" />
         <Keyword name="$TIMESTEP"  value="0.001" />
         <Keyword name="$TOT"  value="10459" />
         <Keyword name="$ETIM"  value="11:16:04.69" />
         <Keyword name="$BTIM"  value="11:14:31.26" />
         <Keyword name="$DATE"  value="04-JUN-2021" />
         <Keyword name="$ORIGINALITY"  value="Original" />
         <Keyword name="$FIL"  value="2021-06-04-111431-6.fcs" />
         <Keyword name="$MODE"  value="L" />
         <Keyword name="$DATATYPE"  value="I" />
         <Keyword name="$BYTEORD"  value="1,2,3,4" />
         <Keyword name="$NEXTDATA"  value="0" />
         <Keyword name="@ENDKALUZA"  value="429762" />
         <Keyword name="@BEGINKALUZA"  value="427549" />
         <Keyword name="$ENDANALYSIS"  value="0" />
         <Keyword name="$BEGINANALYSIS"  value="0" />
         <Keyword name="$ENDDATA"  value="427508" />
         <Keyword name="$BEGINDATA"  value="9149" />
         <Keyword name="$ENDSTEXT"  value="0" />
         <Keyword name="$BEGINSTEXT"  value="0" />
         <Keyword name="FJ_FCS_VERSION"  value="3.1" />
       </Keywords>
       <SampleNode name="2021-06-04-111431-6.fcs"  annotation=""  owningGroup=""  expanded="1"  sortPriority="10"  count="10459"  sampleID="14" >
         <Graph smoothing="0"  backColor="#ffffff"  foreColor="#000000"  type="Pseudocolor"  fast="1"  rowCount="10459" >
           <Axis dimension="x"  name="FS-H"  label=""  auto="auto" />
           <Axis dimension="y"  name="SS-H"  label=""  auto="auto" />
           <GraphSettings level="5%"  smoothingHighResolution="1"  contourHighResolution="1"  histogramSmoothingCount="0"  graphResolution="256"  showOutliers="0"  drawLargeDots="0"  dotsToDraw="8000"  tint="le.chartfill.tinted.40"  lineWeight="le.lineweight.normal"  lineStyle="le.linestyle.solid" />
           <GraphEnvironment showGrid="0"  showAxes="tnlTNL"  showGates="1"  showFreqOnPlots="1"  showGateNameOnPlots="1"  showMedians="0"  showUncomped="0"  addEventParam="0"  lastYAxisName="" >
             <TextTraits font="SansSerif"  size="12"  name="Labels"  style="plain"  color="#000000"  background="#00ffffff"  just="left" />
             <TextTraits font="SansSerif"  size="12"  name="LayoutGates"  style="plain"  color="#000000"  background="#00ffffff"  just="left" />
             <TextTraits font="SansSerif"  size="10"  name="Numbers"  style="plain"  color="#000000"  background="#00ffffff"  just="left" />
             <TextTraits font="SansSerif"  size="10"  name="Legend"  style="plain"  color="#000000"  background="#00ffffff"  just="left" />
           </GraphEnvironment>
         </Graph>
         <Subpopulations>
           <Statistic name="Mean"  annotation=""  owningGroup="All Samples"  expanded="1"  sortPriority="5"  id="FL1-A"  ancestor=""  correlate=""  value="70698" />
           <Population name="ROS"  annotation=""  owningGroup="All Samples"  expanded="1"  sortPriority="10"  count="3833" >
             <Graph smoothing="1"  backColor="#ffffff"  foreColor="#ac0000"  type="Histogram"  fast="1"  rowCount="10459" >
               <Axis dimension="x"  name="FS-H"  label=""  auto="auto" />
               <Axis dimension="y"  name=""  label=""  auto="auto" />
               <GraphSettings level="5%"  smoothingHighResolution="1"  contourHighResolution="1"  histogramSmoothingCount="0"  graphResolution="256"  showOutliers="0"  drawLargeDots="0"  dotsToDraw="8000"  tint="le.chartfill.tinted.40"  lineWeight="le.lineweight.normal"  lineStyle="le.linestyle.solid" />
               <GraphEnvironment showGrid="0"  showAxes="tnlTNL"  showGates="1"  showFreqOnPlots="1"  showGateNameOnPlots="1"  showMedians="0"  showUncomped="0"  addEventParam="0"  lastYAxisName="" >
                 <TextTraits font="SansSerif"  size="12"  name="Labels"  style="plain"  color="#000000"  background="#00ffffff"  just="left" />
                 <TextTraits font="SansSerif"  size="12"  name="LayoutGates"  style="plain"  color="#000000"  background="#00ffffff"  just="left" />
                 <TextTraits font="SansSerif"  size="10"  name="Numbers"  style="plain"  color="#000000"  background="#00ffffff"  just="left" />
                 <TextTraits font="SansSerif"  size="10"  name="Legend"  style="plain"  color="#000000"  background="#00ffffff"  just="left" />
                 <WindowPosition x="628"  y="20"  width="390"  height="767"  displayed="0"  panelState="+-+" />
               </GraphEnvironment>
             </Graph>
             <Gate gating:id="ID167939813" >
               <gating:RectangleGate eventsInside="1"  annoOffsetX="0"  annoOffsetY="0"  tint="#000000"  isTinted="0"  lineWeight="Normal"  userDefined="1" >
                 <gating:dimension gating:min="76251.99139330542"  gating:max="521243.021718835"  yRatio="0.4336283185840708" >
                   <data-type:fcs-dimension data-type:name="FL1-A" />
                 </gating:dimension>
               </gating:RectangleGate>
             </Gate>
           </Population>
         </Subpopulations>
       </SampleNode>
     </Sample>
     <Sample>
       <DataSet uri="file:/C:/Users/zhang/Desktop/sci/perk-chop调控自噬减轻肝毒性/补小论文数据/流式/06.04ROS(K.5.10.20.20+CAT)/2021-06-04-104546-4.fcs"  sampleID="19" />
       <Transformations>
         <transforms:linear transforms:minRange="0"  transforms:maxRange="262144"  gain="2" >
           <data-type:parameter data-type:name="FS-H" />
         </transforms:linear>
         <transforms:linear transforms:minRange="0"  transforms:maxRange="1048576"  gain="2" >
           <data-type:parameter data-type:name="FS-A" />
         </transforms:linear>
         <transforms:linear transforms:minRange="0"  transforms:maxRange="1024"  gain="2" >
           <data-type:parameter data-type:name="FS-W" />
         </transforms:linear>
         <transforms:linear transforms:minRange="0"  transforms:maxRange="262144"  gain="2" >
           <data-type:parameter data-type:name="SS-H" />
         </transforms:linear>
         <transforms:linear transforms:minRange="0"  transforms:maxRange="1048576"  gain="2" >
           <data-type:parameter data-type:name="SS-A" />
         </transforms:linear>
         <transforms:linear transforms:minRange="0"  transforms:maxRange="1024"  gain="2" >
           <data-type:parameter data-type:name="SS-W" />
         </transforms:linear>
         <transforms:log transforms:offset="1"  transforms:decades="5.418539922" >
           <data-type:parameter data-type:name="FL1-H" />
         </transforms:log>
         <transforms:log transforms:offset="1"  transforms:decades="6.0205999133" >
           <data-type:parameter data-type:name="FL1-A" />
         </transforms:log>
         <transforms:log transforms:offset="1"  transforms:decades="3.0102999566" >
           <data-type:parameter data-type:name="FL1-W" />
         </transforms:log>
         <transforms:linear transforms:minRange="0"  transforms:maxRange="128"  gain="1" >
           <data-type:parameter data-type:name="Time" />
         </transforms:linear>
       </Transformations>
       <Keywords>
         <Keyword name="@VIOLETTARGETPOWER"  value="40 mW" />
         <Keyword name="@VIOLETLASERPOWER_START"  value="40.2 mW" />
         <Keyword name="@VIOLETLASERPOWER_END"  value="40.2 mW" />
         <Keyword name="@TUBENO"  value="4" />
         <Keyword name="@STOPREASON"  value="PROTOCOL" />
         <Keyword name="@SAMPLEID2"  value=" " />
         <Keyword name="@SAMPLEID1"  value=" " />
         <Keyword name="@REDTARGETPOWER"  value="25 mW" />
         <Keyword name="@REDLASERPOWER_START"  value="25 mW" />
         <Keyword name="@REDLASERPOWER_END"  value="25 mW" />
         <Keyword name="@ELAPSEDTIME"  value="48.4" />
         <Keyword name="@DISCRIMINATOR"  value="FS,100" />
         <Keyword name="@CAROUSEL"  value="02" />
         <Keyword name="@BLUETARGETPOWER"  value="22 mW" />
         <Keyword name="@BLUELASERPOWER_START"  value="22 mW" />
         <Keyword name="@BLUELASERPOWER_END"  value="22 mW" />
         <Keyword name="@BARCODE"  value="NoRead" />
         <Keyword name="@ACQTIME"  value="48.4" />
         <Keyword name="@ACQSOFTWARE"  value="Kaluza for Gallios 1.0" />
         <Keyword name="@ABSCALFACTOR"  value="NOT SET" />
         <Keyword name="$SYS"  value="Microsoft Windows NT 6.1.7601 Service Pack 1 64-bit" />
         <Keyword name="$PROJ"  value="New Protocol 1" />
         <Keyword name="$OP"  value="BeckmanCoulter\Beckman Coulter Inc" />
         <Keyword name="$CYTSN"  value="BB11602" />
         <Keyword name="$CYT"  value="Gallios (Kaluza)" />
         <Keyword name="$P10V"  value="0" />
         <Keyword name="$P10S"  value="Time" />
         <Keyword name="$P10R"  value="1073741824" />
         <Keyword name="$P10N"  value="Time" />
         <Keyword name="$P10G"  value="1.0" />
         <Keyword name="$P10E"  value="0,0" />
         <Keyword name="$P10B"  value="32" />
         <Keyword name="$P9V"  value="250" />
         <Keyword name="$P9S"  value="FITC" />
         <Keyword name="$P9R"  value="1024" />
         <Keyword name="$P9N"  value="FL1-W" />
         <Keyword name="$P9G"  value="1" />
         <Keyword name="$P9E"  value="0,0" />
         <Keyword name="$P9B"  value="32" />
         <Keyword name="$P8V"  value="250" />
         <Keyword name="$P8S"  value="FL1" />
         <Keyword name="$P8R"  value="1048576" />
         <Keyword name="$P8N"  value="FL1-A" />
         <Keyword name="$P8G"  value="1" />
         <Keyword name="$P8E"  value="0,0" />
         <Keyword name="$P8B"  value="32" />
         <Keyword name="$P7V"  value="250" />
         <Keyword name="$P7S"  value="FITC" />
         <Keyword name="$P7R"  value="262144" />
         <Keyword name="$P7N"  value="FL1-H" />
         <Keyword name="$P7G"  value="1" />
         <Keyword name="$P7E"  value="0,0" />
         <Keyword name="$P7B"  value="32" />
         <Keyword name="$P6V"  value="317" />
         <Keyword name="$P6S"  value="SS" />
         <Keyword name="$P6R"  value="1024" />
         <Keyword name="$P6N"  value="SS-W" />
         <Keyword name="$P6G"  value="2" />
         <Keyword name="$P6E"  value="0,0" />
         <Keyword name="$P6B"  value="32" />
         <Keyword name="$P5V"  value="317" />
         <Keyword name="$P5S"  value="SS" />
         <Keyword name="$P5R"  value="1048576" />
         <Keyword name="$P5N"  value="SS-A" />
         <Keyword name="$P5G"  value="2" />
         <Keyword name="$P5E"  value="0,0" />
         <Keyword name="$P5B"  value="32" />
         <Keyword name="$P4V"  value="317" />
         <Keyword name="$P4S"  value="SS" />
         <Keyword name="$P4R"  value="262144" />
         <Keyword name="$P4N"  value="SS-H" />
         <Keyword name="$P4G"  value="2" />
         <Keyword name="$P4E"  value="0,0" />
         <Keyword name="$P4B"  value="32" />
         <Keyword name="$P3V"  value="12" />
         <Keyword name="$P3S"  value="FS" />
         <Keyword name="$P3R"  value="1024" />
         <Keyword name="$P3N"  value="FS-W" />
         <Keyword name="$P3G"  value="2" />
         <Keyword name="$P3E"  value="0,0" />
         <Keyword name="$P3B"  value="32" />
         <Keyword name="$P2V"  value="12" />
         <Keyword name="$P2S"  value="FS" />
         <Keyword name="$P2R"  value="1048576" />
         <Keyword name="$P2N"  value="FS-A" />
         <Keyword name="$P2G"  value="2" />
         <Keyword name="$P2E"  value="0,0" />
         <Keyword name="$P2B"  value="32" />
         <Keyword name="$P1V"  value="12" />
         <Keyword name="$P1S"  value="FS" />
         <Keyword name="$P1R"  value="262144" />
         <Keyword name="$P1N"  value="FS-H" />
         <Keyword name="$P1G"  value="2" />
         <Keyword name="$P1E"  value="0,0" />
         <Keyword name="$P1B"  value="32" />
         <Keyword name="$PAR"  value="10" />
         <Keyword name="@AUTOFLUORESCENCE"  value="3,FL1-A,FL1-H,FL1-W,0.000309,0.000309,0.000309" />
         <Keyword name="$TIMESTEP"  value="0.001" />
         <Keyword name="$TOT"  value="10531" />
         <Keyword name="$ETIM"  value="10:46:35.36" />
         <Keyword name="$BTIM"  value="10:45:46.100" />
         <Keyword name="$DATE"  value="04-JUN-2021" />
         <Keyword name="$ORIGINALITY"  value="Original" />
         <Keyword name="$FIL"  value="2021-06-04-104546-4.fcs" />
         <Keyword name="$MODE"  value="L" />
         <Keyword name="$DATATYPE"  value="I" />
         <Keyword name="$BYTEORD"  value="1,2,3,4" />
         <Keyword name="$NEXTDATA"  value="0" />
         <Keyword name="@ENDKALUZA"  value="432599" />
         <Keyword name="@BEGINKALUZA"  value="430429" />
         <Keyword name="$ENDANALYSIS"  value="0" />
         <Keyword name="$BEGINANALYSIS"  value="0" />
         <Keyword name="$ENDDATA"  value="430388" />
         <Keyword name="$BEGINDATA"  value="9149" />
         <Keyword name="$ENDSTEXT"  value="0" />
         <Keyword name="$BEGINSTEXT"  value="0" />
         <Keyword name="FJ_FCS_VERSION"  value="3.1" />
       </Keywords>
       <SampleNode name="2021-06-04-104546-4.fcs"  annotation=""  owningGroup=""  expanded="1"  sortPriority="10"  count="10531"  sampleID="19" >
         <Graph smoothing="0"  backColor="#ffffff"  foreColor="#000000"  type="Pseudocolor"  fast="1"  rowCount="10531" >
           <Axis dimension="x"  name="FS-H"  label=""  auto="auto" />
           <Axis dimension="y"  name="SS-H"  label=""  auto="auto" />
           <GraphSettings level="5%"  smoothingHighResolution="1"  contourHighResolution="1"  histogramSmoothingCount="0"  graphResolution="256"  showOutliers="0"  drawLargeDots="0"  dotsToDraw="8000"  tint="le.chartfill.tinted.40"  lineWeight="le.lineweight.normal"  lineStyle="le.linestyle.solid" />
           <GraphEnvironment showGrid="0"  showAxes="tnlTNL"  showGates="1"  showFreqOnPlots="1"  showGateNameOnPlots="1"  showMedians="0"  showUncomped="0"  addEventParam="0"  lastYAxisName="" >
             <TextTraits font="SansSerif"  size="12"  name="Labels"  style="plain"  color="#000000"  background="#00ffffff"  just="left" />
             <TextTraits font="SansSerif"  size="12"  name="LayoutGates"  style="plain"  color="#000000"  background="#00ffffff"  just="left" />
             <TextTraits font="SansSerif"  size="10"  name="Numbers"  style="plain"  color="#000000"  background="#00ffffff"  just="left" />
             <TextTraits font="SansSerif"  size="10"  name="Legend"  style="plain"  color="#000000"  background="#00ffffff"  just="left" />
           </GraphEnvironment>
         </Graph>
         <Subpopulations>
           <Statistic name="Mean"  annotation=""  owningGroup="All Samples"  expanded="1"  sortPriority="5"  id="FL1-A"  ancestor=""  correlate=""  value="96400.9453125" />
           <Population name="ROS"  annotation=""  owningGroup="All Samples"  expanded="1"  sortPriority="10"  count="6949" >
             <Graph smoothing="1"  backColor="#ffffff"  foreColor="#ac0000"  type="Histogram"  fast="1"  rowCount="10531" >
               <Axis dimension="x"  name="FS-H"  label=""  auto="auto" />
               <Axis dimension="y"  name=""  label=""  auto="auto" />
               <GraphSettings level="5%"  smoothingHighResolution="1"  contourHighResolution="1"  histogramSmoothingCount="0"  graphResolution="256"  showOutliers="0"  drawLargeDots="0"  dotsToDraw="8000"  tint="le.chartfill.tinted.40"  lineWeight="le.lineweight.normal"  lineStyle="le.linestyle.solid" />
               <GraphEnvironment showGrid="0"  showAxes="tnlTNL"  showGates="1"  showFreqOnPlots="1"  showGateNameOnPlots="1"  showMedians="0"  showUncomped="0"  addEventParam="0"  lastYAxisName="" >
                 <TextTraits font="SansSerif"  size="12"  name="Labels"  style="plain"  color="#000000"  background="#00ffffff"  just="left" />
                 <TextTraits font="SansSerif"  size="12"  name="LayoutGates"  style="plain"  color="#000000"  background="#00ffffff"  just="left" />
                 <TextTraits font="SansSerif"  size="10"  name="Numbers"  style="plain"  color="#000000"  background="#00ffffff"  just="left" />
                 <TextTraits font="SansSerif"  size="10"  name="Legend"  style="plain"  color="#000000"  background="#00ffffff"  just="left" />
                 <WindowPosition x="628"  y="20"  width="390"  height="767"  displayed="0"  panelState="+-+" />
               </GraphEnvironment>
             </Graph>
             <Gate gating:id="ID366672765" >
               <gating:RectangleGate eventsInside="1"  annoOffsetX="0"  annoOffsetY="0"  tint="#000000"  isTinted="0"  lineWeight="Normal"  userDefined="1" >
                 <gating:dimension gating:min="76251.99139330542"  gating:max="521243.021718835"  yRatio="0.4336283185840708" >
                   <data-type:fcs-dimension data-type:name="FL1-A" />
                 </gating:dimension>
               </gating:RectangleGate>
             </Gate>
           </Population>
         </Subpopulations>
       </SampleNode>
     </Sample>
     <Sample>
       <DataSet uri="file:/C:/Users/zhang/Desktop/sci/perk-chop调控自噬减轻肝毒性/补小论文数据/流式/06.04ROS(K.5.10.20.20+CAT)/2021-06-04-110858-3.fcs"  sampleID="11" />
       <Transformations>
         <transforms:linear transforms:minRange="0"  transforms:maxRange="262144"  gain="2" >
           <data-type:parameter data-type:name="FS-H" />
         </transforms:linear>
         <transforms:linear transforms:minRange="0"  transforms:maxRange="1048576"  gain="2" >
           <data-type:parameter data-type:name="FS-A" />
         </transforms:linear>
         <transforms:linear transforms:minRange="0"  transforms:maxRange="1024"  gain="2" >
           <data-type:parameter data-type:name="FS-W" />
         </transforms:linear>
         <transforms:linear transforms:minRange="0"  transforms:maxRange="262144"  gain="2" >
           <data-type:parameter data-type:name="SS-H" />
         </transforms:linear>
         <transforms:linear transforms:minRange="0"  transforms:maxRange="1048576"  gain="2" >
           <data-type:parameter data-type:name="SS-A" />
         </transforms:linear>
         <transforms:linear transforms:minRange="0"  transforms:maxRange="1024"  gain="2" >
           <data-type:parameter data-type:name="SS-W" />
         </transforms:linear>
         <transforms:log transforms:offset="1"  transforms:decades="5.418539922" >
           <data-type:parameter data-type:name="FL1-H" />
         </transforms:log>
         <transforms:log transforms:offset="1"  transforms:decades="6.0205999133" >
           <data-type:parameter data-type:name="FL1-A" />
         </transforms:log>
         <transforms:log transforms:offset="1"  transforms:decades="3.0102999566" >
           <data-type:parameter data-type:name="FL1-W" />
         </transforms:log>
         <transforms:linear transforms:minRange="0"  transforms:maxRange="128"  gain="1" >
           <data-type:parameter data-type:name="Time" />
         </transforms:linear>
       </Transformations>
       <Keywords>
         <Keyword name="@VIOLETTARGETPOWER"  value="40 mW" />
         <Keyword name="@VIOLETLASERPOWER_START"  value="40.2 mW" />
         <Keyword name="@VIOLETLASERPOWER_END"  value="40.2 mW" />
         <Keyword name="@TUBENO"  value="3" />
         <Keyword name="@STOPREASON"  value="PROTOCOL" />
         <Keyword name="@SAMPLEID2"  value=" " />
         <Keyword name="@SAMPLEID1"  value=" " />
         <Keyword name="@REDTARGETPOWER"  value="25 mW" />
         <Keyword name="@REDLASERPOWER_START"  value="25 mW" />
         <Keyword name="@REDLASERPOWER_END"  value="25 mW" />
         <Keyword name="@ELAPSEDTIME"  value="76.7" />
         <Keyword name="@DISCRIMINATOR"  value="FS,100" />
         <Keyword name="@CAROUSEL"  value="02" />
         <Keyword name="@BLUETARGETPOWER"  value="22 mW" />
         <Keyword name="@BLUELASERPOWER_START"  value="22 mW" />
         <Keyword name="@BLUELASERPOWER_END"  value="22 mW" />
         <Keyword name="@BARCODE"  value="NoRead" />
         <Keyword name="@ACQTIME"  value="76.7" />
         <Keyword name="@ACQSOFTWARE"  value="Kaluza for Gallios 1.0" />
         <Keyword name="@ABSCALFACTOR"  value="NOT SET" />
         <Keyword name="$SYS"  value="Microsoft Windows NT 6.1.7601 Service Pack 1 64-bit" />
         <Keyword name="$PROJ"  value="New Protocol 1" />
         <Keyword name="$OP"  value="BeckmanCoulter\Beckman Coulter Inc" />
         <Keyword name="$CYTSN"  value="BB11602" />
         <Keyword name="$CYT"  value="Gallios (Kaluza)" />
         <Keyword name="$P10V"  value="0" />
         <Keyword name="$P10S"  value="Time" />
         <Keyword name="$P10R"  value="128" />
         <Keyword name="$P10N"  value="Time" />
         <Keyword name="$P10G"  value="1.0" />
         <Keyword name="$P10E"  value="0,0" />
         <Keyword name="$P10B"  value="32" />
         <Keyword name="$P9V"  value="250" />
         <Keyword name="$P9S"  value="FITC" />
         <Keyword name="$P9R"  value="1024" />
         <Keyword name="$P9N"  value="FL1-W" />
         <Keyword name="$P9G"  value="1" />
         <Keyword name="$P9E"  value="0,0" />
         <Keyword name="$P9B"  value="32" />
         <Keyword name="$P8V"  value="250" />
         <Keyword name="$P8S"  value="FL1" />
         <Keyword name="$P8R"  value="1048576" />
         <Keyword name="$P8N"  value="FL1-A" />
         <Keyword name="$P8G"  value="1" />
         <Keyword name="$P8E"  value="0,0" />
         <Keyword name="$P8B"  value="32" />
         <Keyword name="$P7V"  value="250" />
         <Keyword name="$P7S"  value="FITC" />
         <Keyword name="$P7R"  value="262144" />
         <Keyword name="$P7N"  value="FL1-H" />
         <Keyword name="$P7G"  value="1" />
         <Keyword name="$P7E"  value="0,0" />
         <Keyword name="$P7B"  value="32" />
         <Keyword name="$P6V"  value="317" />
         <Keyword name="$P6S"  value="SS" />
         <Keyword name="$P6R"  value="1024" />
         <Keyword name="$P6N"  value="SS-W" />
         <Keyword name="$P6G"  value="2" />
         <Keyword name="$P6E"  value="0,0" />
         <Keyword name="$P6B"  value="32" />
         <Keyword name="$P5V"  value="317" />
         <Keyword name="$P5S"  value="SS" />
         <Keyword name="$P5R"  value="1048576" />
         <Keyword name="$P5N"  value="SS-A" />
         <Keyword name="$P5G"  value="2" />
         <Keyword name="$P5E"  value="0,0" />
         <Keyword name="$P5B"  value="32" />
         <Keyword name="$P4V"  value="317" />
         <Keyword name="$P4S"  value="SS" />
         <Keyword name="$P4R"  value="262144" />
         <Keyword name="$P4N"  value="SS-H" />
         <Keyword name="$P4G"  value="2" />
         <Keyword name="$P4E"  value="0,0" />
         <Keyword name="$P4B"  value="32" />
         <Keyword name="$P3V"  value="12" />
         <Keyword name="$P3S"  value="FS" />
         <Keyword name="$P3R"  value="1024" />
         <Keyword name="$P3N"  value="FS-W" />
         <Keyword name="$P3G"  value="2" />
         <Keyword name="$P3E"  value="0,0" />
         <Keyword name="$P3B"  value="32" />
         <Keyword name="$P2V"  value="12" />
         <Keyword name="$P2S"  value="FS" />
         <Keyword name="$P2R"  value="1048576" />
         <Keyword name="$P2N"  value="FS-A" />
         <Keyword name="$P2G"  value="2" />
         <Keyword name="$P2E"  value="0,0" />
         <Keyword name="$P2B"  value="32" />
         <Keyword name="$P1V"  value="12" />
         <Keyword name="$P1S"  value="FS" />
         <Keyword name="$P1R"  value="262144" />
         <Keyword name="$P1N"  value="FS-H" />
         <Keyword name="$P1G"  value="2" />
         <Keyword name="$P1E"  value="0,0" />
         <Keyword name="$P1B"  value="32" />
         <Keyword name="$PAR"  value="10" />
         <Keyword name="@AUTOFLUORESCENCE"  value="3,FL1-A,FL1-H,FL1-W,0.000309,0.000309,0.000309" />
         <Keyword name="$TIMESTEP"  value="0.001" />
         <Keyword name="$TOT"  value="10584" />
         <Keyword name="$ETIM"  value="11:10:15.02" />
         <Keyword name="$BTIM"  value="11:08:58.28" />
         <Keyword name="$DATE"  value="04-JUN-2021" />
         <Keyword name="$ORIGINALITY"  value="Original" />
         <Keyword name="$FIL"  value="2021-06-04-110858-3.fcs" />
         <Keyword name="$MODE"  value="L" />
         <Keyword name="$DATATYPE"  value="I" />
         <Keyword name="$BYTEORD"  value="1,2,3,4" />
         <Keyword name="$NEXTDATA"  value="0" />
         <Keyword name="@ENDKALUZA"  value="434759" />
         <Keyword name="@BEGINKALUZA"  value="432549" />
         <Keyword name="$ENDANALYSIS"  value="0" />
         <Keyword name="$BEGINANALYSIS"  value="0" />
         <Keyword name="$ENDDATA"  value="432508" />
         <Keyword name="$BEGINDATA"  value="9149" />
         <Keyword name="$ENDSTEXT"  value="0" />
         <Keyword name="$BEGINSTEXT"  value="0" />
         <Keyword name="FJ_FCS_VERSION"  value="3.1" />
       </Keywords>
       <SampleNode name="2021-06-04-110858-3.fcs"  annotation=""  owningGroup=""  expanded="1"  sortPriority="10"  count="10584"  sampleID="11" >
         <Graph smoothing="0"  backColor="#ffffff"  foreColor="#000000"  type="Pseudocolor"  fast="1"  rowCount="10584" >
           <Axis dimension="x"  name="FS-H"  label=""  auto="auto" />
           <Axis dimension="y"  name="SS-H"  label=""  auto="auto" />
           <GraphSettings level="5%"  smoothingHighResolution="1"  contourHighResolution="1"  histogramSmoothingCount="0"  graphResolution="256"  showOutliers="0"  drawLargeDots="0"  dotsToDraw="8000"  tint="le.chartfill.tinted.40"  lineWeight="le.lineweight.normal"  lineStyle="le.linestyle.solid" />
           <GraphEnvironment showGrid="0"  showAxes="tnlTNL"  showGates="1"  showFreqOnPlots="1"  showGateNameOnPlots="1"  showMedians="0"  showUncomped="0"  addEventParam="0"  lastYAxisName="" >
             <TextTraits font="SansSerif"  size="12"  name="Labels"  style="plain"  color="#000000"  background="#00ffffff"  just="left" />
             <TextTraits font="SansSerif"  size="12"  name="LayoutGates"  style="plain"  color="#000000"  background="#00ffffff"  just="left" />
             <TextTraits font="SansSerif"  size="10"  name="Numbers"  style="plain"  color="#000000"  background="#00ffffff"  just="left" />
             <TextTraits font="SansSerif"  size="10"  name="Legend"  style="plain"  color="#000000"  background="#00ffffff"  just="left" />
           </GraphEnvironment>
         </Graph>
         <Subpopulations>
           <Statistic name="Mean"  annotation=""  owningGroup="All Samples"  expanded="1"  sortPriority="5"  id="FL1-A"  ancestor=""  correlate=""  value="61326.68359375" />
           <Population name="ROS"  annotation=""  owningGroup="All Samples"  expanded="1"  sortPriority="10"  count="2759" >
             <Graph smoothing="1"  backColor="#ffffff"  foreColor="#ac0000"  type="Histogram"  fast="1"  rowCount="10584" >
               <Axis dimension="x"  name="FS-H"  label=""  auto="auto" />
               <Axis dimension="y"  name=""  label=""  auto="auto" />
               <GraphSettings level="5%"  smoothingHighResolution="1"  contourHighResolution="1"  histogramSmoothingCount="0"  graphResolution="256"  showOutliers="0"  drawLargeDots="0"  dotsToDraw="8000"  tint="le.chartfill.tinted.40"  lineWeight="le.lineweight.normal"  lineStyle="le.linestyle.solid" />
               <GraphEnvironment showGrid="0"  showAxes="tnlTNL"  showGates="1"  showFreqOnPlots="1"  showGateNameOnPlots="1"  showMedians="0"  showUncomped="0"  addEventParam="0"  lastYAxisName="" >
                 <TextTraits font="SansSerif"  size="12"  name="Labels"  style="plain"  color="#000000"  background="#00ffffff"  just="left" />
                 <TextTraits font="SansSerif"  size="12"  name="LayoutGates"  style="plain"  color="#000000"  background="#00ffffff"  just="left" />
                 <TextTraits font="SansSerif"  size="10"  name="Numbers"  style="plain"  color="#000000"  background="#00ffffff"  just="left" />
                 <TextTraits font="SansSerif"  size="10"  name="Legend"  style="plain"  color="#000000"  background="#00ffffff"  just="left" />
                 <WindowPosition x="628"  y="20"  width="390"  height="767"  displayed="0"  panelState="+-+" />
               </GraphEnvironment>
             </Graph>
             <Gate gating:id="ID832470755" >
               <gating:RectangleGate eventsInside="1"  annoOffsetX="0"  annoOffsetY="0"  tint="#000000"  isTinted="0"  lineWeight="Normal"  userDefined="1" >
                 <gating:dimension gating:min="76251.99139330542"  gating:max="521243.021718835"  yRatio="0.4336283185840708" >
                   <data-type:fcs-dimension data-type:name="FL1-A" />
                 </gating:dimension>
               </gating:RectangleGate>
             </Gate>
           </Population>
         </Subpopulations>
       </SampleNode>
     </Sample>
     <Sample>
       <DataSet uri="file:/C:/Users/zhang/Desktop/sci/perk-chop调控自噬减轻肝毒性/补小论文数据/流式/06.04ROS(K.5.10.20.20+CAT)/2021-06-04-110204-6.fcs"  sampleID="8" />
       <Transformations>
         <transforms:linear transforms:minRange="0"  transforms:maxRange="262144"  gain="2" >
           <data-type:parameter data-type:name="FS-H" />
         </transforms:linear>
         <transforms:linear transforms:minRange="0"  transforms:maxRange="1048576"  gain="2" >
           <data-type:parameter data-type:name="FS-A" />
         </transforms:linear>
         <transforms:linear transforms:minRange="0"  transforms:maxRange="1024"  gain="2" >
           <data-type:parameter data-type:name="FS-W" />
         </transforms:linear>
         <transforms:linear transforms:minRange="0"  transforms:maxRange="262144"  gain="2" >
           <data-type:parameter data-type:name="SS-H" />
         </transforms:linear>
         <transforms:linear transforms:minRange="0"  transforms:maxRange="1048576"  gain="2" >
           <data-type:parameter data-type:name="SS-A" />
         </transforms:linear>
         <transforms:linear transforms:minRange="0"  transforms:maxRange="1024"  gain="2" >
           <data-type:parameter data-type:name="SS-W" />
         </transforms:linear>
         <transforms:log transforms:offset="1"  transforms:decades="5.418539922" >
           <data-type:parameter data-type:name="FL1-H" />
         </transforms:log>
         <transforms:log transforms:offset="1"  transforms:decades="6.0205999133" >
           <data-type:parameter data-type:name="FL1-A" />
         </transforms:log>
         <transforms:log transforms:offset="1"  transforms:decades="3.0102999566" >
           <data-type:parameter data-type:name="FL1-W" />
         </transforms:log>
         <transforms:linear transforms:minRange="0"  transforms:maxRange="128"  gain="1" >
           <data-type:parameter data-type:name="Time" />
         </transforms:linear>
       </Transformations>
       <Keywords>
         <Keyword name="@VIOLETTARGETPOWER"  value="40 mW" />
         <Keyword name="@VIOLETLASERPOWER_START"  value="40.2 mW" />
         <Keyword name="@VIOLETLASERPOWER_END"  value="40.2 mW" />
         <Keyword name="@TUBENO"  value="6" />
         <Keyword name="@STOPREASON"  value="PROTOCOL" />
         <Keyword name="@SAMPLEID2"  value=" " />
         <Keyword name="@SAMPLEID1"  value=" " />
         <Keyword name="@REDTARGETPOWER"  value="25 mW" />
         <Keyword name="@REDLASERPOWER_START"  value="25 mW" />
         <Keyword name="@REDLASERPOWER_END"  value="25 mW" />
         <Keyword name="@ELAPSEDTIME"  value="93.9" />
         <Keyword name="@DISCRIMINATOR"  value="FS,100" />
         <Keyword name="@CAROUSEL"  value="02" />
         <Keyword name="@BLUETARGETPOWER"  value="22 mW" />
         <Keyword name="@BLUELASERPOWER_START"  value="22 mW" />
         <Keyword name="@BLUELASERPOWER_END"  value="22 mW" />
         <Keyword name="@BARCODE"  value="NoRead" />
         <Keyword name="@ACQTIME"  value="93.9" />
         <Keyword name="@ACQSOFTWARE"  value="Kaluza for Gallios 1.0" />
         <Keyword name="@ABSCALFACTOR"  value="NOT SET" />
         <Keyword name="$SYS"  value="Microsoft Windows NT 6.1.7601 Service Pack 1 64-bit" />
         <Keyword name="$PROJ"  value="New Protocol 1" />
         <Keyword name="$OP"  value="BeckmanCoulter\Beckman Coulter Inc" />
         <Keyword name="$CYTSN"  value="BB11602" />
         <Keyword name="$CYT"  value="Gallios (Kaluza)" />
         <Keyword name="$P10V"  value="0" />
         <Keyword name="$P10S"  value="Time" />
         <Keyword name="$P10R"  value="128" />
         <Keyword name="$P10N"  value="Time" />
         <Keyword name="$P10G"  value="1.0" />
         <Keyword name="$P10E"  value="0,0" />
         <Keyword name="$P10B"  value="32" />
         <Keyword name="$P9V"  value="250" />
         <Keyword name="$P9S"  value="FITC" />
         <Keyword name="$P9R"  value="1024" />
         <Keyword name="$P9N"  value="FL1-W" />
         <Keyword name="$P9G"  value="1" />
         <Keyword name="$P9E"  value="0,0" />
         <Keyword name="$P9B"  value="32" />
         <Keyword name="$P8V"  value="250" />
         <Keyword name="$P8S"  value="FL1" />
         <Keyword name="$P8R"  value="1048576" />
         <Keyword name="$P8N"  value="FL1-A" />
         <Keyword name="$P8G"  value="1" />
         <Keyword name="$P8E"  value="0,0" />
         <Keyword name="$P8B"  value="32" />
         <Keyword name="$P7V"  value="250" />
         <Keyword name="$P7S"  value="FITC" />
         <Keyword name="$P7R"  value="262144" />
         <Keyword name="$P7N"  value="FL1-H" />
         <Keyword name="$P7G"  value="1" />
         <Keyword name="$P7E"  value="0,0" />
         <Keyword name="$P7B"  value="32" />
         <Keyword name="$P6V"  value="317" />
         <Keyword name="$P6S"  value="SS" />
         <Keyword name="$P6R"  value="1024" />
         <Keyword name="$P6N"  value="SS-W" />
         <Keyword name="$P6G"  value="2" />
         <Keyword name="$P6E"  value="0,0" />
         <Keyword name="$P6B"  value="32" />
         <Keyword name="$P5V"  value="317" />
         <Keyword name="$P5S"  value="SS" />
         <Keyword name="$P5R"  value="1048576" />
         <Keyword name="$P5N"  value="SS-A" />
         <Keyword name="$P5G"  value="2" />
         <Keyword name="$P5E"  value="0,0" />
         <Keyword name="$P5B"  value="32" />
         <Keyword name="$P4V"  value="317" />
         <Keyword name="$P4S"  value="SS" />
         <Keyword name="$P4R"  value="262144" />
         <Keyword name="$P4N"  value="SS-H" />
         <Keyword name="$P4G"  value="2" />
         <Keyword name="$P4E"  value="0,0" />
         <Keyword name="$P4B"  value="32" />
         <Keyword name="$P3V"  value="12" />
         <Keyword name="$P3S"  value="FS" />
         <Keyword name="$P3R"  value="1024" />
         <Keyword name="$P3N"  value="FS-W" />
         <Keyword name="$P3G"  value="2" />
         <Keyword name="$P3E"  value="0,0" />
         <Keyword name="$P3B"  value="32" />
         <Keyword name="$P2V"  value="12" />
         <Keyword name="$P2S"  value="FS" />
         <Keyword name="$P2R"  value="1048576" />
         <Keyword name="$P2N"  value="FS-A" />
         <Keyword name="$P2G"  value="2" />
         <Keyword name="$P2E"  value="0,0" />
         <Keyword name="$P2B"  value="32" />
         <Keyword name="$P1V"  value="12" />
         <Keyword name="$P1S"  value="FS" />
         <Keyword name="$P1R"  value="262144" />
         <Keyword name="$P1N"  value="FS-H" />
         <Keyword name="$P1G"  value="2" />
         <Keyword name="$P1E"  value="0,0" />
         <Keyword name="$P1B"  value="32" />
         <Keyword name="$PAR"  value="10" />
         <Keyword name="@AUTOFLUORESCENCE"  value="3,FL1-A,FL1-H,FL1-W,0.000309,0.000309,0.000309" />
         <Keyword name="$TIMESTEP"  value="0.001" />
         <Keyword name="$TOT"  value="10493" />
         <Keyword name="$ETIM"  value="11:03:38.32" />
         <Keyword name="$BTIM"  value="11:02:04.47" />
         <Keyword name="$DATE"  value="04-JUN-2021" />
         <Keyword name="$ORIGINALITY"  value="Original" />
         <Keyword name="$FIL"  value="2021-06-04-110204-6.fcs" />
         <Keyword name="$MODE"  value="L" />
         <Keyword name="$DATATYPE"  value="I" />
         <Keyword name="$BYTEORD"  value="1,2,3,4" />
         <Keyword name="$NEXTDATA"  value="0" />
         <Keyword name="@ENDKALUZA"  value="431115" />
         <Keyword name="@BEGINKALUZA"  value="428909" />
         <Keyword name="$ENDANALYSIS"  value="0" />
         <Keyword name="$BEGINANALYSIS"  value="0" />
         <Keyword name="$ENDDATA"  value="428868" />
         <Keyword name="$BEGINDATA"  value="9149" />
         <Keyword name="$ENDSTEXT"  value="0" />
         <Keyword name="$BEGINSTEXT"  value="0" />
         <Keyword name="FJ_FCS_VERSION"  value="3.1" />
       </Keywords>
       <SampleNode name="2021-06-04-110204-6.fcs"  annotation=""  owningGroup=""  expanded="1"  sortPriority="10"  count="10493"  sampleID="8" >
         <Graph smoothing="0"  backColor="#ffffff"  foreColor="#000000"  type="Pseudocolor"  fast="1"  rowCount="10493" >
           <Axis dimension="x"  name="FS-H"  label=""  auto="auto" />
           <Axis dimension="y"  name="SS-H"  label=""  auto="auto" />
           <GraphSettings level="5%"  smoothingHighResolution="1"  contourHighResolution="1"  histogramSmoothingCount="0"  graphResolution="256"  showOutliers="0"  drawLargeDots="0"  dotsToDraw="8000"  tint="le.chartfill.tinted.40"  lineWeight="le.lineweight.normal"  lineStyle="le.linestyle.solid" />
           <GraphEnvironment showGrid="0"  showAxes="tnlTNL"  showGates="1"  showFreqOnPlots="1"  showGateNameOnPlots="1"  showMedians="0"  showUncomped="0"  addEventParam="0"  lastYAxisName="" >
             <TextTraits font="SansSerif"  size="12"  name="Labels"  style="plain"  color="#000000"  background="#00ffffff"  just="left" />
             <TextTraits font="SansSerif"  size="12"  name="LayoutGates"  style="plain"  color="#000000"  background="#00ffffff"  just="left" />
             <TextTraits font="SansSerif"  size="10"  name="Numbers"  style="plain"  color="#000000"  background="#00ffffff"  just="left" />
             <TextTraits font="SansSerif"  size="10"  name="Legend"  style="plain"  color="#000000"  background="#00ffffff"  just="left" />
           </GraphEnvironment>
         </Graph>
         <Subpopulations>
           <Statistic name="Mean"  annotation=""  owningGroup="All Samples"  expanded="1"  sortPriority="5"  id="FL1-A"  ancestor=""  correlate=""  value="81530.7578125" />
           <Population name="ROS"  annotation=""  owningGroup="All Samples"  expanded="1"  sortPriority="10"  count="5367" >
             <Graph smoothing="1"  backColor="#ffffff"  foreColor="#ac0000"  type="Histogram"  fast="1"  rowCount="10493" >
               <Axis dimension="x"  name="FS-H"  label=""  auto="auto" />
               <Axis dimension="y"  name=""  label=""  auto="auto" />
               <GraphSettings level="5%"  smoothingHighResolution="1"  contourHighResolution="1"  histogramSmoothingCount="0"  graphResolution="256"  showOutliers="0"  drawLargeDots="0"  dotsToDraw="8000"  tint="le.chartfill.tinted.40"  lineWeight="le.lineweight.normal"  lineStyle="le.linestyle.solid" />
               <GraphEnvironment showGrid="0"  showAxes="tnlTNL"  showGates="1"  showFreqOnPlots="1"  showGateNameOnPlots="1"  showMedians="0"  showUncomped="0"  addEventParam="0"  lastYAxisName="" >
                 <TextTraits font="SansSerif"  size="12"  name="Labels"  style="plain"  color="#000000"  background="#00ffffff"  just="left" />
                 <TextTraits font="SansSerif"  size="12"  name="LayoutGates"  style="plain"  color="#000000"  background="#00ffffff"  just="left" />
                 <TextTraits font="SansSerif"  size="10"  name="Numbers"  style="plain"  color="#000000"  background="#00ffffff"  just="left" />
                 <TextTraits font="SansSerif"  size="10"  name="Legend"  style="plain"  color="#000000"  background="#00ffffff"  just="left" />
                 <WindowPosition x="628"  y="20"  width="390"  height="767"  displayed="0"  panelState="+-+" />
               </GraphEnvironment>
             </Graph>
             <Gate gating:id="ID293026351" >
               <gating:RectangleGate eventsInside="1"  annoOffsetX="0"  annoOffsetY="0"  tint="#000000"  isTinted="0"  lineWeight="Normal"  userDefined="1" >
                 <gating:dimension gating:min="76251.99139330542"  gating:max="521243.021718835"  yRatio="0.4336283185840708" >
                   <data-type:fcs-dimension data-type:name="FL1-A" />
                 </gating:dimension>
               </gating:RectangleGate>
             </Gate>
           </Population>
         </Subpopulations>
       </SampleNode>
     </Sample>
     <Sample>
       <DataSet uri="file:/C:/Users/zhang/Desktop/sci/perk-chop调控自噬减轻肝毒性/补小论文数据/流式/06.04ROS(K.5.10.20.20+CAT)/2021-06-04-105626-3.fcs"  sampleID="5" />
       <Transformations>
         <transforms:linear transforms:minRange="0"  transforms:maxRange="262144"  gain="2" >
           <data-type:parameter data-type:name="FS-H" />
         </transforms:linear>
         <transforms:linear transforms:minRange="0"  transforms:maxRange="1048576"  gain="2" >
           <data-type:parameter data-type:name="FS-A" />
         </transforms:linear>
         <transforms:linear transforms:minRange="0"  transforms:maxRange="1024"  gain="2" >
           <data-type:parameter data-type:name="FS-W" />
         </transforms:linear>
         <transforms:linear transforms:minRange="0"  transforms:maxRange="262144"  gain="2" >
           <data-type:parameter data-type:name="SS-H" />
         </transforms:linear>
         <transforms:linear transforms:minRange="0"  transforms:maxRange="1048576"  gain="2" >
           <data-type:parameter data-type:name="SS-A" />
         </transforms:linear>
         <transforms:linear transforms:minRange="0"  transforms:maxRange="1024"  gain="2" >
           <data-type:parameter data-type:name="SS-W" />
         </transforms:linear>
         <transforms:log transforms:offset="1"  transforms:decades="5.418539922" >
           <data-type:parameter data-type:name="FL1-H" />
         </transforms:log>
         <transforms:log transforms:offset="1"  transforms:decades="6.0205999133" >
           <data-type:parameter data-type:name="FL1-A" />
         </transforms:log>
         <transforms:log transforms:offset="1"  transforms:decades="3.0102999566" >
           <data-type:parameter data-type:name="FL1-W" />
         </transforms:log>
         <transforms:linear transforms:minRange="0"  transforms:maxRange="128"  gain="1" >
           <data-type:parameter data-type:name="Time" />
         </transforms:linear>
       </Transformations>
       <Keywords>
         <Keyword name="@VIOLETTARGETPOWER"  value="40 mW" />
         <Keyword name="@VIOLETLASERPOWER_START"  value="40.2 mW" />
         <Keyword name="@VIOLETLASERPOWER_END"  value="40.2 mW" />
         <Keyword name="@TUBENO"  value="3" />
         <Keyword name="@STOPREASON"  value="PROTOCOL" />
         <Keyword name="@SAMPLEID2"  value=" " />
         <Keyword name="@SAMPLEID1"  value=" " />
         <Keyword name="@REDTARGETPOWER"  value="25 mW" />
         <Keyword name="@REDLASERPOWER_START"  value="25 mW" />
         <Keyword name="@REDLASERPOWER_END"  value="25 mW" />
         <Keyword name="@ELAPSEDTIME"  value="76.4" />
         <Keyword name="@DISCRIMINATOR"  value="FS,100" />
         <Keyword name="@CAROUSEL"  value="02" />
         <Keyword name="@BLUETARGETPOWER"  value="22 mW" />
         <Keyword name="@BLUELASERPOWER_START"  value="22 mW" />
         <Keyword name="@BLUELASERPOWER_END"  value="22 mW" />
         <Keyword name="@BARCODE"  value="NoRead" />
         <Keyword name="@ACQTIME"  value="76.4" />
         <Keyword name="@ACQSOFTWARE"  value="Kaluza for Gallios 1.0" />
         <Keyword name="@ABSCALFACTOR"  value="NOT SET" />
         <Keyword name="$SYS"  value="Microsoft Windows NT 6.1.7601 Service Pack 1 64-bit" />
         <Keyword name="$PROJ"  value="New Protocol 1" />
         <Keyword name="$OP"  value="BeckmanCoulter\Beckman Coulter Inc" />
         <Keyword name="$CYTSN"  value="BB11602" />
         <Keyword name="$CYT"  value="Gallios (Kaluza)" />
         <Keyword name="$P10V"  value="0" />
         <Keyword name="$P10S"  value="Time" />
         <Keyword name="$P10R"  value="128" />
         <Keyword name="$P10N"  value="Time" />
         <Keyword name="$P10G"  value="1.0" />
         <Keyword name="$P10E"  value="0,0" />
         <Keyword name="$P10B"  value="32" />
         <Keyword name="$P9V"  value="250" />
         <Keyword name="$P9S"  value="FITC" />
         <Keyword name="$P9R"  value="1024" />
         <Keyword name="$P9N"  value="FL1-W" />
         <Keyword name="$P9G"  value="1" />
         <Keyword name="$P9E"  value="0,0" />
         <Keyword name="$P9B"  value="32" />
         <Keyword name="$P8V"  value="250" />
         <Keyword name="$P8S"  value="FL1" />
         <Keyword name="$P8R"  value="1048576" />
         <Keyword name="$P8N"  value="FL1-A" />
         <Keyword name="$P8G"  value="1" />
         <Keyword name="$P8E"  value="0,0" />
         <Keyword name="$P8B"  value="32" />
         <Keyword name="$P7V"  value="250" />
         <Keyword name="$P7S"  value="FITC" />
         <Keyword name="$P7R"  value="262144" />
         <Keyword name="$P7N"  value="FL1-H" />
         <Keyword name="$P7G"  value="1" />
         <Keyword name="$P7E"  value="0,0" />
         <Keyword name="$P7B"  value="32" />
         <Keyword name="$P6V"  value="317" />
         <Keyword name="$P6S"  value="SS" />
         <Keyword name="$P6R"  value="1024" />
         <Keyword name="$P6N"  value="SS-W" />
         <Keyword name="$P6G"  value="2" />
         <Keyword name="$P6E"  value="0,0" />
         <Keyword name="$P6B"  value="32" />
         <Keyword name="$P5V"  value="317" />
         <Keyword name="$P5S"  value="SS" />
         <Keyword name="$P5R"  value="1048576" />
         <Keyword name="$P5N"  value="SS-A" />
         <Keyword name="$P5G"  value="2" />
         <Keyword name="$P5E"  value="0,0" />
         <Keyword name="$P5B"  value="32" />
         <Keyword name="$P4V"  value="317" />
         <Keyword name="$P4S"  value="SS" />
         <Keyword name="$P4R"  value="262144" />
         <Keyword name="$P4N"  value="SS-H" />
         <Keyword name="$P4G"  value="2" />
         <Keyword name="$P4E"  value="0,0" />
         <Keyword name="$P4B"  value="32" />
         <Keyword name="$P3V"  value="12" />
         <Keyword name="$P3S"  value="FS" />
         <Keyword name="$P3R"  value="1024" />
         <Keyword name="$P3N"  value="FS-W" />
         <Keyword name="$P3G"  value="2" />
         <Keyword name="$P3E"  value="0,0" />
         <Keyword name="$P3B"  value="32" />
         <Keyword name="$P2V"  value="12" />
         <Keyword name="$P2S"  value="FS" />
         <Keyword name="$P2R"  value="1048576" />
         <Keyword name="$P2N"  value="FS-A" />
         <Keyword name="$P2G"  value="2" />
         <Keyword name="$P2E"  value="0,0" />
         <Keyword name="$P2B"  value="32" />
         <Keyword name="$P1V"  value="12" />
         <Keyword name="$P1S"  value="FS" />
         <Keyword name="$P1R"  value="262144" />
         <Keyword name="$P1N"  value="FS-H" />
         <Keyword name="$P1G"  value="2" />
         <Keyword name="$P1E"  value="0,0" />
         <Keyword name="$P1B"  value="32" />
         <Keyword name="$PAR"  value="10" />
         <Keyword name="@AUTOFLUORESCENCE"  value="3,FL1-A,FL1-H,FL1-W,0.000309,0.000309,0.000309" />
         <Keyword name="$TIMESTEP"  value="0.001" />
         <Keyword name="$TOT"  value="10579" />
         <Keyword name="$ETIM"  value="10:57:42.77" />
         <Keyword name="$BTIM"  value="10:56:26.36" />
         <Keyword name="$DATE"  value="04-JUN-2021" />
         <Keyword name="$ORIGINALITY"  value="Original" />
         <Keyword name="$FIL"  value="2021-06-04-105626-3.fcs" />
         <Keyword name="$MODE"  value="L" />
         <Keyword name="$DATATYPE"  value="I" />
         <Keyword name="$BYTEORD"  value="1,2,3,4" />
         <Keyword name="$NEXTDATA"  value="0" />
         <Keyword name="@ENDKALUZA"  value="434555" />
         <Keyword name="@BEGINKALUZA"  value="432349" />
         <Keyword name="$ENDANALYSIS"  value="0" />
         <Keyword name="$BEGINANALYSIS"  value="0" />
         <Keyword name="$ENDDATA"  value="432308" />
         <Keyword name="$BEGINDATA"  value="9149" />
         <Keyword name="$ENDSTEXT"  value="0" />
         <Keyword name="$BEGINSTEXT"  value="0" />
         <Keyword name="FJ_FCS_VERSION"  value="3.1" />
       </Keywords>
       <SampleNode name="2021-06-04-105626-3.fcs"  annotation=""  owningGroup=""  expanded="1"  sortPriority="10"  count="10579"  sampleID="5" >
         <Graph smoothing="0"  backColor="#ffffff"  foreColor="#000000"  type="Pseudocolor"  fast="1"  rowCount="10579" >
           <Axis dimension="x"  name="FS-H"  label=""  auto="auto" />
           <Axis dimension="y"  name="SS-H"  label=""  auto="auto" />
           <GraphSettings level="5%"  smoothingHighResolution="1"  contourHighResolution="1"  histogramSmoothingCount="0"  graphResolution="256"  showOutliers="0"  drawLargeDots="0"  dotsToDraw="8000"  tint="le.chartfill.tinted.40"  lineWeight="le.lineweight.normal"  lineStyle="le.linestyle.solid" />
           <GraphEnvironment showGrid="0"  showAxes="tnlTNL"  showGates="1"  showFreqOnPlots="1"  showGateNameOnPlots="1"  showMedians="0"  showUncomped="0"  addEventParam="0"  lastYAxisName="" >
             <TextTraits font="SansSerif"  size="12"  name="Labels"  style="plain"  color="#000000"  background="#00ffffff"  just="left" />
             <TextTraits font="SansSerif"  size="12"  name="LayoutGates"  style="plain"  color="#000000"  background="#00ffffff"  just="left" />
             <TextTraits font="SansSerif"  size="10"  name="Numbers"  style="plain"  color="#000000"  background="#00ffffff"  just="left" />
             <TextTraits font="SansSerif"  size="10"  name="Legend"  style="plain"  color="#000000"  background="#00ffffff"  just="left" />
           </GraphEnvironment>
         </Graph>
         <Subpopulations>
           <Statistic name="Mean"  annotation=""  owningGroup="All Samples"  expanded="1"  sortPriority="5"  id="FL1-A"  ancestor=""  correlate=""  value="70381.4296875" />
           <Population name="ROS"  annotation=""  owningGroup="All Samples"  expanded="1"  sortPriority="10"  count="3784" >
             <Graph smoothing="1"  backColor="#ffffff"  foreColor="#ac0000"  type="Histogram"  fast="1"  rowCount="10579" >
               <Axis dimension="x"  name="FS-H"  label=""  auto="auto" />
               <Axis dimension="y"  name=""  label=""  auto="auto" />
               <GraphSettings level="5%"  smoothingHighResolution="1"  contourHighResolution="1"  histogramSmoothingCount="0"  graphResolution="256"  showOutliers="0"  drawLargeDots="0"  dotsToDraw="8000"  tint="le.chartfill.tinted.40"  lineWeight="le.lineweight.normal"  lineStyle="le.linestyle.solid" />
               <GraphEnvironment showGrid="0"  showAxes="tnlTNL"  showGates="1"  showFreqOnPlots="1"  showGateNameOnPlots="1"  showMedians="0"  showUncomped="0"  addEventParam="0"  lastYAxisName="" >
                 <TextTraits font="SansSerif"  size="12"  name="Labels"  style="plain"  color="#000000"  background="#00ffffff"  just="left" />
                 <TextTraits font="SansSerif"  size="12"  name="LayoutGates"  style="plain"  color="#000000"  background="#00ffffff"  just="left" />
                 <TextTraits font="SansSerif"  size="10"  name="Numbers"  style="plain"  color="#000000"  background="#00ffffff"  just="left" />
                 <TextTraits font="SansSerif"  size="10"  name="Legend"  style="plain"  color="#000000"  background="#00ffffff"  just="left" />
                 <WindowPosition x="628"  y="20"  width="390"  height="767"  displayed="0"  panelState="+-+" />
               </GraphEnvironment>
             </Graph>
             <Gate gating:id="ID1707353976" >
               <gating:RectangleGate eventsInside="1"  annoOffsetX="0"  annoOffsetY="0"  tint="#000000"  isTinted="0"  lineWeight="Normal"  userDefined="1" >
                 <gating:dimension gating:min="76251.99139330542"  gating:max="521243.021718835"  yRatio="0.4336283185840708" >
                   <data-type:fcs-dimension data-type:name="FL1-A" />
                 </gating:dimension>
               </gating:RectangleGate>
             </Gate>
           </Population>
         </Subpopulations>
       </SampleNode>
     </Sample>
     <Sample>
       <DataSet uri="file:/C:/Users/zhang/Desktop/sci/perk-chop调控自噬减轻肝毒性/补小论文数据/流式/06.04ROS(K.5.10.20.20+CAT)/2021-06-04-111200-5.fcs"  sampleID="13" />
       <Transformations>
         <transforms:linear transforms:minRange="0"  transforms:maxRange="262144"  gain="2" >
           <data-type:parameter data-type:name="FS-H" />
         </transforms:linear>
         <transforms:linear transforms:minRange="0"  transforms:maxRange="1048576"  gain="2" >
           <data-type:parameter data-type:name="FS-A" />
         </transforms:linear>
         <transforms:linear transforms:minRange="0"  transforms:maxRange="1024"  gain="2" >
           <data-type:parameter data-type:name="FS-W" />
         </transforms:linear>
         <transforms:linear transforms:minRange="0"  transforms:maxRange="262144"  gain="2" >
           <data-type:parameter data-type:name="SS-H" />
         </transforms:linear>
         <transforms:linear transforms:minRange="0"  transforms:maxRange="1048576"  gain="2" >
           <data-type:parameter data-type:name="SS-A" />
         </transforms:linear>
         <transforms:linear transforms:minRange="0"  transforms:maxRange="1024"  gain="2" >
           <data-type:parameter data-type:name="SS-W" />
         </transforms:linear>
         <transforms:log transforms:offset="1"  transforms:decades="5.418539922" >
           <data-type:parameter data-type:name="FL1-H" />
         </transforms:log>
         <transforms:log transforms:offset="1"  transforms:decades="6.0205999133" >
           <data-type:parameter data-type:name="FL1-A" />
         </transforms:log>
         <transforms:log transforms:offset="1"  transforms:decades="3.0102999566" >
           <data-type:parameter data-type:name="FL1-W" />
         </transforms:log>
         <transforms:linear transforms:minRange="0"  transforms:maxRange="128"  gain="1" >
           <data-type:parameter data-type:name="Time" />
         </transforms:linear>
       </Transformations>
       <Keywords>
         <Keyword name="@VIOLETTARGETPOWER"  value="40 mW" />
         <Keyword name="@VIOLETLASERPOWER_START"  value="40.2 mW" />
         <Keyword name="@VIOLETLASERPOWER_END"  value="40.2 mW" />
         <Keyword name="@TUBENO"  value="5" />
         <Keyword name="@STOPREASON"  value="PROTOCOL" />
         <Keyword name="@SAMPLEID2"  value=" " />
         <Keyword name="@SAMPLEID1"  value=" " />
         <Keyword name="@REDTARGETPOWER"  value="25 mW" />
         <Keyword name="@REDLASERPOWER_START"  value="25 mW" />
         <Keyword name="@REDLASERPOWER_END"  value="25 mW" />
         <Keyword name="@ELAPSEDTIME"  value="114.1" />
         <Keyword name="@DISCRIMINATOR"  value="FS,100" />
         <Keyword name="@CAROUSEL"  value="02" />
         <Keyword name="@BLUETARGETPOWER"  value="22 mW" />
         <Keyword name="@BLUELASERPOWER_START"  value="22 mW" />
         <Keyword name="@BLUELASERPOWER_END"  value="22 mW" />
         <Keyword name="@BARCODE"  value="NoRead" />
         <Keyword name="@ACQTIME"  value="114.1" />
         <Keyword name="@ACQSOFTWARE"  value="Kaluza for Gallios 1.0" />
         <Keyword name="@ABSCALFACTOR"  value="NOT SET" />
         <Keyword name="$SYS"  value="Microsoft Windows NT 6.1.7601 Service Pack 1 64-bit" />
         <Keyword name="$PROJ"  value="New Protocol 1" />
         <Keyword name="$OP"  value="BeckmanCoulter\Beckman Coulter Inc" />
         <Keyword name="$CYTSN"  value="BB11602" />
         <Keyword name="$CYT"  value="Gallios (Kaluza)" />
         <Keyword name="$P10V"  value="0" />
         <Keyword name="$P10S"  value="Time" />
         <Keyword name="$P10R"  value="128" />
         <Keyword name="$P10N"  value="Time" />
         <Keyword name="$P10G"  value="1.0" />
         <Keyword name="$P10E"  value="0,0" />
         <Keyword name="$P10B"  value="32" />
         <Keyword name="$P9V"  value="250" />
         <Keyword name="$P9S"  value="FITC" />
         <Keyword name="$P9R"  value="1024" />
         <Keyword name="$P9N"  value="FL1-W" />
         <Keyword name="$P9G"  value="1" />
         <Keyword name="$P9E"  value="0,0" />
         <Keyword name="$P9B"  value="32" />
         <Keyword name="$P8V"  value="250" />
         <Keyword name="$P8S"  value="FL1" />
         <Keyword name="$P8R"  value="1048576" />
         <Keyword name="$P8N"  value="FL1-A" />
         <Keyword name="$P8G"  value="1" />
         <Keyword name="$P8E"  value="0,0" />
         <Keyword name="$P8B"  value="32" />
         <Keyword name="$P7V"  value="250" />
         <Keyword name="$P7S"  value="FITC" />
         <Keyword name="$P7R"  value="262144" />
         <Keyword name="$P7N"  value="FL1-H" />
         <Keyword name="$P7G"  value="1" />
         <Keyword name="$P7E"  value="0,0" />
         <Keyword name="$P7B"  value="32" />
         <Keyword name="$P6V"  value="317" />
         <Keyword name="$P6S"  value="SS" />
         <Keyword name="$P6R"  value="1024" />
         <Keyword name="$P6N"  value="SS-W" />
         <Keyword name="$P6G"  value="2" />
         <Keyword name="$P6E"  value="0,0" />
         <Keyword name="$P6B"  value="32" />
         <Keyword name="$P5V"  value="317" />
         <Keyword name="$P5S"  value="SS" />
         <Keyword name="$P5R"  value="1048576" />
         <Keyword name="$P5N"  value="SS-A" />
         <Keyword name="$P5G"  value="2" />
         <Keyword name="$P5E"  value="0,0" />
         <Keyword name="$P5B"  value="32" />
         <Keyword name="$P4V"  value="317" />
         <Keyword name="$P4S"  value="SS" />
         <Keyword name="$P4R"  value="262144" />
         <Keyword name="$P4N"  value="SS-H" />
         <Keyword name="$P4G"  value="2" />
         <Keyword name="$P4E"  value="0,0" />
         <Keyword name="$P4B"  value="32" />
         <Keyword name="$P3V"  value="12" />
         <Keyword name="$P3S"  value="FS" />
         <Keyword name="$P3R"  value="1024" />
         <Keyword name="$P3N"  value="FS-W" />
         <Keyword name="$P3G"  value="2" />
         <Keyword name="$P3E"  value="0,0" />
         <Keyword name="$P3B"  value="32" />
         <Keyword name="$P2V"  value="12" />
         <Keyword name="$P2S"  value="FS" />
         <Keyword name="$P2R"  value="1048576" />
         <Keyword name="$P2N"  value="FS-A" />
         <Keyword name="$P2G"  value="2" />
         <Keyword name="$P2E"  value="0,0" />
         <Keyword name="$P2B"  value="32" />
         <Keyword name="$P1V"  value="12" />
         <Keyword name="$P1S"  value="FS" />
         <Keyword name="$P1R"  value="262144" />
         <Keyword name="$P1N"  value="FS-H" />
         <Keyword name="$P1G"  value="2" />
         <Keyword name="$P1E"  value="0,0" />
         <Keyword name="$P1B"  value="32" />
         <Keyword name="$PAR"  value="10" />
         <Keyword name="@AUTOFLUORESCENCE"  value="3,FL1-A,FL1-H,FL1-W,0.000309,0.000309,0.000309" />
         <Keyword name="$TIMESTEP"  value="0.001" />
         <Keyword name="$TOT"  value="10442" />
         <Keyword name="$ETIM"  value="11:13:54.34" />
         <Keyword name="$BTIM"  value="11:12:00.25" />
         <Keyword name="$DATE"  value="04-JUN-2021" />
         <Keyword name="$ORIGINALITY"  value="Original" />
         <Keyword name="$FIL"  value="2021-06-04-111200-5.fcs" />
         <Keyword name="$MODE"  value="L" />
         <Keyword name="$DATATYPE"  value="I" />
         <Keyword name="$BYTEORD"  value="1,2,3,4" />
         <Keyword name="$NEXTDATA"  value="0" />
         <Keyword name="@ENDKALUZA"  value="429082" />
         <Keyword name="@BEGINKALUZA"  value="426869" />
         <Keyword name="$ENDANALYSIS"  value="0" />
         <Keyword name="$BEGINANALYSIS"  value="0" />
         <Keyword name="$ENDDATA"  value="426828" />
         <Keyword name="$BEGINDATA"  value="9149" />
         <Keyword name="$ENDSTEXT"  value="0" />
         <Keyword name="$BEGINSTEXT"  value="0" />
         <Keyword name="FJ_FCS_VERSION"  value="3.1" />
       </Keywords>
       <SampleNode name="2021-06-04-111200-5.fcs"  annotation=""  owningGroup=""  expanded="1"  sortPriority="10"  count="10442"  sampleID="13" >
         <Graph smoothing="0"  backColor="#ffffff"  foreColor="#000000"  type="Pseudocolor"  fast="1"  rowCount="10442" >
           <Axis dimension="x"  name="FS-H"  label=""  auto="auto" />
           <Axis dimension="y"  name="SS-H"  label=""  auto="auto" />
           <GraphSettings level="5%"  smoothingHighResolution="1"  contourHighResolution="1"  histogramSmoothingCount="0"  graphResolution="256"  showOutliers="0"  drawLargeDots="0"  dotsToDraw="8000"  tint="le.chartfill.tinted.40"  lineWeight="le.lineweight.normal"  lineStyle="le.linestyle.solid" />
           <GraphEnvironment showGrid="0"  showAxes="tnlTNL"  showGates="1"  showFreqOnPlots="1"  showGateNameOnPlots="1"  showMedians="0"  showUncomped="0"  addEventParam="0"  lastYAxisName="" >
             <TextTraits font="SansSerif"  size="12"  name="Labels"  style="plain"  color="#000000"  background="#00ffffff"  just="left" />
             <TextTraits font="SansSerif"  size="12"  name="LayoutGates"  style="plain"  color="#000000"  background="#00ffffff"  just="left" />
             <TextTraits font="SansSerif"  size="10"  name="Numbers"  style="plain"  color="#000000"  background="#00ffffff"  just="left" />
             <TextTraits font="SansSerif"  size="10"  name="Legend"  style="plain"  color="#000000"  background="#00ffffff"  just="left" />
           </GraphEnvironment>
         </Graph>
         <Subpopulations>
           <Statistic name="Mean"  annotation=""  owningGroup="All Samples"  expanded="1"  sortPriority="5"  id="FL1-A"  ancestor=""  correlate=""  value="96952.5234375" />
           <Population name="ROS"  annotation=""  owningGroup="All Samples"  expanded="1"  sortPriority="10"  count="7093" >
             <Graph smoothing="1"  backColor="#ffffff"  foreColor="#ac0000"  type="Histogram"  fast="1"  rowCount="10442" >
               <Axis dimension="x"  name="FS-H"  label=""  auto="auto" />
               <Axis dimension="y"  name=""  label=""  auto="auto" />
               <GraphSettings level="5%"  smoothingHighResolution="1"  contourHighResolution="1"  histogramSmoothingCount="0"  graphResolution="256"  showOutliers="0"  drawLargeDots="0"  dotsToDraw="8000"  tint="le.chartfill.tinted.40"  lineWeight="le.lineweight.normal"  lineStyle="le.linestyle.solid" />
               <GraphEnvironment showGrid="0"  showAxes="tnlTNL"  showGates="1"  showFreqOnPlots="1"  showGateNameOnPlots="1"  showMedians="0"  showUncomped="0"  addEventParam="0"  lastYAxisName="" >
                 <TextTraits font="SansSerif"  size="12"  name="Labels"  style="plain"  color="#000000"  background="#00ffffff"  just="left" />
                 <TextTraits font="SansSerif"  size="12"  name="LayoutGates"  style="plain"  color="#000000"  background="#00ffffff"  just="left" />
                 <TextTraits font="SansSerif"  size="10"  name="Numbers"  style="plain"  color="#000000"  background="#00ffffff"  just="left" />
                 <TextTraits font="SansSerif"  size="10"  name="Legend"  style="plain"  color="#000000"  background="#00ffffff"  just="left" />
                 <WindowPosition x="628"  y="20"  width="390"  height="767"  displayed="0"  panelState="+-+" />
               </GraphEnvironment>
             </Graph>
             <Gate gating:id="ID713878686" >
               <gating:RectangleGate eventsInside="1"  annoOffsetX="0"  annoOffsetY="0"  tint="#000000"  isTinted="0"  lineWeight="Normal"  userDefined="1" >
                 <gating:dimension gating:min="76251.99139330542"  gating:max="521243.021718835"  yRatio="0.4336283185840708" >
                   <data-type:fcs-dimension data-type:name="FL1-A" />
                 </gating:dimension>
               </gating:RectangleGate>
             </Gate>
           </Population>
         </Subpopulations>
       </SampleNode>
     </Sample>
     <Sample>
       <DataSet uri="file:/C:/Users/zhang/Desktop/sci/perk-chop调控自噬减轻肝毒性/补小论文数据/流式/06.04ROS(K.5.10.20.20+CAT)/2021-06-04-105811-4.fcs"  sampleID="6" />
       <Transformations>
         <transforms:linear transforms:minRange="0"  transforms:maxRange="262144"  gain="2" >
           <data-type:parameter data-type:name="FS-H" />
         </transforms:linear>
         <transforms:linear transforms:minRange="0"  transforms:maxRange="1048576"  gain="2" >
           <data-type:parameter data-type:name="FS-A" />
         </transforms:linear>
         <transforms:linear transforms:minRange="0"  transforms:maxRange="1024"  gain="2" >
           <data-type:parameter data-type:name="FS-W" />
         </transforms:linear>
         <transforms:linear transforms:minRange="0"  transforms:maxRange="262144"  gain="2" >
           <data-type:parameter data-type:name="SS-H" />
         </transforms:linear>
         <transforms:linear transforms:minRange="0"  transforms:maxRange="1048576"  gain="2" >
           <data-type:parameter data-type:name="SS-A" />
         </transforms:linear>
         <transforms:linear transforms:minRange="0"  transforms:maxRange="1024"  gain="2" >
           <data-type:parameter data-type:name="SS-W" />
         </transforms:linear>
         <transforms:log transforms:offset="1"  transforms:decades="5.418539922" >
           <data-type:parameter data-type:name="FL1-H" />
         </transforms:log>
         <transforms:log transforms:offset="1"  transforms:decades="6.0205999133" >
           <data-type:parameter data-type:name="FL1-A" />
         </transforms:log>
         <transforms:log transforms:offset="1"  transforms:decades="3.0102999566" >
           <data-type:parameter data-type:name="FL1-W" />
         </transforms:log>
         <transforms:linear transforms:minRange="0"  transforms:maxRange="128"  gain="1" >
           <data-type:parameter data-type:name="Time" />
         </transforms:linear>
       </Transformations>
       <Keywords>
         <Keyword name="@VIOLETTARGETPOWER"  value="40 mW" />
         <Keyword name="@VIOLETLASERPOWER_START"  value="40.2 mW" />
         <Keyword name="@VIOLETLASERPOWER_END"  value="40 mW" />
         <Keyword name="@TUBENO"  value="4" />
         <Keyword name="@STOPREASON"  value="PROTOCOL" />
         <Keyword name="@SAMPLEID2"  value=" " />
         <Keyword name="@SAMPLEID1"  value=" " />
         <Keyword name="@REDTARGETPOWER"  value="25 mW" />
         <Keyword name="@REDLASERPOWER_START"  value="25 mW" />
         <Keyword name="@REDLASERPOWER_END"  value="25 mW" />
         <Keyword name="@ELAPSEDTIME"  value="48.3" />
         <Keyword name="@DISCRIMINATOR"  value="FS,100" />
         <Keyword name="@CAROUSEL"  value="02" />
         <Keyword name="@BLUETARGETPOWER"  value="22 mW" />
         <Keyword name="@BLUELASERPOWER_START"  value="22 mW" />
         <Keyword name="@BLUELASERPOWER_END"  value="22 mW" />
         <Keyword name="@BARCODE"  value="NoRead" />
         <Keyword name="@ACQTIME"  value="48.3" />
         <Keyword name="@ACQSOFTWARE"  value="Kaluza for Gallios 1.0" />
         <Keyword name="@ABSCALFACTOR"  value="NOT SET" />
         <Keyword name="$SYS"  value="Microsoft Windows NT 6.1.7601 Service Pack 1 64-bit" />
         <Keyword name="$PROJ"  value="New Protocol 1" />
         <Keyword name="$OP"  value="BeckmanCoulter\Beckman Coulter Inc" />
         <Keyword name="$CYTSN"  value="BB11602" />
         <Keyword name="$CYT"  value="Gallios (Kaluza)" />
         <Keyword name="$P10V"  value="0" />
         <Keyword name="$P10S"  value="Time" />
         <Keyword name="$P10R"  value="1073741824" />
         <Keyword name="$P10N"  value="Time" />
         <Keyword name="$P10G"  value="1.0" />
         <Keyword name="$P10E"  value="0,0" />
         <Keyword name="$P10B"  value="32" />
         <Keyword name="$P9V"  value="250" />
         <Keyword name="$P9S"  value="FITC" />
         <Keyword name="$P9R"  value="1024" />
         <Keyword name="$P9N"  value="FL1-W" />
         <Keyword name="$P9G"  value="1" />
         <Keyword name="$P9E"  value="0,0" />
         <Keyword name="$P9B"  value="32" />
         <Keyword name="$P8V"  value="250" />
         <Keyword name="$P8S"  value="FL1" />
         <Keyword name="$P8R"  value="1048576" />
         <Keyword name="$P8N"  value="FL1-A" />
         <Keyword name="$P8G"  value="1" />
         <Keyword name="$P8E"  value="0,0" />
         <Keyword name="$P8B"  value="32" />
         <Keyword name="$P7V"  value="250" />
         <Keyword name="$P7S"  value="FITC" />
         <Keyword name="$P7R"  value="262144" />
         <Keyword name="$P7N"  value="FL1-H" />
         <Keyword name="$P7G"  value="1" />
         <Keyword name="$P7E"  value="0,0" />
         <Keyword name="$P7B"  value="32" />
         <Keyword name="$P6V"  value="317" />
         <Keyword name="$P6S"  value="SS" />
         <Keyword name="$P6R"  value="1024" />
         <Keyword name="$P6N"  value="SS-W" />
         <Keyword name="$P6G"  value="2" />
         <Keyword name="$P6E"  value="0,0" />
         <Keyword name="$P6B"  value="32" />
         <Keyword name="$P5V"  value="317" />
         <Keyword name="$P5S"  value="SS" />
         <Keyword name="$P5R"  value="1048576" />
         <Keyword name="$P5N"  value="SS-A" />
         <Keyword name="$P5G"  value="2" />
         <Keyword name="$P5E"  value="0,0" />
         <Keyword name="$P5B"  value="32" />
         <Keyword name="$P4V"  value="317" />
         <Keyword name="$P4S"  value="SS" />
         <Keyword name="$P4R"  value="262144" />
         <Keyword name="$P4N"  value="SS-H" />
         <Keyword name="$P4G"  value="2" />
         <Keyword name="$P4E"  value="0,0" />
         <Keyword name="$P4B"  value="32" />
         <Keyword name="$P3V"  value="12" />
         <Keyword name="$P3S"  value="FS" />
         <Keyword name="$P3R"  value="1024" />
         <Keyword name="$P3N"  value="FS-W" />
         <Keyword name="$P3G"  value="2" />
         <Keyword name="$P3E"  value="0,0" />
         <Keyword name="$P3B"  value="32" />
         <Keyword name="$P2V"  value="12" />
         <Keyword name="$P2S"  value="FS" />
         <Keyword name="$P2R"  value="1048576" />
         <Keyword name="$P2N"  value="FS-A" />
         <Keyword name="$P2G"  value="2" />
         <Keyword name="$P2E"  value="0,0" />
         <Keyword name="$P2B"  value="32" />
         <Keyword name="$P1V"  value="12" />
         <Keyword name="$P1S"  value="FS" />
         <Keyword name="$P1R"  value="262144" />
         <Keyword name="$P1N"  value="FS-H" />
         <Keyword name="$P1G"  value="2" />
         <Keyword name="$P1E"  value="0,0" />
         <Keyword name="$P1B"  value="32" />
         <Keyword name="$PAR"  value="10" />
         <Keyword name="@AUTOFLUORESCENCE"  value="3,FL1-A,FL1-H,FL1-W,0.000309,0.000309,0.000309" />
         <Keyword name="$TIMESTEP"  value="0.001" />
         <Keyword name="$TOT"  value="10482" />
         <Keyword name="$ETIM"  value="10:58:59.32" />
         <Keyword name="$BTIM"  value="10:58:11.02" />
         <Keyword name="$DATE"  value="04-JUN-2021" />
         <Keyword name="$ORIGINALITY"  value="Original" />
         <Keyword name="$FIL"  value="2021-06-04-105811-4.fcs" />
         <Keyword name="$MODE"  value="L" />
         <Keyword name="$DATATYPE"  value="I" />
         <Keyword name="$BYTEORD"  value="1,2,3,4" />
         <Keyword name="$NEXTDATA"  value="0" />
         <Keyword name="@ENDKALUZA"  value="430675" />
         <Keyword name="@BEGINKALUZA"  value="428469" />
         <Keyword name="$ENDANALYSIS"  value="0" />
         <Keyword name="$BEGINANALYSIS"  value="0" />
         <Keyword name="$ENDDATA"  value="428428" />
         <Keyword name="$BEGINDATA"  value="9149" />
         <Keyword name="$ENDSTEXT"  value="0" />
         <Keyword name="$BEGINSTEXT"  value="0" />
         <Keyword name="FJ_FCS_VERSION"  value="3.1" />
       </Keywords>
       <SampleNode name="2021-06-04-105811-4.fcs"  annotation=""  owningGroup=""  expanded="1"  sortPriority="10"  count="10482"  sampleID="6" >
         <Graph smoothing="0"  backColor="#ffffff"  foreColor="#000000"  type="Pseudocolor"  fast="1"  rowCount="10482" >
           <Axis dimension="x"  name="FS-H"  label=""  auto="auto" />
           <Axis dimension="y"  name="SS-H"  label=""  auto="auto" />
           <GraphSettings level="5%"  smoothingHighResolution="1"  contourHighResolution="1"  histogramSmoothingCount="0"  graphResolution="256"  showOutliers="0"  drawLargeDots="0"  dotsToDraw="8000"  tint="le.chartfill.tinted.40"  lineWeight="le.lineweight.normal"  lineStyle="le.linestyle.solid" />
           <GraphEnvironment showGrid="0"  showAxes="tnlTNL"  showGates="1"  showFreqOnPlots="1"  showGateNameOnPlots="1"  showMedians="0"  showUncomped="0"  addEventParam="0"  lastYAxisName="" >
             <TextTraits font="SansSerif"  size="12"  name="Labels"  style="plain"  color="#000000"  background="#00ffffff"  just="left" />
             <TextTraits font="SansSerif"  size="12"  name="LayoutGates"  style="plain"  color="#000000"  background="#00ffffff"  just="left" />
             <TextTraits font="SansSerif"  size="10"  name="Numbers"  style="plain"  color="#000000"  background="#00ffffff"  just="left" />
             <TextTraits font="SansSerif"  size="10"  name="Legend"  style="plain"  color="#000000"  background="#00ffffff"  just="left" />
           </GraphEnvironment>
         </Graph>
         <Subpopulations>
           <Statistic name="Mean"  annotation=""  owningGroup="All Samples"  expanded="1"  sortPriority="5"  id="FL1-A"  ancestor=""  correlate=""  value="89188.328125" />
           <Population name="ROS"  annotation=""  owningGroup="All Samples"  expanded="1"  sortPriority="10"  count="6201" >
             <Graph smoothing="1"  backColor="#ffffff"  foreColor="#ac0000"  type="Histogram"  fast="1"  rowCount="10482" >
               <Axis dimension="x"  name="FS-H"  label=""  auto="auto" />
               <Axis dimension="y"  name=""  label=""  auto="auto" />
               <GraphSettings level="5%"  smoothingHighResolution="1"  contourHighResolution="1"  histogramSmoothingCount="0"  graphResolution="256"  showOutliers="0"  drawLargeDots="0"  dotsToDraw="8000"  tint="le.chartfill.tinted.40"  lineWeight="le.lineweight.normal"  lineStyle="le.linestyle.solid" />
               <GraphEnvironment showGrid="0"  showAxes="tnlTNL"  showGates="1"  showFreqOnPlots="1"  showGateNameOnPlots="1"  showMedians="0"  showUncomped="0"  addEventParam="0"  lastYAxisName="" >
                 <TextTraits font="SansSerif"  size="12"  name="Labels"  style="plain"  color="#000000"  background="#00ffffff"  just="left" />
                 <TextTraits font="SansSerif"  size="12"  name="LayoutGates"  style="plain"  color="#000000"  background="#00ffffff"  just="left" />
                 <TextTraits font="SansSerif"  size="10"  name="Numbers"  style="plain"  color="#000000"  background="#00ffffff"  just="left" />
                 <TextTraits font="SansSerif"  size="10"  name="Legend"  style="plain"  color="#000000"  background="#00ffffff"  just="left" />
                 <WindowPosition x="628"  y="20"  width="390"  height="767"  displayed="0"  panelState="+-+" />
               </GraphEnvironment>
             </Graph>
             <Gate gating:id="ID770924933" >
               <gating:RectangleGate eventsInside="1"  annoOffsetX="0"  annoOffsetY="0"  tint="#000000"  isTinted="0"  lineWeight="Normal"  userDefined="1" >
                 <gating:dimension gating:min="76251.99139330542"  gating:max="521243.021718835"  yRatio="0.4336283185840708" >
                   <data-type:fcs-dimension data-type:name="FL1-A" />
                 </gating:dimension>
               </gating:RectangleGate>
             </Gate>
           </Population>
         </Subpopulations>
       </SampleNode>
     </Sample>
     <Sample>
       <DataSet uri="file:/C:/Users/zhang/Desktop/sci/perk-chop调控自噬减轻肝毒性/补小论文数据/流式/06.04ROS(K.5.10.20.20+CAT)/2021-06-04-103939-4.fcs"  sampleID="16" />
       <Transformations>
         <transforms:linear transforms:minRange="0"  transforms:maxRange="262144"  gain="2" >
           <data-type:parameter data-type:name="FS-H" />
         </transforms:linear>
         <transforms:linear transforms:minRange="0"  transforms:maxRange="1048576"  gain="2" >
           <data-type:parameter data-type:name="FS-A" />
         </transforms:linear>
         <transforms:linear transforms:minRange="0"  transforms:maxRange="1024"  gain="2" >
           <data-type:parameter data-type:name="FS-W" />
         </transforms:linear>
         <transforms:linear transforms:minRange="0"  transforms:maxRange="262144"  gain="2" >
           <data-type:parameter data-type:name="SS-H" />
         </transforms:linear>
         <transforms:linear transforms:minRange="0"  transforms:maxRange="1048576"  gain="2" >
           <data-type:parameter data-type:name="SS-A" />
         </transforms:linear>
         <transforms:linear transforms:minRange="0"  transforms:maxRange="1024"  gain="2" >
           <data-type:parameter data-type:name="SS-W" />
         </transforms:linear>
         <transforms:log transforms:offset="1"  transforms:decades="5.418539922" >
           <data-type:parameter data-type:name="FL1-H" />
         </transforms:log>
         <transforms:log transforms:offset="1"  transforms:decades="6.0205999133" >
           <data-type:parameter data-type:name="FL1-A" />
         </transforms:log>
         <transforms:log transforms:offset="1"  transforms:decades="3.0102999566" >
           <data-type:parameter data-type:name="FL1-W" />
         </transforms:log>
         <transforms:linear transforms:minRange="0"  transforms:maxRange="128"  gain="1" >
           <data-type:parameter data-type:name="Time" />
         </transforms:linear>
       </Transformations>
       <Keywords>
         <Keyword name="@VIOLETTARGETPOWER"  value="40 mW" />
         <Keyword name="@VIOLETLASERPOWER_START"  value="40.2 mW" />
         <Keyword name="@VIOLETLASERPOWER_END"  value="40.2 mW" />
         <Keyword name="@TUBENO"  value="4" />
         <Keyword name="@STOPREASON"  value="PROTOCOL" />
         <Keyword name="@SAMPLEID2"  value=" " />
         <Keyword name="@SAMPLEID1"  value=" " />
         <Keyword name="@REDTARGETPOWER"  value="25 mW" />
         <Keyword name="@REDLASERPOWER_START"  value="25 mW" />
         <Keyword name="@REDLASERPOWER_END"  value="25 mW" />
         <Keyword name="@ELAPSEDTIME"  value="35.4" />
         <Keyword name="@DISCRIMINATOR"  value="FS,100" />
         <Keyword name="@CAROUSEL"  value="02" />
         <Keyword name="@BLUETARGETPOWER"  value="22 mW" />
         <Keyword name="@BLUELASERPOWER_START"  value="22 mW" />
         <Keyword name="@BLUELASERPOWER_END"  value="22 mW" />
         <Keyword name="@BARCODE"  value="NoRead" />
         <Keyword name="@ACQTIME"  value="35.4" />
         <Keyword name="@ACQSOFTWARE"  value="Kaluza for Gallios 1.0" />
         <Keyword name="@ABSCALFACTOR"  value="NOT SET" />
         <Keyword name="$SYS"  value="Microsoft Windows NT 6.1.7601 Service Pack 1 64-bit" />
         <Keyword name="$PROJ"  value="New Protocol 1" />
         <Keyword name="$OP"  value="BeckmanCoulter\Beckman Coulter Inc" />
         <Keyword name="$CYTSN"  value="BB11602" />
         <Keyword name="$CYT"  value="Gallios (Kaluza)" />
         <Keyword name="$P10V"  value="0" />
         <Keyword name="$P10S"  value="Time" />
         <Keyword name="$P10R"  value="1073741824" />
         <Keyword name="$P10N"  value="Time" />
         <Keyword name="$P10G"  value="1.0" />
         <Keyword name="$P10E"  value="0,0" />
         <Keyword name="$P10B"  value="32" />
         <Keyword name="$P9V"  value="250" />
         <Keyword name="$P9S"  value="FITC" />
         <Keyword name="$P9R"  value="1024" />
         <Keyword name="$P9N"  value="FL1-W" />
         <Keyword name="$P9G"  value="1" />
         <Keyword name="$P9E"  value="0,0" />
         <Keyword name="$P9B"  value="32" />
         <Keyword name="$P8V"  value="250" />
         <Keyword name="$P8S"  value="FL1" />
         <Keyword name="$P8R"  value="1048576" />
         <Keyword name="$P8N"  value="FL1-A" />
         <Keyword name="$P8G"  value="1" />
         <Keyword name="$P8E"  value="0,0" />
         <Keyword name="$P8B"  value="32" />
         <Keyword name="$P7V"  value="250" />
         <Keyword name="$P7S"  value="FITC" />
         <Keyword name="$P7R"  value="262144" />
         <Keyword name="$P7N"  value="FL1-H" />
         <Keyword name="$P7G"  value="1" />
         <Keyword name="$P7E"  value="0,0" />
         <Keyword name="$P7B"  value="32" />
         <Keyword name="$P6V"  value="317" />
         <Keyword name="$P6S"  value="SS" />
         <Keyword name="$P6R"  value="1024" />
         <Keyword name="$P6N"  value="SS-W" />
         <Keyword name="$P6G"  value="2" />
         <Keyword name="$P6E"  value="0,0" />
         <Keyword name="$P6B"  value="32" />
         <Keyword name="$P5V"  value="317" />
         <Keyword name="$P5S"  value="SS" />
         <Keyword name="$P5R"  value="1048576" />
         <Keyword name="$P5N"  value="SS-A" />
         <Keyword name="$P5G"  value="2" />
         <Keyword name="$P5E"  value="0,0" />
         <Keyword name="$P5B"  value="32" />
         <Keyword name="$P4V"  value="317" />
         <Keyword name="$P4S"  value="SS" />
         <Keyword name="$P4R"  value="262144" />
         <Keyword name="$P4N"  value="SS-H" />
         <Keyword name="$P4G"  value="2" />
         <Keyword name="$P4E"  value="0,0" />
         <Keyword name="$P4B"  value="32" />
         <Keyword name="$P3V"  value="12" />
         <Keyword name="$P3S"  value="FS" />
         <Keyword name="$P3R"  value="1024" />
         <Keyword name="$P3N"  value="FS-W" />
         <Keyword name="$P3G"  value="2" />
         <Keyword name="$P3E"  value="0,0" />
         <Keyword name="$P3B"  value="32" />
         <Keyword name="$P2V"  value="12" />
         <Keyword name="$P2S"  value="FS" />
         <Keyword name="$P2R"  value="1048576" />
         <Keyword name="$P2N"  value="FS-A" />
         <Keyword name="$P2G"  value="2" />
         <Keyword name="$P2E"  value="0,0" />
         <Keyword name="$P2B"  value="32" />
         <Keyword name="$P1V"  value="12" />
         <Keyword name="$P1S"  value="FS" />
         <Keyword name="$P1R"  value="262144" />
         <Keyword name="$P1N"  value="FS-H" />
         <Keyword name="$P1G"  value="2" />
         <Keyword name="$P1E"  value="0,0" />
         <Keyword name="$P1B"  value="32" />
         <Keyword name="$PAR"  value="10" />
         <Keyword name="@AUTOFLUORESCENCE"  value="3,FL1-A,FL1-H,FL1-W,0.000309,0.000309,0.000309" />
         <Keyword name="$TIMESTEP"  value="0.001" />
         <Keyword name="$TOT"  value="10000" />
         <Keyword name="$ETIM"  value="10:40:15.29" />
         <Keyword name="$BTIM"  value="10:39:39.85" />
         <Keyword name="$DATE"  value="04-JUN-2021" />
         <Keyword name="$ORIGINALITY"  value="Original" />
         <Keyword name="$FIL"  value="2021-06-04-103939-4.fcs" />
         <Keyword name="$MODE"  value="L" />
         <Keyword name="$DATATYPE"  value="I" />
         <Keyword name="$BYTEORD"  value="1,2,3,4" />
         <Keyword name="$NEXTDATA"  value="0" />
         <Keyword name="@ENDKALUZA"  value="411288" />
         <Keyword name="@BEGINKALUZA"  value="409189" />
         <Keyword name="$ENDANALYSIS"  value="0" />
         <Keyword name="$BEGINANALYSIS"  value="0" />
         <Keyword name="$ENDDATA"  value="409148" />
         <Keyword name="$BEGINDATA"  value="9149" />
         <Keyword name="$ENDSTEXT"  value="0" />
         <Keyword name="$BEGINSTEXT"  value="0" />
         <Keyword name="FJ_FCS_VERSION"  value="3.1" />
       </Keywords>
       <SampleNode name="2021-06-04-103939-4.fcs"  annotation=""  owningGroup=""  expanded="1"  sortPriority="10"  count="10000"  sampleID="16" >
         <Graph smoothing="1"  backColor="#ffffff"  foreColor="#d60000"  type="Histogram"  fast="1"  rowCount="10000" >
           <Axis dimension="x"  name="FL1-A"  label=""  auto="auto" />
           <Axis dimension="y"  name=""  label=""  auto="auto" />
           <GraphSettings level="5%"  smoothingHighResolution="1"  contourHighResolution="1"  histogramSmoothingCount="0"  graphResolution="256"  showOutliers="0"  drawLargeDots="0"  dotsToDraw="8000"  tint="le.chartfill.tinted.40"  lineWeight="le.lineweight.normal"  lineStyle="le.linestyle.solid" />
           <GraphEnvironment showGrid="0"  showAxes="tnlTNL"  showGates="1"  showFreqOnPlots="1"  showGateNameOnPlots="1"  showMedians="0"  showUncomped="0"  addEventParam="0"  lastYAxisName="SS-H" >
             <TextTraits font="SansSerif"  size="12"  name="Labels"  style="plain"  color="#000000"  background="#00ffffff"  just="left" />
             <TextTraits font="SansSerif"  size="12"  name="LayoutGates"  style="plain"  color="#000000"  background="#00ffffff"  just="left" />
             <TextTraits font="SansSerif"  size="10"  name="Numbers"  style="plain"  color="#000000"  background="#00ffffff"  just="left" />
             <TextTraits font="SansSerif"  size="10"  name="Legend"  style="plain"  color="#000000"  background="#00ffffff"  just="left" />
             <WindowPosition x="468"  y="0"  width="390"  height="634"  displayed="0"  panelState="+--" />
           </GraphEnvironment>
         </Graph>
         <Subpopulations>
           <Statistic name="Mean"  annotation=""  owningGroup="All Samples"  expanded="1"  sortPriority="5"  id="FL1-A"  ancestor=""  correlate=""  value="99573.75" />
           <Population name="ROS"  annotation=""  owningGroup="All Samples"  expanded="1"  sortPriority="10"  count="6832" >
             <Graph smoothing="1"  backColor="#ffffff"  foreColor="#ac0000"  type="Histogram"  fast="1"  rowCount="10000" >
               <Axis dimension="x"  name="FS-H"  label=""  auto="auto" />
               <Axis dimension="y"  name=""  label=""  auto="auto" />
               <GraphSettings level="5%"  smoothingHighResolution="1"  contourHighResolution="1"  histogramSmoothingCount="0"  graphResolution="256"  showOutliers="0"  drawLargeDots="0"  dotsToDraw="8000"  tint="le.chartfill.tinted.40"  lineWeight="le.lineweight.normal"  lineStyle="le.linestyle.solid" />
               <GraphEnvironment showGrid="0"  showAxes="tnlTNL"  showGates="1"  showFreqOnPlots="1"  showGateNameOnPlots="1"  showMedians="0"  showUncomped="0"  addEventParam="0"  lastYAxisName="" >
                 <TextTraits font="SansSerif"  size="12"  name="Labels"  style="plain"  color="#000000"  background="#00ffffff"  just="left" />
                 <TextTraits font="SansSerif"  size="12"  name="LayoutGates"  style="plain"  color="#000000"  background="#00ffffff"  just="left" />
                 <TextTraits font="SansSerif"  size="10"  name="Numbers"  style="plain"  color="#000000"  background="#00ffffff"  just="left" />
                 <TextTraits font="SansSerif"  size="10"  name="Legend"  style="plain"  color="#000000"  background="#00ffffff"  just="left" />
                 <WindowPosition x="628"  y="20"  width="390"  height="767"  displayed="0"  panelState="+-+" />
               </GraphEnvironment>
             </Graph>
             <Gate gating:id="ID1538578112" >
               <gating:RectangleGate eventsInside="1"  annoOffsetX="0"  annoOffsetY="0"  tint="#000000"  isTinted="0"  lineWeight="Normal"  userDefined="1" >
                 <gating:dimension gating:min="76251.99139330542"  gating:max="521243.021718835"  yRatio="0.4336283185840708" >
                   <data-type:fcs-dimension data-type:name="FL1-A" />
                 </gating:dimension>
               </gating:RectangleGate>
             </Gate>
           </Population>
         </Subpopulations>
       </SampleNode>
     </Sample>
     <Sample>
       <DataSet uri="file:/C:/Users/zhang/Desktop/sci/perk-chop调控自噬减轻肝毒性/补小论文数据/流式/06.04ROS(K.5.10.20.20+CAT)/2021-06-04-105147-1.fcs"  sampleID="3" />
       <Transformations>
         <transforms:linear transforms:minRange="0"  transforms:maxRange="262144"  gain="2" >
           <data-type:parameter data-type:name="FS-H" />
         </transforms:linear>
         <transforms:linear transforms:minRange="0"  transforms:maxRange="1048576"  gain="2" >
           <data-type:parameter data-type:name="FS-A" />
         </transforms:linear>
         <transforms:linear transforms:minRange="0"  transforms:maxRange="1024"  gain="2" >
           <data-type:parameter data-type:name="FS-W" />
         </transforms:linear>
         <transforms:linear transforms:minRange="0"  transforms:maxRange="262144"  gain="2" >
           <data-type:parameter data-type:name="SS-H" />
         </transforms:linear>
         <transforms:linear transforms:minRange="0"  transforms:maxRange="1048576"  gain="2" >
           <data-type:parameter data-type:name="SS-A" />
         </transforms:linear>
         <transforms:linear transforms:minRange="0"  transforms:maxRange="1024"  gain="2" >
           <data-type:parameter data-type:name="SS-W" />
         </transforms:linear>
         <transforms:log transforms:offset="1"  transforms:decades="5.418539922" >
           <data-type:parameter data-type:name="FL1-H" />
         </transforms:log>
         <transforms:log transforms:offset="1"  transforms:decades="6.0205999133" >
           <data-type:parameter data-type:name="FL1-A" />
         </transforms:log>
         <transforms:log transforms:offset="1"  transforms:decades="3.0102999566" >
           <data-type:parameter data-type:name="FL1-W" />
         </transforms:log>
         <transforms:linear transforms:minRange="0"  transforms:maxRange="128"  gain="1" >
           <data-type:parameter data-type:name="Time" />
         </transforms:linear>
       </Transformations>
       <Keywords>
         <Keyword name="@VIOLETTARGETPOWER"  value="40 mW" />
         <Keyword name="@VIOLETLASERPOWER_START"  value="40.2 mW" />
         <Keyword name="@VIOLETLASERPOWER_END"  value="40 mW" />
         <Keyword name="@TUBENO"  value="1" />
         <Keyword name="@STOPREASON"  value="PROTOCOL" />
         <Keyword name="@SAMPLEID2"  value=" " />
         <Keyword name="@SAMPLEID1"  value=" " />
         <Keyword name="@REDTARGETPOWER"  value="25 mW" />
         <Keyword name="@REDLASERPOWER_START"  value="25 mW" />
         <Keyword name="@REDLASERPOWER_END"  value="25 mW" />
         <Keyword name="@ELAPSEDTIME"  value="70.4" />
         <Keyword name="@DISCRIMINATOR"  value="FS,100" />
         <Keyword name="@CAROUSEL"  value="02" />
         <Keyword name="@BLUETARGETPOWER"  value="22 mW" />
         <Keyword name="@BLUELASERPOWER_START"  value="22 mW" />
         <Keyword name="@BLUELASERPOWER_END"  value="22 mW" />
         <Keyword name="@BARCODE"  value="NoRead" />
         <Keyword name="@ACQTIME"  value="70.4" />
         <Keyword name="@ACQSOFTWARE"  value="Kaluza for Gallios 1.0" />
         <Keyword name="@ABSCALFACTOR"  value="NOT SET" />
         <Keyword name="$SYS"  value="Microsoft Windows NT 6.1.7601 Service Pack 1 64-bit" />
         <Keyword name="$PROJ"  value="New Protocol 1" />
         <Keyword name="$OP"  value="BeckmanCoulter\Beckman Coulter Inc" />
         <Keyword name="$CYTSN"  value="BB11602" />
         <Keyword name="$CYT"  value="Gallios (Kaluza)" />
         <Keyword name="$P10V"  value="0" />
         <Keyword name="$P10S"  value="Time" />
         <Keyword name="$P10R"  value="128" />
         <Keyword name="$P10N"  value="Time" />
         <Keyword name="$P10G"  value="1.0" />
         <Keyword name="$P10E"  value="0,0" />
         <Keyword name="$P10B"  value="32" />
         <Keyword name="$P9V"  value="250" />
         <Keyword name="$P9S"  value="FITC" />
         <Keyword name="$P9R"  value="1024" />
         <Keyword name="$P9N"  value="FL1-W" />
         <Keyword name="$P9G"  value="1" />
         <Keyword name="$P9E"  value="0,0" />
         <Keyword name="$P9B"  value="32" />
         <Keyword name="$P8V"  value="250" />
         <Keyword name="$P8S"  value="FITC" />
         <Keyword name="$P8R"  value="1048576" />
         <Keyword name="$P8N"  value="FL1-A" />
         <Keyword name="$P8G"  value="1" />
         <Keyword name="$P8E"  value="0,0" />
         <Keyword name="$P8B"  value="32" />
         <Keyword name="$P7V"  value="250" />
         <Keyword name="$P7S"  value="FITC" />
         <Keyword name="$P7R"  value="262144" />
         <Keyword name="$P7N"  value="FL1-H" />
         <Keyword name="$P7G"  value="1" />
         <Keyword name="$P7E"  value="0,0" />
         <Keyword name="$P7B"  value="32" />
         <Keyword name="$P6V"  value="317" />
         <Keyword name="$P6S"  value="SS" />
         <Keyword name="$P6R"  value="1024" />
         <Keyword name="$P6N"  value="SS-W" />
         <Keyword name="$P6G"  value="2" />
         <Keyword name="$P6E"  value="0,0" />
         <Keyword name="$P6B"  value="32" />
         <Keyword name="$P5V"  value="317" />
         <Keyword name="$P5S"  value="SS" />
         <Keyword name="$P5R"  value="1048576" />
         <Keyword name="$P5N"  value="SS-A" />
         <Keyword name="$P5G"  value="2" />
         <Keyword name="$P5E"  value="0,0" />
         <Keyword name="$P5B"  value="32" />
         <Keyword name="$P4V"  value="317" />
         <Keyword name="$P4S"  value="SS" />
         <Keyword name="$P4R"  value="262144" />
         <Keyword name="$P4N"  value="SS-H" />
         <Keyword name="$P4G"  value="2" />
         <Keyword name="$P4E"  value="0,0" />
         <Keyword name="$P4B"  value="32" />
         <Keyword name="$P3V"  value="12" />
         <Keyword name="$P3S"  value="FS" />
         <Keyword name="$P3R"  value="1024" />
         <Keyword name="$P3N"  value="FS-W" />
         <Keyword name="$P3G"  value="2" />
         <Keyword name="$P3E"  value="0,0" />
         <Keyword name="$P3B"  value="32" />
         <Keyword name="$P2V"  value="12" />
         <Keyword name="$P2S"  value="FS" />
         <Keyword name="$P2R"  value="1048576" />
         <Keyword name="$P2N"  value="FS-A" />
         <Keyword name="$P2G"  value="2" />
         <Keyword name="$P2E"  value="0,0" />
         <Keyword name="$P2B"  value="32" />
         <Keyword name="$P1V"  value="12" />
         <Keyword name="$P1S"  value="FS" />
         <Keyword name="$P1R"  value="262144" />
         <Keyword name="$P1N"  value="FS-H" />
         <Keyword name="$P1G"  value="2" />
         <Keyword name="$P1E"  value="0,0" />
         <Keyword name="$P1B"  value="32" />
         <Keyword name="$PAR"  value="10" />
         <Keyword name="@AUTOFLUORESCENCE"  value="3,FL1-A,FL1-H,FL1-W,0.000309,0.000309,0.000309" />
         <Keyword name="$TIMESTEP"  value="0.001" />
         <Keyword name="$TOT"  value="10412" />
         <Keyword name="$ETIM"  value="10:52:57.91" />
         <Keyword name="$BTIM"  value="10:51:47.51" />
         <Keyword name="$DATE"  value="04-JUN-2021" />
         <Keyword name="$ORIGINALITY"  value="Original" />
         <Keyword name="$FIL"  value="2021-06-04-105147-1.fcs" />
         <Keyword name="$MODE"  value="L" />
         <Keyword name="$DATATYPE"  value="I" />
         <Keyword name="$BYTEORD"  value="1,2,3,4" />
         <Keyword name="$NEXTDATA"  value="0" />
         <Keyword name="@ENDKALUZA"  value="427876" />
         <Keyword name="@BEGINKALUZA"  value="425670" />
         <Keyword name="$ENDANALYSIS"  value="0" />
         <Keyword name="$BEGINANALYSIS"  value="0" />
         <Keyword name="$ENDDATA"  value="425629" />
         <Keyword name="$BEGINDATA"  value="9150" />
         <Keyword name="$ENDSTEXT"  value="0" />
         <Keyword name="$BEGINSTEXT"  value="0" />
         <Keyword name="FJ_FCS_VERSION"  value="3.1" />
       </Keywords>
       <SampleNode name="2021-06-04-105147-1.fcs"  annotation=""  owningGroup=""  expanded="1"  sortPriority="10"  count="10412"  sampleID="3" >
         <Graph smoothing="1"  backColor="#ffffff"  foreColor="#ac0000"  type="Histogram"  fast="1"  rowCount="10412" >
           <Axis dimension="x"  name="FL1-A"  label=""  auto="auto" />
           <Axis dimension="y"  name=""  label=""  auto="auto" />
           <GraphSettings level="5%"  smoothingHighResolution="1"  contourHighResolution="1"  histogramSmoothingCount="0"  graphResolution="256"  showOutliers="0"  drawLargeDots="0"  dotsToDraw="8000"  tint="le.chartfill.tinted.40"  lineWeight="le.lineweight.normal"  lineStyle="le.linestyle.solid" />
           <GraphEnvironment showGrid="0"  showAxes="tnlTNL"  showGates="1"  showFreqOnPlots="1"  showGateNameOnPlots="1"  showMedians="0"  showUncomped="0"  addEventParam="0"  lastYAxisName="" >
             <TextTraits font="SansSerif"  size="12"  name="Labels"  style="plain"  color="#000000"  background="#00ffffff"  just="left" />
             <TextTraits font="SansSerif"  size="12"  name="LayoutGates"  style="plain"  color="#000000"  background="#00ffffff"  just="left" />
             <TextTraits font="SansSerif"  size="10"  name="Numbers"  style="plain"  color="#000000"  background="#00ffffff"  just="left" />
             <TextTraits font="SansSerif"  size="10"  name="Legend"  style="plain"  color="#000000"  background="#00ffffff"  just="left" />
             <WindowPosition x="628"  y="20"  width="390"  height="767"  displayed="0"  panelState="+-+" />
           </GraphEnvironment>
         </Graph>
         <Subpopulations>
           <Statistic name="Mean"  annotation=""  owningGroup="All Samples"  expanded="1"  sortPriority="5"  id="FL1-A"  ancestor=""  correlate=""  value="5835.220703125" />
           <Population name="ROS"  annotation=""  owningGroup="All Samples"  expanded="1"  sortPriority="10"  count="1" >
             <Graph smoothing="1"  backColor="#ffffff"  foreColor="#ac0000"  type="Histogram"  fast="1"  rowCount="10412" >
               <Axis dimension="x"  name="FS-H"  label=""  auto="auto" />
               <Axis dimension="y"  name=""  label=""  auto="auto" />
               <GraphSettings level="5%"  smoothingHighResolution="1"  contourHighResolution="1"  histogramSmoothingCount="0"  graphResolution="256"  showOutliers="0"  drawLargeDots="0"  dotsToDraw="8000"  tint="le.chartfill.tinted.40"  lineWeight="le.lineweight.normal"  lineStyle="le.linestyle.solid" />
               <GraphEnvironment showGrid="0"  showAxes="tnlTNL"  showGates="1"  showFreqOnPlots="1"  showGateNameOnPlots="1"  showMedians="0"  showUncomped="0"  addEventParam="0"  lastYAxisName="" >
                 <TextTraits font="SansSerif"  size="12"  name="Labels"  style="plain"  color="#000000"  background="#00ffffff"  just="left" />
                 <TextTraits font="SansSerif"  size="12"  name="LayoutGates"  style="plain"  color="#000000"  background="#00ffffff"  just="left" />
                 <TextTraits font="SansSerif"  size="10"  name="Numbers"  style="plain"  color="#000000"  background="#00ffffff"  just="left" />
                 <TextTraits font="SansSerif"  size="10"  name="Legend"  style="plain"  color="#000000"  background="#00ffffff"  just="left" />
                 <WindowPosition x="628"  y="20"  width="390"  height="767"  displayed="0"  panelState="+-+" />
               </GraphEnvironment>
             </Graph>
             <Gate gating:id="ID1747645377" >
               <gating:RectangleGate eventsInside="1"  annoOffsetX="0"  annoOffsetY="0"  tint="#000000"  isTinted="0"  lineWeight="Normal"  userDefined="1" >
                 <gating:dimension gating:min="76251.99139330542"  gating:max="521243.021718835"  yRatio="0.4336283185840708" >
                   <data-type:fcs-dimension data-type:name="FL1-A" />
                 </gating:dimension>
               </gating:RectangleGate>
             </Gate>
           </Population>
         </Subpopulations>
       </SampleNode>
     </Sample>
     <Sample>
       <DataSet uri="file:/C:/Users/zhang/Desktop/sci/perk-chop调控自噬减轻肝毒性/补小论文数据/流式/06.04ROS(K.5.10.20.20+CAT)/2021-06-04-110550-2.fcs"  sampleID="10" />
       <Transformations>
         <transforms:linear transforms:minRange="0"  transforms:maxRange="262144"  gain="2" >
           <data-type:parameter data-type:name="FS-H" />
         </transforms:linear>
         <transforms:linear transforms:minRange="0"  transforms:maxRange="1048576"  gain="2" >
           <data-type:parameter data-type:name="FS-A" />
         </transforms:linear>
         <transforms:linear transforms:minRange="0"  transforms:maxRange="1024"  gain="2" >
           <data-type:parameter data-type:name="FS-W" />
         </transforms:linear>
         <transforms:linear transforms:minRange="0"  transforms:maxRange="262144"  gain="2" >
           <data-type:parameter data-type:name="SS-H" />
         </transforms:linear>
         <transforms:linear transforms:minRange="0"  transforms:maxRange="1048576"  gain="2" >
           <data-type:parameter data-type:name="SS-A" />
         </transforms:linear>
         <transforms:linear transforms:minRange="0"  transforms:maxRange="1024"  gain="2" >
           <data-type:parameter data-type:name="SS-W" />
         </transforms:linear>
         <transforms:log transforms:offset="1"  transforms:decades="5.418539922" >
           <data-type:parameter data-type:name="FL1-H" />
         </transforms:log>
         <transforms:log transforms:offset="1"  transforms:decades="6.0205999133" >
           <data-type:parameter data-type:name="FL1-A" />
         </transforms:log>
         <transforms:log transforms:offset="1"  transforms:decades="3.0102999566" >
           <data-type:parameter data-type:name="FL1-W" />
         </transforms:log>
         <transforms:linear transforms:minRange="0"  transforms:maxRange="128"  gain="1" >
           <data-type:parameter data-type:name="Time" />
         </transforms:linear>
       </Transformations>
       <Keywords>
         <Keyword name="@VIOLETTARGETPOWER"  value="40 mW" />
         <Keyword name="@VIOLETLASERPOWER_START"  value="40.2 mW" />
         <Keyword name="@VIOLETLASERPOWER_END"  value="40.2 mW" />
         <Keyword name="@TUBENO"  value="2" />
         <Keyword name="@STOPREASON"  value="PROTOCOL" />
         <Keyword name="@SAMPLEID2"  value=" " />
         <Keyword name="@SAMPLEID1"  value=" " />
         <Keyword name="@REDTARGETPOWER"  value="25 mW" />
         <Keyword name="@REDLASERPOWER_START"  value="25 mW" />
         <Keyword name="@REDLASERPOWER_END"  value="25 mW" />
         <Keyword name="@ELAPSEDTIME"  value="148.0" />
         <Keyword name="@DISCRIMINATOR"  value="FS,100" />
         <Keyword name="@CAROUSEL"  value="02" />
         <Keyword name="@BLUETARGETPOWER"  value="22 mW" />
         <Keyword name="@BLUELASERPOWER_START"  value="22 mW" />
         <Keyword name="@BLUELASERPOWER_END"  value="22 mW" />
         <Keyword name="@BARCODE"  value="NoRead" />
         <Keyword name="@ACQTIME"  value="148.0" />
         <Keyword name="@ACQSOFTWARE"  value="Kaluza for Gallios 1.0" />
         <Keyword name="@ABSCALFACTOR"  value="NOT SET" />
         <Keyword name="$SYS"  value="Microsoft Windows NT 6.1.7601 Service Pack 1 64-bit" />
         <Keyword name="$PROJ"  value="New Protocol 1" />
         <Keyword name="$OP"  value="BeckmanCoulter\Beckman Coulter Inc" />
         <Keyword name="$CYTSN"  value="BB11602" />
         <Keyword name="$CYT"  value="Gallios (Kaluza)" />
         <Keyword name="$P10V"  value="0" />
         <Keyword name="$P10S"  value="Time" />
         <Keyword name="$P10R"  value="256" />
         <Keyword name="$P10N"  value="Time" />
         <Keyword name="$P10G"  value="1.0" />
         <Keyword name="$P10E"  value="0,0" />
         <Keyword name="$P10B"  value="32" />
         <Keyword name="$P9V"  value="250" />
         <Keyword name="$P9S"  value="FITC" />
         <Keyword name="$P9R"  value="1024" />
         <Keyword name="$P9N"  value="FL1-W" />
         <Keyword name="$P9G"  value="1" />
         <Keyword name="$P9E"  value="0,0" />
         <Keyword name="$P9B"  value="32" />
         <Keyword name="$P8V"  value="250" />
         <Keyword name="$P8S"  value="FL1" />
         <Keyword name="$P8R"  value="1048576" />
         <Keyword name="$P8N"  value="FL1-A" />
         <Keyword name="$P8G"  value="1" />
         <Keyword name="$P8E"  value="0,0" />
         <Keyword name="$P8B"  value="32" />
         <Keyword name="$P7V"  value="250" />
         <Keyword name="$P7S"  value="FITC" />
         <Keyword name="$P7R"  value="262144" />
         <Keyword name="$P7N"  value="FL1-H" />
         <Keyword name="$P7G"  value="1" />
         <Keyword name="$P7E"  value="0,0" />
         <Keyword name="$P7B"  value="32" />
         <Keyword name="$P6V"  value="317" />
         <Keyword name="$P6S"  value="SS" />
         <Keyword name="$P6R"  value="1024" />
         <Keyword name="$P6N"  value="SS-W" />
         <Keyword name="$P6G"  value="2" />
         <Keyword name="$P6E"  value="0,0" />
         <Keyword name="$P6B"  value="32" />
         <Keyword name="$P5V"  value="317" />
         <Keyword name="$P5S"  value="SS" />
         <Keyword name="$P5R"  value="1048576" />
         <Keyword name="$P5N"  value="SS-A" />
         <Keyword name="$P5G"  value="2" />
         <Keyword name="$P5E"  value="0,0" />
         <Keyword name="$P5B"  value="32" />
         <Keyword name="$P4V"  value="317" />
         <Keyword name="$P4S"  value="SS" />
         <Keyword name="$P4R"  value="262144" />
         <Keyword name="$P4N"  value="SS-H" />
         <Keyword name="$P4G"  value="2" />
         <Keyword name="$P4E"  value="0,0" />
         <Keyword name="$P4B"  value="32" />
         <Keyword name="$P3V"  value="12" />
         <Keyword name="$P3S"  value="FS" />
         <Keyword name="$P3R"  value="1024" />
         <Keyword name="$P3N"  value="FS-W" />
         <Keyword name="$P3G"  value="2" />
         <Keyword name="$P3E"  value="0,0" />
         <Keyword name="$P3B"  value="32" />
         <Keyword name="$P2V"  value="12" />
         <Keyword name="$P2S"  value="FS" />
         <Keyword name="$P2R"  value="1048576" />
         <Keyword name="$P2N"  value="FS-A" />
         <Keyword name="$P2G"  value="2" />
         <Keyword name="$P2E"  value="0,0" />
         <Keyword name="$P2B"  value="32" />
         <Keyword name="$P1V"  value="12" />
         <Keyword name="$P1S"  value="FS" />
         <Keyword name="$P1R"  value="262144" />
         <Keyword name="$P1N"  value="FS-H" />
         <Keyword name="$P1G"  value="2" />
         <Keyword name="$P1E"  value="0,0" />
         <Keyword name="$P1B"  value="32" />
         <Keyword name="$PAR"  value="10" />
         <Keyword name="@AUTOFLUORESCENCE"  value="3,FL1-A,FL1-H,FL1-W,0.000309,0.000309,0.000309" />
         <Keyword name="$TIMESTEP"  value="0.001" />
         <Keyword name="$TOT"  value="10694" />
         <Keyword name="$ETIM"  value="11:08:18.76" />
         <Keyword name="$BTIM"  value="11:05:50.72" />
         <Keyword name="$DATE"  value="04-JUN-2021" />
         <Keyword name="$ORIGINALITY"  value="Original" />
         <Keyword name="$FIL"  value="2021-06-04-110550-2.fcs" />
         <Keyword name="$MODE"  value="L" />
         <Keyword name="$DATATYPE"  value="I" />
         <Keyword name="$BYTEORD"  value="1,2,3,4" />
         <Keyword name="$NEXTDATA"  value="0" />
         <Keyword name="@ENDKALUZA"  value="439159" />
         <Keyword name="@BEGINKALUZA"  value="436949" />
         <Keyword name="$ENDANALYSIS"  value="0" />
         <Keyword name="$BEGINANALYSIS"  value="0" />
         <Keyword name="$ENDDATA"  value="436908" />
         <Keyword name="$BEGINDATA"  value="9149" />
         <Keyword name="$ENDSTEXT"  value="0" />
         <Keyword name="$BEGINSTEXT"  value="0" />
         <Keyword name="FJ_FCS_VERSION"  value="3.1" />
       </Keywords>
       <SampleNode name="2021-06-04-110550-2.fcs"  annotation=""  owningGroup=""  expanded="1"  sortPriority="10"  count="10694"  sampleID="10" >
         <Graph smoothing="0"  backColor="#ffffff"  foreColor="#000000"  type="Pseudocolor"  fast="1"  rowCount="10694" >
           <Axis dimension="x"  name="FS-H"  label=""  auto="auto" />
           <Axis dimension="y"  name="SS-H"  label=""  auto="auto" />
           <GraphSettings level="5%"  smoothingHighResolution="1"  contourHighResolution="1"  histogramSmoothingCount="0"  graphResolution="256"  showOutliers="0"  drawLargeDots="0"  dotsToDraw="8000"  tint="le.chartfill.tinted.40"  lineWeight="le.lineweight.normal"  lineStyle="le.linestyle.solid" />
           <GraphEnvironment showGrid="0"  showAxes="tnlTNL"  showGates="1"  showFreqOnPlots="1"  showGateNameOnPlots="1"  showMedians="0"  showUncomped="0"  addEventParam="0"  lastYAxisName="" >
             <TextTraits font="SansSerif"  size="12"  name="Labels"  style="plain"  color="#000000"  background="#00ffffff"  just="left" />
             <TextTraits font="SansSerif"  size="12"  name="LayoutGates"  style="plain"  color="#000000"  background="#00ffffff"  just="left" />
             <TextTraits font="SansSerif"  size="10"  name="Numbers"  style="plain"  color="#000000"  background="#00ffffff"  just="left" />
             <TextTraits font="SansSerif"  size="10"  name="Legend"  style="plain"  color="#000000"  background="#00ffffff"  just="left" />
           </GraphEnvironment>
         </Graph>
         <Subpopulations>
           <Statistic name="Mean"  annotation=""  owningGroup="All Samples"  expanded="1"  sortPriority="5"  id="FL1-A"  ancestor=""  correlate=""  value="60531.078125" />
           <Population name="ROS"  annotation=""  owningGroup="All Samples"  expanded="1"  sortPriority="10"  count="2670" >
             <Graph smoothing="1"  backColor="#ffffff"  foreColor="#ac0000"  type="Histogram"  fast="1"  rowCount="10694" >
               <Axis dimension="x"  name="FS-H"  label=""  auto="auto" />
               <Axis dimension="y"  name=""  label=""  auto="auto" />
               <GraphSettings level="5%"  smoothingHighResolution="1"  contourHighResolution="1"  histogramSmoothingCount="0"  graphResolution="256"  showOutliers="0"  drawLargeDots="0"  dotsToDraw="8000"  tint="le.chartfill.tinted.40"  lineWeight="le.lineweight.normal"  lineStyle="le.linestyle.solid" />
               <GraphEnvironment showGrid="0"  showAxes="tnlTNL"  showGates="1"  showFreqOnPlots="1"  showGateNameOnPlots="1"  showMedians="0"  showUncomped="0"  addEventParam="0"  lastYAxisName="" >
                 <TextTraits font="SansSerif"  size="12"  name="Labels"  style="plain"  color="#000000"  background="#00ffffff"  just="left" />
                 <TextTraits font="SansSerif"  size="12"  name="LayoutGates"  style="plain"  color="#000000"  background="#00ffffff"  just="left" />
                 <TextTraits font="SansSerif"  size="10"  name="Numbers"  style="plain"  color="#000000"  background="#00ffffff"  just="left" />
                 <TextTraits font="SansSerif"  size="10"  name="Legend"  style="plain"  color="#000000"  background="#00ffffff"  just="left" />
                 <WindowPosition x="628"  y="20"  width="390"  height="767"  displayed="0"  panelState="+-+" />
               </GraphEnvironment>
             </Graph>
             <Gate gating:id="ID1246572469" >
               <gating:RectangleGate eventsInside="1"  annoOffsetX="0"  annoOffsetY="0"  tint="#000000"  isTinted="0"  lineWeight="Normal"  userDefined="1" >
                 <gating:dimension gating:min="76251.99139330542"  gating:max="521243.021718835"  yRatio="0.4336283185840708" >
                   <data-type:fcs-dimension data-type:name="FL1-A" />
                 </gating:dimension>
               </gating:RectangleGate>
             </Gate>
           </Population>
         </Subpopulations>
       </SampleNode>
     </Sample>
     <Sample>
       <DataSet uri="file:/C:/Users/zhang/Desktop/sci/perk-chop调控自噬减轻肝毒性/补小论文数据/流式/06.04ROS(K.5.10.20.20+CAT)/2021-06-04-105326-2.fcs"  sampleID="4" />
       <Transformations>
         <transforms:linear transforms:minRange="0"  transforms:maxRange="262144"  gain="2" >
           <data-type:parameter data-type:name="FS-H" />
         </transforms:linear>
         <transforms:linear transforms:minRange="0"  transforms:maxRange="1048576"  gain="2" >
           <data-type:parameter data-type:name="FS-A" />
         </transforms:linear>
         <transforms:linear transforms:minRange="0"  transforms:maxRange="1024"  gain="2" >
           <data-type:parameter data-type:name="FS-W" />
         </transforms:linear>
         <transforms:linear transforms:minRange="0"  transforms:maxRange="262144"  gain="2" >
           <data-type:parameter data-type:name="SS-H" />
         </transforms:linear>
         <transforms:linear transforms:minRange="0"  transforms:maxRange="1048576"  gain="2" >
           <data-type:parameter data-type:name="SS-A" />
         </transforms:linear>
         <transforms:linear transforms:minRange="0"  transforms:maxRange="1024"  gain="2" >
           <data-type:parameter data-type:name="SS-W" />
         </transforms:linear>
         <transforms:log transforms:offset="1"  transforms:decades="5.418539922" >
           <data-type:parameter data-type:name="FL1-H" />
         </transforms:log>
         <transforms:log transforms:offset="1"  transforms:decades="6.0205999133" >
           <data-type:parameter data-type:name="FL1-A" />
         </transforms:log>
         <transforms:log transforms:offset="1"  transforms:decades="3.0102999566" >
           <data-type:parameter data-type:name="FL1-W" />
         </transforms:log>
         <transforms:linear transforms:minRange="0"  transforms:maxRange="128"  gain="1" >
           <data-type:parameter data-type:name="Time" />
         </transforms:linear>
       </Transformations>
       <Keywords>
         <Keyword name="@VIOLETTARGETPOWER"  value="40 mW" />
         <Keyword name="@VIOLETLASERPOWER_START"  value="40.2 mW" />
         <Keyword name="@VIOLETLASERPOWER_END"  value="40.2 mW" />
         <Keyword name="@TUBENO"  value="2" />
         <Keyword name="@STOPREASON"  value="PROTOCOL" />
         <Keyword name="@SAMPLEID2"  value=" " />
         <Keyword name="@SAMPLEID1"  value=" " />
         <Keyword name="@REDTARGETPOWER"  value="25 mW" />
         <Keyword name="@REDLASERPOWER_START"  value="25 mW" />
         <Keyword name="@REDLASERPOWER_END"  value="25 mW" />
         <Keyword name="@ELAPSEDTIME"  value="144.6" />
         <Keyword name="@DISCRIMINATOR"  value="FS,100" />
         <Keyword name="@CAROUSEL"  value="02" />
         <Keyword name="@BLUETARGETPOWER"  value="22 mW" />
         <Keyword name="@BLUELASERPOWER_START"  value="22 mW" />
         <Keyword name="@BLUELASERPOWER_END"  value="22 mW" />
         <Keyword name="@BARCODE"  value="NoRead" />
         <Keyword name="@ACQTIME"  value="144.6" />
         <Keyword name="@ACQSOFTWARE"  value="Kaluza for Gallios 1.0" />
         <Keyword name="@ABSCALFACTOR"  value="NOT SET" />
         <Keyword name="$SYS"  value="Microsoft Windows NT 6.1.7601 Service Pack 1 64-bit" />
         <Keyword name="$PROJ"  value="New Protocol 1" />
         <Keyword name="$OP"  value="BeckmanCoulter\Beckman Coulter Inc" />
         <Keyword name="$CYTSN"  value="BB11602" />
         <Keyword name="$CYT"  value="Gallios (Kaluza)" />
         <Keyword name="$P10V"  value="0" />
         <Keyword name="$P10S"  value="Time" />
         <Keyword name="$P10R"  value="256" />
         <Keyword name="$P10N"  value="Time" />
         <Keyword name="$P10G"  value="1.0" />
         <Keyword name="$P10E"  value="0,0" />
         <Keyword name="$P10B"  value="32" />
         <Keyword name="$P9V"  value="250" />
         <Keyword name="$P9S"  value="FITC" />
         <Keyword name="$P9R"  value="1024" />
         <Keyword name="$P9N"  value="FL1-W" />
         <Keyword name="$P9G"  value="1" />
         <Keyword name="$P9E"  value="0,0" />
         <Keyword name="$P9B"  value="32" />
         <Keyword name="$P8V"  value="250" />
         <Keyword name="$P8S"  value="FL1" />
         <Keyword name="$P8R"  value="1048576" />
         <Keyword name="$P8N"  value="FL1-A" />
         <Keyword name="$P8G"  value="1" />
         <Keyword name="$P8E"  value="0,0" />
         <Keyword name="$P8B"  value="32" />
         <Keyword name="$P7V"  value="250" />
         <Keyword name="$P7S"  value="FITC" />
         <Keyword name="$P7R"  value="262144" />
         <Keyword name="$P7N"  value="FL1-H" />
         <Keyword name="$P7G"  value="1" />
         <Keyword name="$P7E"  value="0,0" />
         <Keyword name="$P7B"  value="32" />
         <Keyword name="$P6V"  value="317" />
         <Keyword name="$P6S"  value="SS" />
         <Keyword name="$P6R"  value="1024" />
         <Keyword name="$P6N"  value="SS-W" />
         <Keyword name="$P6G"  value="2" />
         <Keyword name="$P6E"  value="0,0" />
         <Keyword name="$P6B"  value="32" />
         <Keyword name="$P5V"  value="317" />
         <Keyword name="$P5S"  value="SS" />
         <Keyword name="$P5R"  value="1048576" />
         <Keyword name="$P5N"  value="SS-A" />
         <Keyword name="$P5G"  value="2" />
         <Keyword name="$P5E"  value="0,0" />
         <Keyword name="$P5B"  value="32" />
         <Keyword name="$P4V"  value="317" />
         <Keyword name="$P4S"  value="SS" />
         <Keyword name="$P4R"  value="262144" />
         <Keyword name="$P4N"  value="SS-H" />
         <Keyword name="$P4G"  value="2" />
         <Keyword name="$P4E"  value="0,0" />
         <Keyword name="$P4B"  value="32" />
         <Keyword name="$P3V"  value="12" />
         <Keyword name="$P3S"  value="FS" />
         <Keyword name="$P3R"  value="1024" />
         <Keyword name="$P3N"  value="FS-W" />
         <Keyword name="$P3G"  value="2" />
         <Keyword name="$P3E"  value="0,0" />
         <Keyword name="$P3B"  value="32" />
         <Keyword name="$P2V"  value="12" />
         <Keyword name="$P2S"  value="FS" />
         <Keyword name="$P2R"  value="1048576" />
         <Keyword name="$P2N"  value="FS-A" />
         <Keyword name="$P2G"  value="2" />
         <Keyword name="$P2E"  value="0,0" />
         <Keyword name="$P2B"  value="32" />
         <Keyword name="$P1V"  value="12" />
         <Keyword name="$P1S"  value="FS" />
         <Keyword name="$P1R"  value="262144" />
         <Keyword name="$P1N"  value="FS-H" />
         <Keyword name="$P1G"  value="2" />
         <Keyword name="$P1E"  value="0,0" />
         <Keyword name="$P1B"  value="32" />
         <Keyword name="$PAR"  value="10" />
         <Keyword name="@AUTOFLUORESCENCE"  value="3,FL1-A,FL1-H,FL1-W,0.000309,0.000309,0.000309" />
         <Keyword name="$TIMESTEP"  value="0.001" />
         <Keyword name="$TOT"  value="10698" />
         <Keyword name="$ETIM"  value="10:55:50.58" />
         <Keyword name="$BTIM"  value="10:53:26.03" />
         <Keyword name="$DATE"  value="04-JUN-2021" />
         <Keyword name="$ORIGINALITY"  value="Original" />
         <Keyword name="$FIL"  value="2021-06-04-105326-2.fcs" />
         <Keyword name="$MODE"  value="L" />
         <Keyword name="$DATATYPE"  value="I" />
         <Keyword name="$BYTEORD"  value="1,2,3,4" />
         <Keyword name="$NEXTDATA"  value="0" />
         <Keyword name="@ENDKALUZA"  value="439315" />
         <Keyword name="@BEGINKALUZA"  value="437109" />
         <Keyword name="$ENDANALYSIS"  value="0" />
         <Keyword name="$BEGINANALYSIS"  value="0" />
         <Keyword name="$ENDDATA"  value="437068" />
         <Keyword name="$BEGINDATA"  value="9149" />
         <Keyword name="$ENDSTEXT"  value="0" />
         <Keyword name="$BEGINSTEXT"  value="0" />
         <Keyword name="FJ_FCS_VERSION"  value="3.1" />
       </Keywords>
       <SampleNode name="2021-06-04-105326-2.fcs"  annotation=""  owningGroup=""  expanded="1"  sortPriority="10"  count="10698"  sampleID="4" >
         <Graph smoothing="1"  backColor="#ffffff"  foreColor="#ac0000"  type="Histogram"  fast="1"  rowCount="10698" >
           <Axis dimension="x"  name="FL1-A"  label=""  auto="auto" />
           <Axis dimension="y"  name=""  label=""  auto="auto" />
           <GraphSettings level="5%"  smoothingHighResolution="1"  contourHighResolution="1"  histogramSmoothingCount="0"  graphResolution="256"  showOutliers="0"  drawLargeDots="0"  dotsToDraw="8000"  tint="le.chartfill.tinted.40"  lineWeight="le.lineweight.normal"  lineStyle="le.linestyle.solid" />
           <GraphEnvironment showGrid="0"  showAxes="tnlTNL"  showGates="1"  showFreqOnPlots="1"  showGateNameOnPlots="1"  showMedians="0"  showUncomped="0"  addEventParam="0"  lastYAxisName="" >
             <TextTraits font="SansSerif"  size="12"  name="Labels"  style="plain"  color="#000000"  background="#00ffffff"  just="left" />
             <TextTraits font="SansSerif"  size="12"  name="LayoutGates"  style="plain"  color="#000000"  background="#00ffffff"  just="left" />
             <TextTraits font="SansSerif"  size="10"  name="Numbers"  style="plain"  color="#000000"  background="#00ffffff"  just="left" />
             <TextTraits font="SansSerif"  size="10"  name="Legend"  style="plain"  color="#000000"  background="#00ffffff"  just="left" />
             <WindowPosition x="628"  y="20"  width="390"  height="767"  displayed="0"  panelState="+-+" />
           </GraphEnvironment>
         </Graph>
         <Subpopulations>
           <Statistic name="Mean"  annotation=""  owningGroup="All Samples"  expanded="1"  sortPriority="5"  id="FL1-A"  ancestor=""  correlate=""  value="69984.828125" />
           <Population name="ROS"  annotation=""  owningGroup="All Samples"  expanded="1"  sortPriority="10"  count="3673" >
             <Graph smoothing="1"  backColor="#ffffff"  foreColor="#ac0000"  type="Histogram"  fast="1"  rowCount="10698" >
               <Axis dimension="x"  name="FS-H"  label=""  auto="auto" />
               <Axis dimension="y"  name=""  label=""  auto="auto" />
               <GraphSettings level="5%"  smoothingHighResolution="1"  contourHighResolution="1"  histogramSmoothingCount="0"  graphResolution="256"  showOutliers="0"  drawLargeDots="0"  dotsToDraw="8000"  tint="le.chartfill.tinted.40"  lineWeight="le.lineweight.normal"  lineStyle="le.linestyle.solid" />
               <GraphEnvironment showGrid="0"  showAxes="tnlTNL"  showGates="1"  showFreqOnPlots="1"  showGateNameOnPlots="1"  showMedians="0"  showUncomped="0"  addEventParam="0"  lastYAxisName="" >
                 <TextTraits font="SansSerif"  size="12"  name="Labels"  style="plain"  color="#000000"  background="#00ffffff"  just="left" />
                 <TextTraits font="SansSerif"  size="12"  name="LayoutGates"  style="plain"  color="#000000"  background="#00ffffff"  just="left" />
                 <TextTraits font="SansSerif"  size="10"  name="Numbers"  style="plain"  color="#000000"  background="#00ffffff"  just="left" />
                 <TextTraits font="SansSerif"  size="10"  name="Legend"  style="plain"  color="#000000"  background="#00ffffff"  just="left" />
                 <WindowPosition x="628"  y="20"  width="390"  height="767"  displayed="0"  panelState="+-+" />
               </GraphEnvironment>
             </Graph>
             <Gate gating:id="ID846604009" >
               <gating:RectangleGate eventsInside="1"  annoOffsetX="0"  annoOffsetY="0"  tint="#000000"  isTinted="0"  lineWeight="Normal"  userDefined="1" >
                 <gating:dimension gating:min="76251.99139330542"  gating:max="521243.021718835"  yRatio="0.4336283185840708" >
                   <data-type:fcs-dimension data-type:name="FL1-A" />
                 </gating:dimension>
               </gating:RectangleGate>
             </Gate>
           </Population>
         </Subpopulations>
       </SampleNode>
     </Sample>
     <Sample>
       <DataSet uri="file:/C:/Users/zhang/Desktop/sci/perk-chop调控自噬减轻肝毒性/补小论文数据/流式/06.04ROS(K.5.10.20.20+CAT)/2021-06-04-103819-1.fcs"  sampleID="15" />
       <Transformations>
         <transforms:linear transforms:minRange="0"  transforms:maxRange="262144"  gain="2" >
           <data-type:parameter data-type:name="FS-H" />
         </transforms:linear>
         <transforms:linear transforms:minRange="0"  transforms:maxRange="1048576"  gain="2" >
           <data-type:parameter data-type:name="FS-A" />
         </transforms:linear>
         <transforms:linear transforms:minRange="0"  transforms:maxRange="1024"  gain="2" >
           <data-type:parameter data-type:name="FS-W" />
         </transforms:linear>
         <transforms:linear transforms:minRange="0"  transforms:maxRange="262144"  gain="2" >
           <data-type:parameter data-type:name="SS-H" />
         </transforms:linear>
         <transforms:linear transforms:minRange="0"  transforms:maxRange="1048576"  gain="2" >
           <data-type:parameter data-type:name="SS-A" />
         </transforms:linear>
         <transforms:linear transforms:minRange="0"  transforms:maxRange="1024"  gain="2" >
           <data-type:parameter data-type:name="SS-W" />
         </transforms:linear>
         <transforms:log transforms:offset="1"  transforms:decades="5.418539922" >
           <data-type:parameter data-type:name="FL1-H" />
         </transforms:log>
         <transforms:log transforms:offset="1"  transforms:decades="6.0205999133" >
           <data-type:parameter data-type:name="FL1-A" />
         </transforms:log>
         <transforms:log transforms:offset="1"  transforms:decades="3.0102999566" >
           <data-type:parameter data-type:name="FL1-W" />
         </transforms:log>
         <transforms:linear transforms:minRange="0"  transforms:maxRange="128"  gain="1" >
           <data-type:parameter data-type:name="Time" />
         </transforms:linear>
       </Transformations>
       <Keywords>
         <Keyword name="@VIOLETTARGETPOWER"  value="40 mW" />
         <Keyword name="@VIOLETLASERPOWER_START"  value="40.2 mW" />
         <Keyword name="@VIOLETLASERPOWER_END"  value="40.2 mW" />
         <Keyword name="@TUBENO"  value="1" />
         <Keyword name="@STOPREASON"  value="PROTOCOL" />
         <Keyword name="@SAMPLEID2"  value=" " />
         <Keyword name="@SAMPLEID1"  value=" " />
         <Keyword name="@REDTARGETPOWER"  value="25 mW" />
         <Keyword name="@REDLASERPOWER_START"  value="25 mW" />
         <Keyword name="@REDLASERPOWER_END"  value="25 mW" />
         <Keyword name="@ELAPSEDTIME"  value="44.7" />
         <Keyword name="@DISCRIMINATOR"  value="FS,100" />
         <Keyword name="@CAROUSEL"  value="02" />
         <Keyword name="@BLUETARGETPOWER"  value="22 mW" />
         <Keyword name="@BLUELASERPOWER_START"  value="22 mW" />
         <Keyword name="@BLUELASERPOWER_END"  value="22 mW" />
         <Keyword name="@BARCODE"  value="NoRead" />
         <Keyword name="@ACQTIME"  value="44.7" />
         <Keyword name="@ACQSOFTWARE"  value="Kaluza for Gallios 1.0" />
         <Keyword name="@ABSCALFACTOR"  value="NOT SET" />
         <Keyword name="$SYS"  value="Microsoft Windows NT 6.1.7601 Service Pack 1 64-bit" />
         <Keyword name="$PROJ"  value="New Protocol 1" />
         <Keyword name="$OP"  value="BeckmanCoulter\Beckman Coulter Inc" />
         <Keyword name="$CYTSN"  value="BB11602" />
         <Keyword name="$CYT"  value="Gallios (Kaluza)" />
         <Keyword name="$P10V"  value="0" />
         <Keyword name="$P10S"  value="Time" />
         <Keyword name="$P10R"  value="64" />
         <Keyword name="$P10N"  value="Time" />
         <Keyword name="$P10G"  value="1.0" />
         <Keyword name="$P10E"  value="0,0" />
         <Keyword name="$P10B"  value="32" />
         <Keyword name="$P9V"  value="250" />
         <Keyword name="$P9S"  value="FITC" />
         <Keyword name="$P9R"  value="1024" />
         <Keyword name="$P9N"  value="FL1-W" />
         <Keyword name="$P9G"  value="1" />
         <Keyword name="$P9E"  value="0,0" />
         <Keyword name="$P9B"  value="32" />
         <Keyword name="$P8V"  value="250" />
         <Keyword name="$P8S"  value="FITC" />
         <Keyword name="$P8R"  value="1048576" />
         <Keyword name="$P8N"  value="FL1-A" />
         <Keyword name="$P8G"  value="1" />
         <Keyword name="$P8E"  value="0,0" />
         <Keyword name="$P8B"  value="32" />
         <Keyword name="$P7V"  value="250" />
         <Keyword name="$P7S"  value="FITC" />
         <Keyword name="$P7R"  value="262144" />
         <Keyword name="$P7N"  value="FL1-H" />
         <Keyword name="$P7G"  value="1" />
         <Keyword name="$P7E"  value="0,0" />
         <Keyword name="$P7B"  value="32" />
         <Keyword name="$P6V"  value="317" />
         <Keyword name="$P6S"  value="SS" />
         <Keyword name="$P6R"  value="1024" />
         <Keyword name="$P6N"  value="SS-W" />
         <Keyword name="$P6G"  value="2" />
         <Keyword name="$P6E"  value="0,0" />
         <Keyword name="$P6B"  value="32" />
         <Keyword name="$P5V"  value="317" />
         <Keyword name="$P5S"  value="SS" />
         <Keyword name="$P5R"  value="1048576" />
         <Keyword name="$P5N"  value="SS-A" />
         <Keyword name="$P5G"  value="2" />
         <Keyword name="$P5E"  value="0,0" />
         <Keyword name="$P5B"  value="32" />
         <Keyword name="$P4V"  value="317" />
         <Keyword name="$P4S"  value="SS" />
         <Keyword name="$P4R"  value="262144" />
         <Keyword name="$P4N"  value="SS-H" />
         <Keyword name="$P4G"  value="2" />
         <Keyword name="$P4E"  value="0,0" />
         <Keyword name="$P4B"  value="32" />
         <Keyword name="$P3V"  value="12" />
         <Keyword name="$P3S"  value="FS" />
         <Keyword name="$P3R"  value="1024" />
         <Keyword name="$P3N"  value="FS-W" />
         <Keyword name="$P3G"  value="2" />
         <Keyword name="$P3E"  value="0,0" />
         <Keyword name="$P3B"  value="32" />
         <Keyword name="$P2V"  value="12" />
         <Keyword name="$P2S"  value="FS" />
         <Keyword name="$P2R"  value="1048576" />
         <Keyword name="$P2N"  value="FS-A" />
         <Keyword name="$P2G"  value="2" />
         <Keyword name="$P2E"  value="0,0" />
         <Keyword name="$P2B"  value="32" />
         <Keyword name="$P1V"  value="12" />
         <Keyword name="$P1S"  value="FS" />
         <Keyword name="$P1R"  value="262144" />
         <Keyword name="$P1N"  value="FS-H" />
         <Keyword name="$P1G"  value="2" />
         <Keyword name="$P1E"  value="0,0" />
         <Keyword name="$P1B"  value="32" />
         <Keyword name="$PAR"  value="10" />
         <Keyword name="@AUTOFLUORESCENCE"  value="3,FL1-A,FL1-H,FL1-W,0.000309,0.000309,0.000309" />
         <Keyword name="$TIMESTEP"  value="0.001" />
         <Keyword name="$TOT"  value="10230" />
         <Keyword name="$ETIM"  value="10:39:04.17" />
         <Keyword name="$BTIM"  value="10:38:19.46" />
         <Keyword name="$DATE"  value="04-JUN-2021" />
         <Keyword name="$ORIGINALITY"  value="Original" />
         <Keyword name="$FIL"  value="2021-06-04-103819-1.fcs" />
         <Keyword name="$MODE"  value="L" />
         <Keyword name="$DATATYPE"  value="I" />
         <Keyword name="$BYTEORD"  value="1,2,3,4" />
         <Keyword name="$NEXTDATA"  value="0" />
         <Keyword name="@ENDKALUZA"  value="420556" />
         <Keyword name="@BEGINKALUZA"  value="418390" />
         <Keyword name="$ENDANALYSIS"  value="0" />
         <Keyword name="$BEGINANALYSIS"  value="0" />
         <Keyword name="$ENDDATA"  value="418349" />
         <Keyword name="$BEGINDATA"  value="9150" />
         <Keyword name="$ENDSTEXT"  value="0" />
         <Keyword name="$BEGINSTEXT"  value="0" />
         <Keyword name="FJ_FCS_VERSION"  value="3.1" />
       </Keywords>
       <SampleNode name="2021-06-04-103819-1.fcs"  annotation=""  owningGroup=""  expanded="1"  sortPriority="10"  count="10230"  sampleID="15" >
         <Graph smoothing="1"  backColor="#ffffff"  foreColor="#ac0000"  type="Histogram"  fast="1"  rowCount="10230" >
           <Axis dimension="x"  name="FL1-A"  label=""  auto="auto" />
           <Axis dimension="y"  name=""  label=""  auto="auto" />
           <GraphSettings level="5%"  smoothingHighResolution="1"  contourHighResolution="1"  histogramSmoothingCount="0"  graphResolution="256"  showOutliers="0"  drawLargeDots="0"  dotsToDraw="8000"  tint="le.chartfill.tinted.40"  lineWeight="le.lineweight.normal"  lineStyle="le.linestyle.solid" />
           <GraphEnvironment showGrid="0"  showAxes="tnlTNL"  showGates="1"  showFreqOnPlots="1"  showGateNameOnPlots="1"  showMedians="0"  showUncomped="0"  addEventParam="0"  lastYAxisName="" >
             <TextTraits font="SansSerif"  size="12"  name="Labels"  style="plain"  color="#000000"  background="#00ffffff"  just="left" />
             <TextTraits font="SansSerif"  size="12"  name="LayoutGates"  style="plain"  color="#000000"  background="#00ffffff"  just="left" />
             <TextTraits font="SansSerif"  size="10"  name="Numbers"  style="plain"  color="#000000"  background="#00ffffff"  just="left" />
             <TextTraits font="SansSerif"  size="10"  name="Legend"  style="plain"  color="#000000"  background="#00ffffff"  just="left" />
             <WindowPosition x="628"  y="20"  width="390"  height="767"  displayed="0"  panelState="+-+" />
           </GraphEnvironment>
         </Graph>
         <Subpopulations>
           <Statistic name="Mean"  annotation=""  owningGroup="All Samples"  expanded="1"  sortPriority="5"  id="FL1-A"  ancestor=""  correlate=""  value="7319.895019531" />
           <Population name="ROS"  annotation=""  owningGroup="All Samples"  expanded="1"  sortPriority="10"  count="2" >
             <Graph smoothing="1"  backColor="#ffffff"  foreColor="#ac0000"  type="Histogram"  fast="1"  rowCount="10230" >
               <Axis dimension="x"  name="FS-H"  label=""  auto="auto" />
               <Axis dimension="y"  name=""  label=""  auto="auto" />
               <GraphSettings level="5%"  smoothingHighResolution="1"  contourHighResolution="1"  histogramSmoothingCount="0"  graphResolution="256"  showOutliers="0"  drawLargeDots="0"  dotsToDraw="8000"  tint="le.chartfill.tinted.40"  lineWeight="le.lineweight.normal"  lineStyle="le.linestyle.solid" />
               <GraphEnvironment showGrid="0"  showAxes="tnlTNL"  showGates="1"  showFreqOnPlots="1"  showGateNameOnPlots="1"  showMedians="0"  showUncomped="0"  addEventParam="0"  lastYAxisName="" >
                 <TextTraits font="SansSerif"  size="12"  name="Labels"  style="plain"  color="#000000"  background="#00ffffff"  just="left" />
                 <TextTraits font="SansSerif"  size="12"  name="LayoutGates"  style="plain"  color="#000000"  background="#00ffffff"  just="left" />
                 <TextTraits font="SansSerif"  size="10"  name="Numbers"  style="plain"  color="#000000"  background="#00ffffff"  just="left" />
                 <TextTraits font="SansSerif"  size="10"  name="Legend"  style="plain"  color="#000000"  background="#00ffffff"  just="left" />
                 <WindowPosition x="628"  y="20"  width="390"  height="767"  displayed="0"  panelState="+-+" />
               </GraphEnvironment>
             </Graph>
             <Gate gating:id="ID106767664" >
               <gating:RectangleGate eventsInside="1"  annoOffsetX="0"  annoOffsetY="0"  tint="#000000"  isTinted="0"  lineWeight="Normal"  userDefined="1" >
                 <gating:dimension gating:min="76251.99139330542"  gating:max="521243.021718835"  yRatio="0.4336283185840708" >
                   <data-type:fcs-dimension data-type:name="FL1-A" />
                 </gating:dimension>
               </gating:RectangleGate>
             </Gate>
           </Population>
         </Subpopulations>
       </SampleNode>
     </Sample>
     <Sample>
       <DataSet uri="file:/C:/Users/zhang/Desktop/sci/perk-chop调控自噬减轻肝毒性/补小论文数据/流式/06.04ROS(K.5.10.20.20+CAT)/2021-06-04-110413-1.fcs"  sampleID="9" />
       <Transformations>
         <transforms:linear transforms:minRange="0"  transforms:maxRange="262144"  gain="2" >
           <data-type:parameter data-type:name="FS-H" />
         </transforms:linear>
         <transforms:linear transforms:minRange="0"  transforms:maxRange="1048576"  gain="2" >
           <data-type:parameter data-type:name="FS-A" />
         </transforms:linear>
         <transforms:linear transforms:minRange="0"  transforms:maxRange="1024"  gain="2" >
           <data-type:parameter data-type:name="FS-W" />
         </transforms:linear>
         <transforms:linear transforms:minRange="0"  transforms:maxRange="262144"  gain="2" >
           <data-type:parameter data-type:name="SS-H" />
         </transforms:linear>
         <transforms:linear transforms:minRange="0"  transforms:maxRange="1048576"  gain="2" >
           <data-type:parameter data-type:name="SS-A" />
         </transforms:linear>
         <transforms:linear transforms:minRange="0"  transforms:maxRange="1024"  gain="2" >
           <data-type:parameter data-type:name="SS-W" />
         </transforms:linear>
         <transforms:log transforms:offset="1"  transforms:decades="5.418539922" >
           <data-type:parameter data-type:name="FL1-H" />
         </transforms:log>
         <transforms:log transforms:offset="1"  transforms:decades="6.0205999133" >
           <data-type:parameter data-type:name="FL1-A" />
         </transforms:log>
         <transforms:log transforms:offset="1"  transforms:decades="3.0102999566" >
           <data-type:parameter data-type:name="FL1-W" />
         </transforms:log>
         <transforms:linear transforms:minRange="0"  transforms:maxRange="128"  gain="1" >
           <data-type:parameter data-type:name="Time" />
         </transforms:linear>
       </Transformations>
       <Keywords>
         <Keyword name="@VIOLETTARGETPOWER"  value="40 mW" />
         <Keyword name="@VIOLETLASERPOWER_START"  value="40.2 mW" />
         <Keyword name="@VIOLETLASERPOWER_END"  value="40.2 mW" />
         <Keyword name="@TUBENO"  value="1" />
         <Keyword name="@STOPREASON"  value="PROTOCOL" />
         <Keyword name="@SAMPLEID2"  value=" " />
         <Keyword name="@SAMPLEID1"  value=" " />
         <Keyword name="@REDTARGETPOWER"  value="25 mW" />
         <Keyword name="@REDLASERPOWER_START"  value="25 mW" />
         <Keyword name="@REDLASERPOWER_END"  value="25 mW" />
         <Keyword name="@ELAPSEDTIME"  value="69.0" />
         <Keyword name="@DISCRIMINATOR"  value="FS,100" />
         <Keyword name="@CAROUSEL"  value="02" />
         <Keyword name="@BLUETARGETPOWER"  value="22 mW" />
         <Keyword name="@BLUELASERPOWER_START"  value="22 mW" />
         <Keyword name="@BLUELASERPOWER_END"  value="22 mW" />
         <Keyword name="@BARCODE"  value="NoRead" />
         <Keyword name="@ACQTIME"  value="69.0" />
         <Keyword name="@ACQSOFTWARE"  value="Kaluza for Gallios 1.0" />
         <Keyword name="@ABSCALFACTOR"  value="NOT SET" />
         <Keyword name="$SYS"  value="Microsoft Windows NT 6.1.7601 Service Pack 1 64-bit" />
         <Keyword name="$PROJ"  value="New Protocol 1" />
         <Keyword name="$OP"  value="BeckmanCoulter\Beckman Coulter Inc" />
         <Keyword name="$CYTSN"  value="BB11602" />
         <Keyword name="$CYT"  value="Gallios (Kaluza)" />
         <Keyword name="$P10V"  value="0" />
         <Keyword name="$P10S"  value="Time" />
         <Keyword name="$P10R"  value="128" />
         <Keyword name="$P10N"  value="Time" />
         <Keyword name="$P10G"  value="1.0" />
         <Keyword name="$P10E"  value="0,0" />
         <Keyword name="$P10B"  value="32" />
         <Keyword name="$P9V"  value="250" />
         <Keyword name="$P9S"  value="FITC" />
         <Keyword name="$P9R"  value="1024" />
         <Keyword name="$P9N"  value="FL1-W" />
         <Keyword name="$P9G"  value="1" />
         <Keyword name="$P9E"  value="0,0" />
         <Keyword name="$P9B"  value="32" />
         <Keyword name="$P8V"  value="250" />
         <Keyword name="$P8S"  value="FITC" />
         <Keyword name="$P8R"  value="1048576" />
         <Keyword name="$P8N"  value="FL1-A" />
         <Keyword name="$P8G"  value="1" />
         <Keyword name="$P8E"  value="0,0" />
         <Keyword name="$P8B"  value="32" />
         <Keyword name="$P7V"  value="250" />
         <Keyword name="$P7S"  value="FITC" />
         <Keyword name="$P7R"  value="262144" />
         <Keyword name="$P7N"  value="FL1-H" />
         <Keyword name="$P7G"  value="1" />
         <Keyword name="$P7E"  value="0,0" />
         <Keyword name="$P7B"  value="32" />
         <Keyword name="$P6V"  value="317" />
         <Keyword name="$P6S"  value="SS" />
         <Keyword name="$P6R"  value="1024" />
         <Keyword name="$P6N"  value="SS-W" />
         <Keyword name="$P6G"  value="2" />
         <Keyword name="$P6E"  value="0,0" />
         <Keyword name="$P6B"  value="32" />
         <Keyword name="$P5V"  value="317" />
         <Keyword name="$P5S"  value="SS" />
         <Keyword name="$P5R"  value="1048576" />
         <Keyword name="$P5N"  value="SS-A" />
         <Keyword name="$P5G"  value="2" />
         <Keyword name="$P5E"  value="0,0" />
         <Keyword name="$P5B"  value="32" />
         <Keyword name="$P4V"  value="317" />
         <Keyword name="$P4S"  value="SS" />
         <Keyword name="$P4R"  value="262144" />
         <Keyword name="$P4N"  value="SS-H" />
         <Keyword name="$P4G"  value="2" />
         <Keyword name="$P4E"  value="0,0" />
         <Keyword name="$P4B"  value="32" />
         <Keyword name="$P3V"  value="12" />
         <Keyword name="$P3S"  value="FS" />
         <Keyword name="$P3R"  value="1024" />
         <Keyword name="$P3N"  value="FS-W" />
         <Keyword name="$P3G"  value="2" />
         <Keyword name="$P3E"  value="0,0" />
         <Keyword name="$P3B"  value="32" />
         <Keyword name="$P2V"  value="12" />
         <Keyword name="$P2S"  value="FS" />
         <Keyword name="$P2R"  value="1048576" />
         <Keyword name="$P2N"  value="FS-A" />
         <Keyword name="$P2G"  value="2" />
         <Keyword name="$P2E"  value="0,0" />
         <Keyword name="$P2B"  value="32" />
         <Keyword name="$P1V"  value="12" />
         <Keyword name="$P1S"  value="FS" />
         <Keyword name="$P1R"  value="262144" />
         <Keyword name="$P1N"  value="FS-H" />
         <Keyword name="$P1G"  value="2" />
         <Keyword name="$P1E"  value="0,0" />
         <Keyword name="$P1B"  value="32" />
         <Keyword name="$PAR"  value="10" />
         <Keyword name="@AUTOFLUORESCENCE"  value="3,FL1-A,FL1-H,FL1-W,0.000309,0.000309,0.000309" />
         <Keyword name="$TIMESTEP"  value="0.001" />
         <Keyword name="$TOT"  value="10374" />
         <Keyword name="$ETIM"  value="11:05:22.55" />
         <Keyword name="$BTIM"  value="11:04:13.53" />
         <Keyword name="$DATE"  value="04-JUN-2021" />
         <Keyword name="$ORIGINALITY"  value="Original" />
         <Keyword name="$FIL"  value="2021-06-04-110413-1.fcs" />
         <Keyword name="$MODE"  value="L" />
         <Keyword name="$DATATYPE"  value="I" />
         <Keyword name="$BYTEORD"  value="1,2,3,4" />
         <Keyword name="$NEXTDATA"  value="0" />
         <Keyword name="@ENDKALUZA"  value="426355" />
         <Keyword name="@BEGINKALUZA"  value="424150" />
         <Keyword name="$ENDANALYSIS"  value="0" />
         <Keyword name="$BEGINANALYSIS"  value="0" />
         <Keyword name="$ENDDATA"  value="424109" />
         <Keyword name="$BEGINDATA"  value="9150" />
         <Keyword name="$ENDSTEXT"  value="0" />
         <Keyword name="$BEGINSTEXT"  value="0" />
         <Keyword name="FJ_FCS_VERSION"  value="3.1" />
       </Keywords>
       <SampleNode name="2021-06-04-110413-1.fcs"  annotation=""  owningGroup=""  expanded="1"  sortPriority="10"  count="10374"  sampleID="9" >
         <Graph smoothing="0"  backColor="#ffffff"  foreColor="#000000"  type="Pseudocolor"  fast="1"  rowCount="10374" >
           <Axis dimension="x"  name="FS-H"  label=""  auto="auto" />
           <Axis dimension="y"  name="SS-H"  label=""  auto="auto" />
           <GraphSettings level="5%"  smoothingHighResolution="1"  contourHighResolution="1"  histogramSmoothingCount="0"  graphResolution="256"  showOutliers="0"  drawLargeDots="0"  dotsToDraw="8000"  tint="le.chartfill.tinted.40"  lineWeight="le.lineweight.normal"  lineStyle="le.linestyle.solid" />
           <GraphEnvironment showGrid="0"  showAxes="tnlTNL"  showGates="1"  showFreqOnPlots="1"  showGateNameOnPlots="1"  showMedians="0"  showUncomped="0"  addEventParam="0"  lastYAxisName="" >
             <TextTraits font="SansSerif"  size="12"  name="Labels"  style="plain"  color="#000000"  background="#00ffffff"  just="left" />
             <TextTraits font="SansSerif"  size="12"  name="LayoutGates"  style="plain"  color="#000000"  background="#00ffffff"  just="left" />
             <TextTraits font="SansSerif"  size="10"  name="Numbers"  style="plain"  color="#000000"  background="#00ffffff"  just="left" />
             <TextTraits font="SansSerif"  size="10"  name="Legend"  style="plain"  color="#000000"  background="#00ffffff"  just="left" />
           </GraphEnvironment>
         </Graph>
         <Subpopulations>
           <Statistic name="Mean"  annotation=""  owningGroup="All Samples"  expanded="1"  sortPriority="5"  id="FL1-A"  ancestor=""  correlate=""  value="4644.404785156" />
           <Population name="ROS"  annotation=""  owningGroup="All Samples"  expanded="1"  sortPriority="10"  count="0" >
             <Graph smoothing="1"  backColor="#ffffff"  foreColor="#ac0000"  type="Histogram"  fast="1"  rowCount="10374" >
               <Axis dimension="x"  name="FS-H"  label=""  auto="auto" />
               <Axis dimension="y"  name=""  label=""  auto="auto" />
               <GraphSettings level="5%"  smoothingHighResolution="1"  contourHighResolution="1"  histogramSmoothingCount="0"  graphResolution="256"  showOutliers="0"  drawLargeDots="0"  dotsToDraw="8000"  tint="le.chartfill.tinted.40"  lineWeight="le.lineweight.normal"  lineStyle="le.linestyle.solid" />
               <GraphEnvironment showGrid="0"  showAxes="tnlTNL"  showGates="1"  showFreqOnPlots="1"  showGateNameOnPlots="1"  showMedians="0"  showUncomped="0"  addEventParam="0"  lastYAxisName="" >
                 <TextTraits font="SansSerif"  size="12"  name="Labels"  style="plain"  color="#000000"  background="#00ffffff"  just="left" />
                 <TextTraits font="SansSerif"  size="12"  name="LayoutGates"  style="plain"  color="#000000"  background="#00ffffff"  just="left" />
                 <TextTraits font="SansSerif"  size="10"  name="Numbers"  style="plain"  color="#000000"  background="#00ffffff"  just="left" />
                 <TextTraits font="SansSerif"  size="10"  name="Legend"  style="plain"  color="#000000"  background="#00ffffff"  just="left" />
                 <WindowPosition x="628"  y="20"  width="390"  height="767"  displayed="0"  panelState="+-+" />
               </GraphEnvironment>
             </Graph>
             <Gate gating:id="ID1032009487" >
               <gating:RectangleGate eventsInside="1"  annoOffsetX="0"  annoOffsetY="0"  tint="#000000"  isTinted="0"  lineWeight="Normal"  userDefined="1" >
                 <gating:dimension gating:min="76251.99139330542"  gating:max="521243.021718835"  yRatio="0.4336283185840708" >
                   <data-type:fcs-dimension data-type:name="FL1-A" />
                 </gating:dimension>
               </gating:RectangleGate>
             </Gate>
           </Population>
         </Subpopulations>
       </SampleNode>
     </Sample>
     <Sample>
       <DataSet uri="file:/C:/Users/zhang/Desktop/sci/perk-chop调控自噬减轻肝毒性/补小论文数据/流式/06.04ROS(K.5.10.20.20+CAT)/2021-06-04-104357-3.fcs"  sampleID="18" />
       <Transformations>
         <transforms:linear transforms:minRange="0"  transforms:maxRange="262144"  gain="2" >
           <data-type:parameter data-type:name="FS-H" />
         </transforms:linear>
         <transforms:linear transforms:minRange="0"  transforms:maxRange="1048576"  gain="2" >
           <data-type:parameter data-type:name="FS-A" />
         </transforms:linear>
         <transforms:linear transforms:minRange="0"  transforms:maxRange="1024"  gain="2" >
           <data-type:parameter data-type:name="FS-W" />
         </transforms:linear>
         <transforms:linear transforms:minRange="0"  transforms:maxRange="262144"  gain="2" >
           <data-type:parameter data-type:name="SS-H" />
         </transforms:linear>
         <transforms:linear transforms:minRange="0"  transforms:maxRange="1048576"  gain="2" >
           <data-type:parameter data-type:name="SS-A" />
         </transforms:linear>
         <transforms:linear transforms:minRange="0"  transforms:maxRange="1024"  gain="2" >
           <data-type:parameter data-type:name="SS-W" />
         </transforms:linear>
         <transforms:log transforms:offset="1"  transforms:decades="5.418539922" >
           <data-type:parameter data-type:name="FL1-H" />
         </transforms:log>
         <transforms:log transforms:offset="1"  transforms:decades="6.0205999133" >
           <data-type:parameter data-type:name="FL1-A" />
         </transforms:log>
         <transforms:log transforms:offset="1"  transforms:decades="3.0102999566" >
           <data-type:parameter data-type:name="FL1-W" />
         </transforms:log>
         <transforms:linear transforms:minRange="0"  transforms:maxRange="128"  gain="1" >
           <data-type:parameter data-type:name="Time" />
         </transforms:linear>
       </Transformations>
       <Keywords>
         <Keyword name="@VIOLETTARGETPOWER"  value="40 mW" />
         <Keyword name="@VIOLETLASERPOWER_START"  value="40.2 mW" />
         <Keyword name="@VIOLETLASERPOWER_END"  value="40.2 mW" />
         <Keyword name="@TUBENO"  value="3" />
         <Keyword name="@STOPREASON"  value="PROTOCOL" />
         <Keyword name="@SAMPLEID2"  value=" " />
         <Keyword name="@SAMPLEID1"  value=" " />
         <Keyword name="@REDTARGETPOWER"  value="25 mW" />
         <Keyword name="@REDLASERPOWER_START"  value="25 mW" />
         <Keyword name="@REDLASERPOWER_END"  value="25 mW" />
         <Keyword name="@ELAPSEDTIME"  value="74.2" />
         <Keyword name="@DISCRIMINATOR"  value="FS,100" />
         <Keyword name="@CAROUSEL"  value="02" />
         <Keyword name="@BLUETARGETPOWER"  value="22 mW" />
         <Keyword name="@BLUELASERPOWER_START"  value="22 mW" />
         <Keyword name="@BLUELASERPOWER_END"  value="22 mW" />
         <Keyword name="@BARCODE"  value="NoRead" />
         <Keyword name="@ACQTIME"  value="74.2" />
         <Keyword name="@ACQSOFTWARE"  value="Kaluza for Gallios 1.0" />
         <Keyword name="@ABSCALFACTOR"  value="NOT SET" />
         <Keyword name="$SYS"  value="Microsoft Windows NT 6.1.7601 Service Pack 1 64-bit" />
         <Keyword name="$PROJ"  value="New Protocol 1" />
         <Keyword name="$OP"  value="BeckmanCoulter\Beckman Coulter Inc" />
         <Keyword name="$CYTSN"  value="BB11602" />
         <Keyword name="$CYT"  value="Gallios (Kaluza)" />
         <Keyword name="$P10V"  value="0" />
         <Keyword name="$P10S"  value="Time" />
         <Keyword name="$P10R"  value="128" />
         <Keyword name="$P10N"  value="Time" />
         <Keyword name="$P10G"  value="1.0" />
         <Keyword name="$P10E"  value="0,0" />
         <Keyword name="$P10B"  value="32" />
         <Keyword name="$P9V"  value="250" />
         <Keyword name="$P9S"  value="FITC" />
         <Keyword name="$P9R"  value="1024" />
         <Keyword name="$P9N"  value="FL1-W" />
         <Keyword name="$P9G"  value="1" />
         <Keyword name="$P9E"  value="0,0" />
         <Keyword name="$P9B"  value="32" />
         <Keyword name="$P8V"  value="250" />
         <Keyword name="$P8S"  value="FL1" />
         <Keyword name="$P8R"  value="1048576" />
         <Keyword name="$P8N"  value="FL1-A" />
         <Keyword name="$P8G"  value="1" />
         <Keyword name="$P8E"  value="0,0" />
         <Keyword name="$P8B"  value="32" />
         <Keyword name="$P7V"  value="250" />
         <Keyword name="$P7S"  value="FITC" />
         <Keyword name="$P7R"  value="262144" />
         <Keyword name="$P7N"  value="FL1-H" />
         <Keyword name="$P7G"  value="1" />
         <Keyword name="$P7E"  value="0,0" />
         <Keyword name="$P7B"  value="32" />
         <Keyword name="$P6V"  value="317" />
         <Keyword name="$P6S"  value="SS" />
         <Keyword name="$P6R"  value="1024" />
         <Keyword name="$P6N"  value="SS-W" />
         <Keyword name="$P6G"  value="2" />
         <Keyword name="$P6E"  value="0,0" />
         <Keyword name="$P6B"  value="32" />
         <Keyword name="$P5V"  value="317" />
         <Keyword name="$P5S"  value="SS" />
         <Keyword name="$P5R"  value="1048576" />
         <Keyword name="$P5N"  value="SS-A" />
         <Keyword name="$P5G"  value="2" />
         <Keyword name="$P5E"  value="0,0" />
         <Keyword name="$P5B"  value="32" />
         <Keyword name="$P4V"  value="317" />
         <Keyword name="$P4S"  value="SS" />
         <Keyword name="$P4R"  value="262144" />
         <Keyword name="$P4N"  value="SS-H" />
         <Keyword name="$P4G"  value="2" />
         <Keyword name="$P4E"  value="0,0" />
         <Keyword name="$P4B"  value="32" />
         <Keyword name="$P3V"  value="12" />
         <Keyword name="$P3S"  value="FS" />
         <Keyword name="$P3R"  value="1024" />
         <Keyword name="$P3N"  value="FS-W" />
         <Keyword name="$P3G"  value="2" />
         <Keyword name="$P3E"  value="0,0" />
         <Keyword name="$P3B"  value="32" />
         <Keyword name="$P2V"  value="12" />
         <Keyword name="$P2S"  value="FS" />
         <Keyword name="$P2R"  value="1048576" />
         <Keyword name="$P2N"  value="FS-A" />
         <Keyword name="$P2G"  value="2" />
         <Keyword name="$P2E"  value="0,0" />
         <Keyword name="$P2B"  value="32" />
         <Keyword name="$P1V"  value="12" />
         <Keyword name="$P1S"  value="FS" />
         <Keyword name="$P1R"  value="262144" />
         <Keyword name="$P1N"  value="FS-H" />
         <Keyword name="$P1G"  value="2" />
         <Keyword name="$P1E"  value="0,0" />
         <Keyword name="$P1B"  value="32" />
         <Keyword name="$PAR"  value="10" />
         <Keyword name="@AUTOFLUORESCENCE"  value="3,FL1-A,FL1-H,FL1-W,0.000309,0.000309,0.000309" />
         <Keyword name="$TIMESTEP"  value="0.001" />
         <Keyword name="$TOT"  value="10639" />
         <Keyword name="$ETIM"  value="10:45:11.28" />
         <Keyword name="$BTIM"  value="10:43:57.05" />
         <Keyword name="$DATE"  value="04-JUN-2021" />
         <Keyword name="$ORIGINALITY"  value="Original" />
         <Keyword name="$FIL"  value="2021-06-04-104357-3.fcs" />
         <Keyword name="$MODE"  value="L" />
         <Keyword name="$DATATYPE"  value="I" />
         <Keyword name="$BYTEORD"  value="1,2,3,4" />
         <Keyword name="$NEXTDATA"  value="0" />
         <Keyword name="@ENDKALUZA"  value="436919" />
         <Keyword name="@BEGINKALUZA"  value="434749" />
         <Keyword name="$ENDANALYSIS"  value="0" />
         <Keyword name="$BEGINANALYSIS"  value="0" />
         <Keyword name="$ENDDATA"  value="434708" />
         <Keyword name="$BEGINDATA"  value="9149" />
         <Keyword name="$ENDSTEXT"  value="0" />
         <Keyword name="$BEGINSTEXT"  value="0" />
         <Keyword name="FJ_FCS_VERSION"  value="3.1" />
       </Keywords>
       <SampleNode name="2021-06-04-104357-3.fcs"  annotation=""  owningGroup=""  expanded="1"  sortPriority="10"  count="10639"  sampleID="18" >
         <Graph smoothing="0"  backColor="#ffffff"  foreColor="#000000"  type="Pseudocolor"  fast="1"  rowCount="10639" >
           <Axis dimension="x"  name="FS-H"  label=""  auto="auto" />
           <Axis dimension="y"  name="SS-H"  label=""  auto="auto" />
           <GraphSettings level="5%"  smoothingHighResolution="1"  contourHighResolution="1"  histogramSmoothingCount="0"  graphResolution="256"  showOutliers="0"  drawLargeDots="0"  dotsToDraw="8000"  tint="le.chartfill.tinted.40"  lineWeight="le.lineweight.normal"  lineStyle="le.linestyle.solid" />
           <GraphEnvironment showGrid="0"  showAxes="tnlTNL"  showGates="1"  showFreqOnPlots="1"  showGateNameOnPlots="1"  showMedians="0"  showUncomped="0"  addEventParam="0"  lastYAxisName="" >
             <TextTraits font="SansSerif"  size="12"  name="Labels"  style="plain"  color="#000000"  background="#00ffffff"  just="left" />
             <TextTraits font="SansSerif"  size="12"  name="LayoutGates"  style="plain"  color="#000000"  background="#00ffffff"  just="left" />
             <TextTraits font="SansSerif"  size="10"  name="Numbers"  style="plain"  color="#000000"  background="#00ffffff"  just="left" />
             <TextTraits font="SansSerif"  size="10"  name="Legend"  style="plain"  color="#000000"  background="#00ffffff"  just="left" />
           </GraphEnvironment>
         </Graph>
         <Subpopulations>
           <Statistic name="Mean"  annotation=""  owningGroup="All Samples"  expanded="1"  sortPriority="5"  id="FL1-A"  ancestor=""  correlate=""  value="77581.84375" />
           <Population name="ROS"  annotation=""  owningGroup="All Samples"  expanded="1"  sortPriority="10"  count="4663" >
             <Graph smoothing="1"  backColor="#ffffff"  foreColor="#ac0000"  type="Histogram"  fast="1"  rowCount="10639" >
               <Axis dimension="x"  name="FS-H"  label=""  auto="auto" />
               <Axis dimension="y"  name=""  label=""  auto="auto" />
               <GraphSettings level="5%"  smoothingHighResolution="1"  contourHighResolution="1"  histogramSmoothingCount="0"  graphResolution="256"  showOutliers="0"  drawLargeDots="0"  dotsToDraw="8000"  tint="le.chartfill.tinted.40"  lineWeight="le.lineweight.normal"  lineStyle="le.linestyle.solid" />
               <GraphEnvironment showGrid="0"  showAxes="tnlTNL"  showGates="1"  showFreqOnPlots="1"  showGateNameOnPlots="1"  showMedians="0"  showUncomped="0"  addEventParam="0"  lastYAxisName="" >
                 <TextTraits font="SansSerif"  size="12"  name="Labels"  style="plain"  color="#000000"  background="#00ffffff"  just="left" />
                 <TextTraits font="SansSerif"  size="12"  name="LayoutGates"  style="plain"  color="#000000"  background="#00ffffff"  just="left" />
                 <TextTraits font="SansSerif"  size="10"  name="Numbers"  style="plain"  color="#000000"  background="#00ffffff"  just="left" />
                 <TextTraits font="SansSerif"  size="10"  name="Legend"  style="plain"  color="#000000"  background="#00ffffff"  just="left" />
                 <WindowPosition x="628"  y="20"  width="390"  height="767"  displayed="0"  panelState="+-+" />
               </GraphEnvironment>
             </Graph>
             <Gate gating:id="ID1086045747" >
               <gating:RectangleGate eventsInside="1"  annoOffsetX="0"  annoOffsetY="0"  tint="#000000"  isTinted="0"  lineWeight="Normal"  userDefined="1" >
                 <gating:dimension gating:min="76251.99139330542"  gating:max="521243.021718835"  yRatio="0.4336283185840708" >
                   <data-type:fcs-dimension data-type:name="FL1-A" />
                 </gating:dimension>
               </gating:RectangleGate>
             </Gate>
           </Population>
         </Subpopulations>
       </SampleNode>
     </Sample>
     <Sample>
       <DataSet uri="file:/C:/Users/zhang/Desktop/sci/perk-chop调控自噬减轻肝毒性/补小论文数据/流式/06.04ROS(K.5.10.20.20+CAT)/2021-06-04-104108-2.fcs"  sampleID="17" />
       <Transformations>
         <transforms:linear transforms:minRange="0"  transforms:maxRange="262144"  gain="2" >
           <data-type:parameter data-type:name="FS-H" />
         </transforms:linear>
         <transforms:linear transforms:minRange="0"  transforms:maxRange="1048576"  gain="2" >
           <data-type:parameter data-type:name="FS-A" />
         </transforms:linear>
         <transforms:linear transforms:minRange="0"  transforms:maxRange="1024"  gain="2" >
           <data-type:parameter data-type:name="FS-W" />
         </transforms:linear>
         <transforms:linear transforms:minRange="0"  transforms:maxRange="262144"  gain="2" >
           <data-type:parameter data-type:name="SS-H" />
         </transforms:linear>
         <transforms:linear transforms:minRange="0"  transforms:maxRange="1048576"  gain="2" >
           <data-type:parameter data-type:name="SS-A" />
         </transforms:linear>
         <transforms:linear transforms:minRange="0"  transforms:maxRange="1024"  gain="2" >
           <data-type:parameter data-type:name="SS-W" />
         </transforms:linear>
         <transforms:log transforms:offset="1"  transforms:decades="5.418539922" >
           <data-type:parameter data-type:name="FL1-H" />
         </transforms:log>
         <transforms:log transforms:offset="1"  transforms:decades="6.0205999133" >
           <data-type:parameter data-type:name="FL1-A" />
         </transforms:log>
         <transforms:log transforms:offset="1"  transforms:decades="3.0102999566" >
           <data-type:parameter data-type:name="FL1-W" />
         </transforms:log>
         <transforms:linear transforms:minRange="0"  transforms:maxRange="128"  gain="1" >
           <data-type:parameter data-type:name="Time" />
         </transforms:linear>
       </Transformations>
       <Keywords>
         <Keyword name="@VIOLETTARGETPOWER"  value="40 mW" />
         <Keyword name="@VIOLETLASERPOWER_START"  value="40.2 mW" />
         <Keyword name="@VIOLETLASERPOWER_END"  value="40.2 mW" />
         <Keyword name="@TUBENO"  value="2" />
         <Keyword name="@STOPREASON"  value="PROTOCOL" />
         <Keyword name="@SAMPLEID2"  value=" " />
         <Keyword name="@SAMPLEID1"  value=" " />
         <Keyword name="@REDTARGETPOWER"  value="25 mW" />
         <Keyword name="@REDLASERPOWER_START"  value="25 mW" />
         <Keyword name="@REDLASERPOWER_END"  value="25 mW" />
         <Keyword name="@ELAPSEDTIME"  value="140.1" />
         <Keyword name="@DISCRIMINATOR"  value="FS,100" />
         <Keyword name="@CAROUSEL"  value="02" />
         <Keyword name="@BLUETARGETPOWER"  value="22 mW" />
         <Keyword name="@BLUELASERPOWER_START"  value="22 mW" />
         <Keyword name="@BLUELASERPOWER_END"  value="22 mW" />
         <Keyword name="@BARCODE"  value="NoRead" />
         <Keyword name="@ACQTIME"  value="140.1" />
         <Keyword name="@ACQSOFTWARE"  value="Kaluza for Gallios 1.0" />
         <Keyword name="@ABSCALFACTOR"  value="NOT SET" />
         <Keyword name="$SYS"  value="Microsoft Windows NT 6.1.7601 Service Pack 1 64-bit" />
         <Keyword name="$PROJ"  value="New Protocol 1" />
         <Keyword name="$OP"  value="BeckmanCoulter\Beckman Coulter Inc" />
         <Keyword name="$CYTSN"  value="BB11602" />
         <Keyword name="$CYT"  value="Gallios (Kaluza)" />
         <Keyword name="$P10V"  value="0" />
         <Keyword name="$P10S"  value="Time" />
         <Keyword name="$P10R"  value="256" />
         <Keyword name="$P10N"  value="Time" />
         <Keyword name="$P10G"  value="1.0" />
         <Keyword name="$P10E"  value="0,0" />
         <Keyword name="$P10B"  value="32" />
         <Keyword name="$P9V"  value="250" />
         <Keyword name="$P9S"  value="FITC" />
         <Keyword name="$P9R"  value="1024" />
         <Keyword name="$P9N"  value="FL1-W" />
         <Keyword name="$P9G"  value="1" />
         <Keyword name="$P9E"  value="0,0" />
         <Keyword name="$P9B"  value="32" />
         <Keyword name="$P8V"  value="250" />
         <Keyword name="$P8S"  value="FL1" />
         <Keyword name="$P8R"  value="1048576" />
         <Keyword name="$P8N"  value="FL1-A" />
         <Keyword name="$P8G"  value="1" />
         <Keyword name="$P8E"  value="0,0" />
         <Keyword name="$P8B"  value="32" />
         <Keyword name="$P7V"  value="250" />
         <Keyword name="$P7S"  value="FITC" />
         <Keyword name="$P7R"  value="262144" />
         <Keyword name="$P7N"  value="FL1-H" />
         <Keyword name="$P7G"  value="1" />
         <Keyword name="$P7E"  value="0,0" />
         <Keyword name="$P7B"  value="32" />
         <Keyword name="$P6V"  value="317" />
         <Keyword name="$P6S"  value="SS" />
         <Keyword name="$P6R"  value="1024" />
         <Keyword name="$P6N"  value="SS-W" />
         <Keyword name="$P6G"  value="2" />
         <Keyword name="$P6E"  value="0,0" />
         <Keyword name="$P6B"  value="32" />
         <Keyword name="$P5V"  value="317" />
         <Keyword name="$P5S"  value="SS" />
         <Keyword name="$P5R"  value="1048576" />
         <Keyword name="$P5N"  value="SS-A" />
         <Keyword name="$P5G"  value="2" />
         <Keyword name="$P5E"  value="0,0" />
         <Keyword name="$P5B"  value="32" />
         <Keyword name="$P4V"  value="317" />
         <Keyword name="$P4S"  value="SS" />
         <Keyword name="$P4R"  value="262144" />
         <Keyword name="$P4N"  value="SS-H" />
         <Keyword name="$P4G"  value="2" />
         <Keyword name="$P4E"  value="0,0" />
         <Keyword name="$P4B"  value="32" />
         <Keyword name="$P3V"  value="12" />
         <Keyword name="$P3S"  value="FS" />
         <Keyword name="$P3R"  value="1024" />
         <Keyword name="$P3N"  value="FS-W" />
         <Keyword name="$P3G"  value="2" />
         <Keyword name="$P3E"  value="0,0" />
         <Keyword name="$P3B"  value="32" />
         <Keyword name="$P2V"  value="12" />
         <Keyword name="$P2S"  value="FS" />
         <Keyword name="$P2R"  value="1048576" />
         <Keyword name="$P2N"  value="FS-A" />
         <Keyword name="$P2G"  value="2" />
         <Keyword name="$P2E"  value="0,0" />
         <Keyword name="$P2B"  value="32" />
         <Keyword name="$P1V"  value="12" />
         <Keyword name="$P1S"  value="FS" />
         <Keyword name="$P1R"  value="262144" />
         <Keyword name="$P1N"  value="FS-H" />
         <Keyword name="$P1G"  value="2" />
         <Keyword name="$P1E"  value="0,0" />
         <Keyword name="$P1B"  value="32" />
         <Keyword name="$PAR"  value="10" />
         <Keyword name="@AUTOFLUORESCENCE"  value="3,FL1-A,FL1-H,FL1-W,0.000309,0.000309,0.000309" />
         <Keyword name="$TIMESTEP"  value="0.001" />
         <Keyword name="$TOT"  value="10641" />
         <Keyword name="$ETIM"  value="10:43:28.63" />
         <Keyword name="$BTIM"  value="10:41:08.56" />
         <Keyword name="$DATE"  value="04-JUN-2021" />
         <Keyword name="$ORIGINALITY"  value="Original" />
         <Keyword name="$FIL"  value="2021-06-04-104108-2.fcs" />
         <Keyword name="$MODE"  value="L" />
         <Keyword name="$DATATYPE"  value="I" />
         <Keyword name="$BYTEORD"  value="1,2,3,4" />
         <Keyword name="$NEXTDATA"  value="0" />
         <Keyword name="@ENDKALUZA"  value="436998" />
         <Keyword name="@BEGINKALUZA"  value="434829" />
         <Keyword name="$ENDANALYSIS"  value="0" />
         <Keyword name="$BEGINANALYSIS"  value="0" />
         <Keyword name="$ENDDATA"  value="434788" />
         <Keyword name="$BEGINDATA"  value="9149" />
         <Keyword name="$ENDSTEXT"  value="0" />
         <Keyword name="$BEGINSTEXT"  value="0" />
         <Keyword name="FJ_FCS_VERSION"  value="3.1" />
       </Keywords>
       <SampleValidity version="1"  sampleTime="140" >
         <Time avgDeltaT="2.8"  values="2.5 4.6 3.3 2.4 2.8 2.2 2.2 2.3 2 2.3 2.1 2.6 2.4 2.6 2.5 2.5 2.7 3.1 2.7 2.9 2.7 2.8 2.9 3.1 3.1 2.6 3.3 2.5 3 2.7 2.7 2.8 2.9 2.7 2.6 3.4 3 3.1 2.9 3.1 2.9 2.9 2.9 2.9 2.8 2.5 2.8 3.2 2.8 2.8 " />
         <LargeDeltaTimeCheck biggestDeltaT="0"  avgDeltaT="NaN" />
         <EventRateConsistency slope="0.5"  mean="14" />
         <ParameterCheck name="FS-H"  numChannels="4096"  numInFirstChannels="0"  numInLastChannels="0"  minChannel="1"  maxChannel="4095" >
           <Medians length="10"  values="693 707 720 725 746 745 737 724 727 734 " />
           <KineticsThresholdCheck mean="726"  stdDev="16" />
           <Kinetics name="FS-H"  range="140" >
             <Plot1D length="140"  values="45620.87109 45059.34766 41797.54688 44089.41016 41662.11719 47476.00000 40788.89844 46538.35156 44798.87500 46311.03125 43688.09766 45756.94531 45201.61719 46630.39844 45325.63672 45289.60156 45898.28516 44318.22266 43762.74609 46352.19141 46474.84375 45263.32031 45921.42578 43386.16797 45552.32422 45216.48438 46695.28906 46426.80469 45211.31641 43098.08203 45323.63672 46359.10938 46983.03906 45216.00000 47127.33203 46611.63672 42804.00000 46936.96094 46545.75781 46474.72656 45366.16797 45923.19922 45650.25391 48121.60156 44085.55469 46979.67188 46275.53125 44918.92578 47095.71094 48458.42578 46597.76563 48040.63281 46148.05469 46704.63281 45674.57031 45043.77344 45111.76563 47370.66797 48237.08984 47354.45313 49515.87891 50980.84766 49185.77734 47063.40234 47397.41797 48228.40625 46238.42188 46794.41406 45207.32422 47821.71484 49390.38281 46264.55078 46288.00000 47477.18359 48948.76563 47140.95703 45968.95703 47114.92188 47960.84766 46617.27344 47424.00000 50648.16016 45025.37500 47080.75000 46368.24219 44611.36719 47408.00000 48552.19922 47771.84375 45882.76172 46955.45313 47833.51172 48020.28125 45712.24219 47270.54688 46207.62500 47229.88281 46630.89844 45823.53516 42765.50000 47724.54688 43580.85547 45401.54688 47650.12109 46468.06641 47041.00000 46320.78516 45482.66797 44487.01563 46334.54688 49353.20703 46587.08984 42918.13281 48725.48047 46647.88672 46670.11719 46767.16797 44014.54688 46205.07031 45201.01563 45712.73828 46100.80078 45757.15234 46039.13672 46777.94531 49231.00000 45862.83203 46045.58984 43492.14844 45915.12891 47073.92188 45799.38281 47132.65625 46154.51563 47066.66797 48809.76563 48239.17969 47375.42188 46429.15234 44230.71875 " />
           </Kinetics>
           <TrendThresholdCheck slope="3.4"  mean="726"  ratio="0.05" />
         </ParameterCheck>
         <ParameterCheck name="FS-A"  numChannels="4096"  numInFirstChannels="0"  numInLastChannels="34"  minChannel="1"  maxChannel="4095" >
           <Medians length="10"  values="1580 1605 1636 1652 1698 1690 1672 1636 1639 1651 " />
           <KineticsThresholdCheck mean="1646"  stdDev="36" />
           <Kinetics name="FS-A"  range="140" >
             <Plot1D length="140"  values="424214.34375 423035.43750 389920.12500 409134.81250 383451.31250 429662.15625 371289.03125 436328.15625 427174.34375 427191.56250 410856.25000 436385.21875 427914.28125 435993.03125 423508.81250 419400.46875 424761.37500 412009.00000 407755.21875 431048.09375 431599.81250 421522.81250 425443.06250 393819.25000 428769.15625 425590.71875 438474.46875 431724.62500 418918.71875 397617.96875 420922.28125 432405.18750 434266.56250 422393.15625 441527.43750 435698.87500 395779.31250 441201.09375 429744.00000 438090.71875 428835.93750 427521.59375 427535.28125 450903.00000 403523.46875 435966.28125 426469.46875 414162.31250 439847.84375 457787.37500 437044.18750 453248.06250 422794.28125 430184.25000 432037.68750 417505.03125 413934.40625 435784.25000 461816.68750 434939.68750 464032.71875 477981.43750 464012.62500 434702.50000 451185.21875 444737.56250 427110.18750 431864.56250 412827.18750 447342.12500 463991.40625 428887.59375 429469.96875 450748.12500 457597.68750 440721.28125 428148.46875 438826.28125 442101.50000 428847.53125 440165.00000 476886.00000 411845.84375 431234.75000 431887.06250 407564.78125 456342.71875 452294.56250 452572.00000 422735.34375 441087.28125 441554.15625 451340.71875 424728.96875 442981.46875 432252.71875 438512.25000 430461.90625 424301.46875 397787.18750 444013.37500 394974.84375 417377.96875 444554.25000 431934.56250 431670.68750 442748.25000 413029.93750 417811.65625 429390.37500 462216.37500 432262.03125 390896.12500 457900.37500 436136.62500 425931.81250 426491.31250 402855.12500 427705.71875 413704.96875 421211.00000 432311.15625 427776.78125 426337.18750 437707.75000 457445.65625 424017.84375 426103.00000 399014.28125 430331.18750 444278.71875 423894.71875 445691.75000 425399.84375 437385.28125 456892.56250 447450.78125 443458.03125 426221.84375 414864.46875 " />
           </Kinetics>
           <TrendThresholdCheck slope="5.6"  mean="1646"  ratio="0.03" />
         </ParameterCheck>
         <ParameterCheck name="FS-W"  numChannels="1024"  numInFirstChannels="0"  numInLastChannels="0"  minChannel="1"  maxChannel="1023" >
           <Medians length="10"  values="171 168 167 167 167 166 166 166 166 165 " />
           <KineticsThresholdCheck mean="167"  stdDev="1.7" />
           <Kinetics name="FS-W"  range="140" >
             <Plot1D length="140"  values="173.94565 180.00000 174.75999 171.05882 172.85294 181.08333 169.16327 174.88235 181.28169 170.00000 174.39507 177.30338 177.51686 173.44615 174.72728 172.96001 169.55103 172.29630 171.58586 170.48193 170.72223 170.12766 168.21782 165.64583 172.65657 173.70708 176.63367 175.46153 171.06097 171.80821 168.68182 171.20987 164.88000 172.58095 171.54167 172.03409 170.90625 173.99001 169.05495 175.62637 174.27711 171.22353 172.02817 172.13750 166.18056 171.09836 169.23529 167.70149 168.79518 174.02248 171.59302 174.34210 166.66197 168.31580 174.82143 169.93259 165.47058 167.98718 175.86363 168.10667 171.21213 171.53030 170.97223 166.31343 180.56451 168.91304 169.25352 166.79366 163.62651 171.29871 171.56180 168.86208 170.41270 174.73239 173.21277 170.02817 170.07463 170.63492 168.04706 167.33333 167.13889 176.32001 166.58064 164.56250 171.42424 167.85527 177.94048 169.87500 173.49350 170.20000 173.56818 166.56757 170.88733 171.92424 172.42046 174.38823 168.80882 169.60345 168.73914 170.98438 168.67046 163.62500 168.74193 169.96385 170.54237 165.22501 178.40984 162.29488 172.80821 170.70909 169.17809 169.23863 166.45000 173.63014 170.04225 166.13235 165.72728 165.82954 169.87325 167.84126 166.26154 172.07500 172.35617 171.35135 172.52702 168.86250 170.16667 168.87671 169.48148 173.85507 171.05333 168.33846 173.67165 167.32857 168.83333 170.19481 168.32051 169.57831 165.17809 167.80000 " />
           </Kinetics>
           <TrendThresholdCheck slope="-0.5"  mean="167"  ratio="0.03" />
         </ParameterCheck>
         <ParameterCheck name="SS-H"  numChannels="4096"  numInFirstChannels="0"  numInLastChannels="0"  minChannel="1"  maxChannel="4095" >
           <Medians length="10"  values="304 334 330 324 328 328 326 329 330 326 " />
           <KineticsThresholdCheck mean="326"  stdDev="8.2" />
           <Kinetics name="SS-H"  range="140" >
             <Plot1D length="140"  values="21001.96680 19365.48828 22214.41406 19411.05859 19034.00000 21588.05469 18904.28516 21044.33398 20792.52148 18722.16602 20470.34570 20668.15820 22268.91016 21662.03125 22092.96680 21652.02734 21552.07227 23137.36133 22528.27344 22156.28906 22075.07813 24220.91406 22486.65430 21976.90625 24034.38477 22343.23242 23672.68359 22277.29883 21891.43945 23382.01367 22702.43164 21557.24609 21487.35938 23281.17188 23952.67969 21900.39844 20868.28125 24726.68945 22620.59375 23529.46094 21855.03711 22504.63477 23306.81641 21516.19922 21257.80469 21155.04883 23318.82422 21741.43359 21958.74609 22869.23633 20927.90625 22270.47461 20469.71875 20461.93359 22114.85742 22981.17969 21937.11719 24830.79492 27052.85156 21696.90625 23405.92383 22034.51563 23089.37500 20901.13477 22746.45117 24659.47852 21781.80273 22038.15820 22418.31250 21822.88281 22682.96680 22241.05078 22359.74609 23282.80273 23326.04297 21250.90234 23161.10352 22981.06445 21482.75391 21013.97070 21063.45898 22817.67969 22636.05469 23815.56250 23253.96875 21281.98633 23183.55859 22517.90039 21820.98633 22221.34570 22607.70508 20727.94531 22488.78906 22435.15234 22784.62500 22470.29492 22623.52930 22481.51758 21870.82617 22140.53125 21978.06836 22775.71484 22151.83789 21100.71094 21866.44141 21820.16211 23236.62305 20487.53906 21476.53516 23321.72656 22235.91797 22587.06836 22661.63281 24069.31445 21823.90234 23668.05859 21866.84375 22136.89844 22353.04297 22070.60352 20803.19922 20992.51172 23102.52148 22165.21680 22368.26953 22097.71289 21555.32227 21459.05469 22053.11133 23829.40625 22539.24023 22490.26172 21443.13477 21884.94336 22941.77734 23044.44141 21373.20508 22041.37305 21191.80859 26750.40039 " />
           </Kinetics>
           <TrendThresholdCheck slope="1"  mean="326"  ratio="0.03" />
         </ParameterCheck>
         <ParameterCheck name="SS-A"  numChannels="4096"  numInFirstChannels="0"  numInLastChannels="24"  minChannel="1"  maxChannel="4095" >
           <Medians length="10"  values="667 715 701 694 708 701 702 697 700 698 " />
           <KineticsThresholdCheck mean="698"  stdDev="12" />
           <Kinetics name="SS-A"  range="140" >
             <Plot1D length="140"  values="189135.00000 176763.51563 200451.00000 178078.46875 166610.70313 193020.96875 162044.21875 192946.15625 193553.76563 168774.00000 185335.00000 191539.98438 204637.84375 196624.59375 199906.04688 192661.21875 190993.39063 212368.20313 198908.01563 196565.09375 199258.59375 211956.98438 195781.32813 189755.51563 215947.92188 201666.00000 218340.93750 202353.67188 195253.90625 208705.93750 201848.76563 193472.03125 190291.04688 206262.09375 215839.10938 195508.85938 182546.84375 217452.51563 199214.21875 215866.76563 196936.76563 199517.03125 210111.76563 194280.15625 182404.31250 190683.39063 205469.01563 189656.73438 192353.96875 209059.23438 188110.39063 209546.23438 176891.21875 181207.70313 199415.65625 198344.26563 191616.31250 208747.09375 231415.45313 189180.28125 213085.15625 200634.76563 208464.51563 182861.26563 214412.45313 206224.26563 193904.39063 193731.62500 194570.35938 198511.20313 205975.29688 196346.54688 195730.06250 218448.35938 214576.51563 192672.56250 202453.17188 199955.92188 194076.01563 183590.01563 188158.40625 219311.78125 194629.59375 185938.64063 209308.10938 187950.92188 219378.81250 199582.96875 199985.51563 192765.90625 205004.43750 180807.67188 205034.12500 199935.78125 203965.85938 202704.68750 204011.17188 197575.65625 192061.32813 198868.51563 192840.26563 188667.12500 192720.00000 188238.23438 193821.60938 189109.34375 210681.07813 175980.46875 187346.53125 211693.10938 199630.15625 201455.56250 190314.48438 223108.14063 201115.59375 205039.56250 189935.40625 195369.98438 197044.14063 191228.76563 182449.14063 189282.98438 207217.04688 196700.60938 204011.57813 198129.04688 189979.48438 187985.46875 192220.70313 215648.64063 200193.64063 196930.12500 192321.26563 192087.56250 202384.93750 211860.73438 189481.10938 196706.37500 186735.85938 222445.54688 " />
           </Kinetics>
           <TrendThresholdCheck slope="1"  mean="698"  ratio="0.01" />
         </ParameterCheck>
         <ParameterCheck name="SS-W"  numChannels="1024"  numInFirstChannels="0"  numInLastChannels="0"  minChannel="1"  maxChannel="1023" >
           <Medians length="10"  values="138 136 136 136 136 136 135 134 135 134 " />
           <KineticsThresholdCheck mean="136"  stdDev="1.2" />
           <Kinetics name="SS-W"  range="140" >
             <Plot1D length="140"  values="141.86957 147.73256 142.46666 138.94118 142.14706 140.55556 134.46939 142.13725 147.23944 139.77272 142.71605 143.19101 143.16853 140.00000 143.18182 138.08000 137.48979 141.78703 136.65657 137.91566 140.30000 136.50000 135.56436 134.78125 138.61617 139.16162 141.23763 143.60684 137.97562 138.47945 137.55682 140.22223 137.34666 137.28572 139.83333 139.47728 134.50000 137.78000 136.75824 144.96703 140.44579 137.63530 138.74648 142.36250 134.27777 143.47540 136.07353 135.55225 137.68675 141.42697 137.40698 143.36842 134.36620 138.21053 140.35715 136.64044 133.66176 135.41026 141.95454 136.45334 141.18182 140.81818 138.93056 135.71642 145.90323 136.40579 138.11267 138.26984 133.46988 139.44156 140.44943 137.77586 136.22223 143.02817 142.77660 140.87325 133.70149 137.30159 139.57648 136.43478 139.29167 146.38000 133.73119 134.48438 140.59091 135.67105 145.76190 138.52499 141.27272 139.89091 141.02272 136.16216 141.22536 138.72728 139.28409 141.81177 135.77942 137.18965 137.18840 137.51563 138.30682 131.89285 136.45161 137.97591 136.49153 134.13750 145.37704 134.02563 138.24658 138.83636 140.46576 138.23863 129.83333 139.72603 141.83098 133.95589 135.79221 137.38637 137.59155 136.55556 132.95384 139.23750 139.82191 137.39189 140.79730 140.14999 138.15625 137.02740 134.46913 138.60869 136.62666 136.64615 141.13432 134.17143 136.36111 140.10390 137.34616 139.42169 135.01370 131.86000 " />
           </Kinetics>
           <TrendThresholdCheck slope="-0.3"  mean="136"  ratio="0.03" />
         </ParameterCheck>
         <ParameterCheck name="FL1-H"  numChannels="4096"  numInFirstChannels="0"  numInLastChannels="0"  minChannel="1"  maxChannel="4095" >
           <Medians length="10"  values="3013 3010 3002 3002 3025 3012 2998 3003 3006 3016 " />
           <KineticsThresholdCheck mean="3009"  stdDev="8.1" />
           <Kinetics name="FL1-H"  range="140" >
             <Plot1D length="140"  values="9973.19531 9960.09277 10185.89355 9899.21582 9344.17676 11069.16699 9136.04102 8921.49023 10027.97168 9346.25781 10132.16016 10660.01172 10108.21387 10556.78418 9770.79590 9892.38672 10160.23438 9730.04590 9949.23242 10175.81934 9703.68848 10283.41504 9697.15820 9284.43750 10082.75781 9817.03027 10297.62402 9862.05957 9224.86621 9692.72559 9509.09082 9434.79004 9470.33301 10383.01953 10185.98633 9425.73828 9302.40625 9821.95996 9682.63770 10486.00000 9234.38574 9932.45898 10269.52148 9361.33789 9551.05566 9199.37695 9030.13281 9928.00000 9445.55469 10599.84277 9867.73242 9666.22363 9582.47852 9672.89453 10646.44629 10121.78613 9480.52930 9622.94824 10362.72754 9998.94629 10947.03027 10684.75781 10781.13867 10584.73145 9855.38672 9649.34766 10128.59180 9372.42871 9173.60254 9355.98730 10409.50586 9980.72461 10831.95215 10435.18262 10196.89355 10398.45117 9634.74609 9508.42871 9823.42383 10096.97070 9657.65234 10198.75000 9291.88184 8668.32813 10265.24219 9196.10547 10253.98828 10289.03711 9630.00000 9521.61816 9400.95410 9477.51367 10158.22559 9206.24219 10093.96582 9975.22363 9431.33789 9948.93066 9225.01465 9798.26563 9316.02246 9307.41113 10565.35449 9366.80762 9876.22070 9771.52539 9824.93457 9198.75684 10000.01367 8760.12695 10187.83594 10065.28418 9487.70020 9962.64355 9184.01367 9768.47070 9836.57129 9116.60254 10200.73242 9219.44434 9247.35352 10697.27539 10248.58887 9723.12207 9736.08105 9982.53711 10098.57324 9453.15039 9594.01270 10619.24609 10136.40039 10681.55371 10314.89551 9092.35742 9673.50000 10324.72754 10249.73047 9894.16895 9860.01367 9136.51953 " />
           </Kinetics>
           <TrendThresholdCheck slope="-0.1"  mean="3009"  ratio="0.0004" />
         </ParameterCheck>
         <ParameterCheck name="FL1-A"  numChannels="4096"  numInFirstChannels="0"  numInLastChannels="0"  minChannel="1"  maxChannel="4095" >
           <Medians length="10"  values="3305 3290 3287 3287 3307 3296 3284 3286 3291 3300 " />
           <KineticsThresholdCheck mean="3293"  stdDev="8.2" />
           <Kinetics name="FL1-A"  range="140" >
             <Plot1D length="140"  values="78958.24219 79294.92188 80574.05469 80670.41406 69852.41406 102659.50000 68535.42969 72174.06250 83643.21094 72428.56250 78750.96094 86583.75000 81904.53906 84631.36719 76599.69531 77623.35938 78310.36719 75980.42969 78992.27344 78413.01563 74880.02344 80679.72656 74114.50781 69306.16406 80106.86719 78166.92188 82870.78906 79132.03906 71321.42969 75260.43750 73230.96875 73802.00000 72213.75781 80624.35156 80008.01563 73269.92188 71564.54688 78618.53906 73466.04688 83399.80469 72437.37500 77341.67969 81208.26563 73121.62500 70764.90625 71162.37500 69250.35156 76242.77344 71819.32813 86432.40625 77353.73438 77928.15625 71249.03906 72698.06250 83982.98438 76908.36719 71949.01563 72293.56250 81760.03125 75209.88281 85732.48438 84107.83594 86500.30469 79518.17969 83402.24219 72659.85156 77393.38281 70910.95313 68495.22656 71819.89844 80477.85156 76194.79688 82983.35156 83101.82813 82485.93750 81332.00000 73903.58594 73373.78125 73069.07031 75636.82813 73285.62500 86694.36719 69608.10938 64062.32813 80261.14844 71453.07813 85781.46094 79091.93750 74746.63281 71553.25781 75509.07031 70667.75781 80550.10938 70541.33594 78912.25781 78557.14063 73874.48438 77584.98438 70597.64063 75876.28125 71969.64844 69576.80469 80785.64844 71765.73438 75258.18750 72968.14063 76185.55469 67488.15625 78151.31250 68613.90625 77409.50781 76846.29688 71383.88281 80563.87500 69713.94531 74463.01563 72565.25781 70365.49219 78024.35156 68887.25781 69332.67969 83951.50000 79687.21875 75630.00000 76093.71875 76036.51563 77248.35156 72101.19531 72803.01563 83491.89844 80169.18750 80805.74219 80324.86719 70948.57031 75913.58594 82825.27344 77858.51563 77451.57813 75351.72656 67269.15625 " />
           </Kinetics>
           <TrendThresholdCheck slope="-0.4"  mean="3293"  ratio="0.001" />
         </ParameterCheck>
         <ParameterCheck name="FL1-W"  numChannels="1024"  numInFirstChannels="0"  numInLastChannels="0"  minChannel="1"  maxChannel="1023" >
           <Medians length="10"  values="705 701 701 700 700 700 700 701 700 698 " />
           <KineticsThresholdCheck mean="701"  stdDev="1.8" />
           <Kinetics name="FL1-W"  range="140" >
             <Plot1D length="140"  values="121.07609 126.60465 122.69334 122.66666 121.67647 124.94444 115.28571 121.54902 128.21127 116.93939 122.55556 123.98876 125.29214 122.13846 123.59091 120.16000 118.83673 121.07407 120.71717 117.93976 120.52222 118.77660 116.93069 115.43750 120.52525 121.23232 123.49505 123.72649 121.20731 120.89041 117.39773 118.48148 116.26667 119.14286 119.25000 119.90909 117.51563 121.40000 117.47253 122.02198 122.00000 117.72941 121.50704 121.32500 114.02778 121.77049 117.55882 119.47762 117.78313 120.88764 119.95349 121.22369 114.74648 118.75000 121.53571 117.86517 114.23529 115.79487 122.70454 115.16000 119.54546 120.68182 121.73611 114.76119 127.75806 118.91304 117.43662 115.98412 113.27711 119.62337 118.76405 117.32758 116.65079 125.71831 127.34042 119.25352 119.13433 118.84127 119.96471 116.37681 116.68056 125.58000 115.08602 112.95313 120.04546 116.76316 125.80952 117.21250 116.92208 119.90909 121.81818 117.18919 119.57746 122.06061 119.97727 121.04706 118.17647 117.67242 119.13043 118.76563 119.87500 113.44643 117.53226 117.93976 116.55932 113.01250 129.95082 113.24359 120.67123 119.25455 116.50685 117.82954 116.15000 122.34247 117.19718 116.02941 113.87013 117.88636 116.97183 115.58730 113.90769 119.92500 119.49315 118.66216 119.77027 116.70000 117.52084 119.94521 116.49383 119.75362 121.74667 116.55385 121.65672 117.82858 116.94444 122.06493 115.48718 118.40964 116.04110 114.22000 " />
           </Kinetics>
           <TrendThresholdCheck slope="-0.4"  mean="701"  ratio="0.006" />
         </ParameterCheck>
       </SampleValidity>
       <SampleNode name="2021-06-04-104108-2.fcs"  annotation=""  owningGroup=""  expanded="1"  sortPriority="10"  count="10641"  sampleID="17" >
         <Graph smoothing="1"  backColor="#ffffff"  foreColor="#ff0000"  type="Histogram"  fast="1"  rowCount="10641" >
           <Axis dimension="x"  name="FL1-A"  label=""  auto="auto" />
           <Axis dimension="y"  name=""  label=""  auto="auto" />
           <GraphSettings level="5%"  smoothingHighResolution="1"  contourHighResolution="1"  histogramSmoothingCount="0"  graphResolution="256"  showOutliers="0"  drawLargeDots="0"  dotsToDraw="8000"  tint="le.chartfill.tinted.40"  lineWeight="le.lineweight.normal"  lineStyle="le.linestyle.solid" />
           <GraphEnvironment showGrid="0"  showAxes="tnlTNL"  showGates="1"  showFreqOnPlots="1"  showGateNameOnPlots="1"  showMedians="0"  showUncomped="0"  addEventParam="0"  lastYAxisName="" >
             <TextTraits font="SansSerif"  size="12"  name="Labels"  style="plain"  color="#000000"  background="#00ffffff"  just="left" />
             <TextTraits font="SansSerif"  size="12"  name="LayoutGates"  style="plain"  color="#000000"  background="#00ffffff"  just="left" />
             <TextTraits font="SansSerif"  size="10"  name="Numbers"  style="plain"  color="#000000"  background="#00ffffff"  just="left" />
             <TextTraits font="SansSerif"  size="10"  name="Legend"  style="plain"  color="#000000"  background="#00ffffff"  just="left" />
             <WindowPosition x="677"  y="59"  width="390"  height="767"  displayed="0"  panelState="+-+" />
           </GraphEnvironment>
         </Graph>
         <Subpopulations>
           <Statistic name="Mean"  annotation=""  owningGroup="All Samples"  expanded="1"  sortPriority="5"  id="FL1-A"  ancestor=""  correlate=""  value="76574.6484375" />
           <Population name="ROS"  annotation=""  owningGroup="All Samples"  expanded="1"  sortPriority="10"  count="4463" >
             <Graph smoothing="1"  backColor="#ffffff"  foreColor="#ac0000"  type="Histogram"  fast="1"  rowCount="10641" >
               <Axis dimension="x"  name="FS-H"  label=""  auto="auto" />
               <Axis dimension="y"  name=""  label=""  auto="auto" />
               <GraphSettings level="5%"  smoothingHighResolution="1"  contourHighResolution="1"  histogramSmoothingCount="0"  graphResolution="256"  showOutliers="0"  drawLargeDots="0"  dotsToDraw="8000"  tint="le.chartfill.tinted.40"  lineWeight="le.lineweight.normal"  lineStyle="le.linestyle.solid" />
               <GraphEnvironment showGrid="0"  showAxes="tnlTNL"  showGates="1"  showFreqOnPlots="1"  showGateNameOnPlots="1"  showMedians="0"  showUncomped="0"  addEventParam="0"  lastYAxisName="" >
                 <TextTraits font="SansSerif"  size="12"  name="Labels"  style="plain"  color="#000000"  background="#00ffffff"  just="left" />
                 <TextTraits font="SansSerif"  size="12"  name="LayoutGates"  style="plain"  color="#000000"  background="#00ffffff"  just="left" />
                 <TextTraits font="SansSerif"  size="10"  name="Numbers"  style="plain"  color="#000000"  background="#00ffffff"  just="left" />
                 <TextTraits font="SansSerif"  size="10"  name="Legend"  style="plain"  color="#000000"  background="#00ffffff"  just="left" />
                 <WindowPosition x="628"  y="20"  width="390"  height="767"  displayed="0"  panelState="+-+" />
               </GraphEnvironment>
             </Graph>
             <Gate gating:id="ID1747645377" >
               <gating:RectangleGate eventsInside="1"  annoOffsetX="0"  annoOffsetY="0"  tint="#000000"  isTinted="0"  lineWeight="Normal"  userDefined="1" >
                 <gating:dimension gating:min="76251.99139330542"  gating:max="521243.021718835"  yRatio="0.4336283185840708" >
                   <data-type:fcs-dimension data-type:name="FL1-A" />
                 </gating:dimension>
               </gating:RectangleGate>
             </Gate>
           </Population>
         </Subpopulations>
       </SampleNode>
     </Sample>
     <Sample>
       <DataSet uri="file:/C:/Users/zhang/Desktop/sci/perk-chop调控自噬减轻肝毒性/补小论文数据/流式/06.04ROS(K.5.10.20.20+CAT)/2021-06-04-111043-4.fcs"  sampleID="12" />
       <Transformations>
         <transforms:linear transforms:minRange="0"  transforms:maxRange="262144"  gain="2" >
           <data-type:parameter data-type:name="FS-H" />
         </transforms:linear>
         <transforms:linear transforms:minRange="0"  transforms:maxRange="1048576"  gain="2" >
           <data-type:parameter data-type:name="FS-A" />
         </transforms:linear>
         <transforms:linear transforms:minRange="0"  transforms:maxRange="1024"  gain="2" >
           <data-type:parameter data-type:name="FS-W" />
         </transforms:linear>
         <transforms:linear transforms:minRange="0"  transforms:maxRange="262144"  gain="2" >
           <data-type:parameter data-type:name="SS-H" />
         </transforms:linear>
         <transforms:linear transforms:minRange="0"  transforms:maxRange="1048576"  gain="2" >
           <data-type:parameter data-type:name="SS-A" />
         </transforms:linear>
         <transforms:linear transforms:minRange="0"  transforms:maxRange="1024"  gain="2" >
           <data-type:parameter data-type:name="SS-W" />
         </transforms:linear>
         <transforms:log transforms:offset="1"  transforms:decades="5.418539922" >
           <data-type:parameter data-type:name="FL1-H" />
         </transforms:log>
         <transforms:log transforms:offset="1"  transforms:decades="6.0205999133" >
           <data-type:parameter data-type:name="FL1-A" />
         </transforms:log>
         <transforms:log transforms:offset="1"  transforms:decades="3.0102999566" >
           <data-type:parameter data-type:name="FL1-W" />
         </transforms:log>
         <transforms:linear transforms:minRange="0"  transforms:maxRange="128"  gain="1" >
           <data-type:parameter data-type:name="Time" />
         </transforms:linear>
       </Transformations>
       <Keywords>
         <Keyword name="@VIOLETTARGETPOWER"  value="40 mW" />
         <Keyword name="@VIOLETLASERPOWER_START"  value="40.2 mW" />
         <Keyword name="@VIOLETLASERPOWER_END"  value="40.2 mW" />
         <Keyword name="@TUBENO"  value="4" />
         <Keyword name="@STOPREASON"  value="PROTOCOL" />
         <Keyword name="@SAMPLEID2"  value=" " />
         <Keyword name="@SAMPLEID1"  value=" " />
         <Keyword name="@REDTARGETPOWER"  value="25 mW" />
         <Keyword name="@REDLASERPOWER_START"  value="25 mW" />
         <Keyword name="@REDLASERPOWER_END"  value="25 mW" />
         <Keyword name="@ELAPSEDTIME"  value="48.8" />
         <Keyword name="@DISCRIMINATOR"  value="FS,100" />
         <Keyword name="@CAROUSEL"  value="02" />
         <Keyword name="@BLUETARGETPOWER"  value="22 mW" />
         <Keyword name="@BLUELASERPOWER_START"  value="22 mW" />
         <Keyword name="@BLUELASERPOWER_END"  value="22 mW" />
         <Keyword name="@BARCODE"  value="NoRead" />
         <Keyword name="@ACQTIME"  value="48.8" />
         <Keyword name="@ACQSOFTWARE"  value="Kaluza for Gallios 1.0" />
         <Keyword name="@ABSCALFACTOR"  value="NOT SET" />
         <Keyword name="$SYS"  value="Microsoft Windows NT 6.1.7601 Service Pack 1 64-bit" />
         <Keyword name="$PROJ"  value="New Protocol 1" />
         <Keyword name="$OP"  value="BeckmanCoulter\Beckman Coulter Inc" />
         <Keyword name="$CYTSN"  value="BB11602" />
         <Keyword name="$CYT"  value="Gallios (Kaluza)" />
         <Keyword name="$P10V"  value="0" />
         <Keyword name="$P10S"  value="Time" />
         <Keyword name="$P10R"  value="1073741824" />
         <Keyword name="$P10N"  value="Time" />
         <Keyword name="$P10G"  value="1.0" />
         <Keyword name="$P10E"  value="0,0" />
         <Keyword name="$P10B"  value="32" />
         <Keyword name="$P9V"  value="250" />
         <Keyword name="$P9S"  value="FITC" />
         <Keyword name="$P9R"  value="1024" />
         <Keyword name="$P9N"  value="FL1-W" />
         <Keyword name="$P9G"  value="1" />
         <Keyword name="$P9E"  value="0,0" />
         <Keyword name="$P9B"  value="32" />
         <Keyword name="$P8V"  value="250" />
         <Keyword name="$P8S"  value="FL1" />
         <Keyword name="$P8R"  value="1048576" />
         <Keyword name="$P8N"  value="FL1-A" />
         <Keyword name="$P8G"  value="1" />
         <Keyword name="$P8E"  value="0,0" />
         <Keyword name="$P8B"  value="32" />
         <Keyword name="$P7V"  value="250" />
         <Keyword name="$P7S"  value="FITC" />
         <Keyword name="$P7R"  value="262144" />
         <Keyword name="$P7N"  value="FL1-H" />
         <Keyword name="$P7G"  value="1" />
         <Keyword name="$P7E"  value="0,0" />
         <Keyword name="$P7B"  value="32" />
         <Keyword name="$P6V"  value="317" />
         <Keyword name="$P6S"  value="SS" />
         <Keyword name="$P6R"  value="1024" />
         <Keyword name="$P6N"  value="SS-W" />
         <Keyword name="$P6G"  value="2" />
         <Keyword name="$P6E"  value="0,0" />
         <Keyword name="$P6B"  value="32" />
         <Keyword name="$P5V"  value="317" />
         <Keyword name="$P5S"  value="SS" />
         <Keyword name="$P5R"  value="1048576" />
         <Keyword name="$P5N"  value="SS-A" />
         <Keyword name="$P5G"  value="2" />
         <Keyword name="$P5E"  value="0,0" />
         <Keyword name="$P5B"  value="32" />
         <Keyword name="$P4V"  value="317" />
         <Keyword name="$P4S"  value="SS" />
         <Keyword name="$P4R"  value="262144" />
         <Keyword name="$P4N"  value="SS-H" />
         <Keyword name="$P4G"  value="2" />
         <Keyword name="$P4E"  value="0,0" />
         <Keyword name="$P4B"  value="32" />
         <Keyword name="$P3V"  value="12" />
         <Keyword name="$P3S"  value="FS" />
         <Keyword name="$P3R"  value="1024" />
         <Keyword name="$P3N"  value="FS-W" />
         <Keyword name="$P3G"  value="2" />
         <Keyword name="$P3E"  value="0,0" />
         <Keyword name="$P3B"  value="32" />
         <Keyword name="$P2V"  value="12" />
         <Keyword name="$P2S"  value="FS" />
         <Keyword name="$P2R"  value="1048576" />
         <Keyword name="$P2N"  value="FS-A" />
         <Keyword name="$P2G"  value="2" />
         <Keyword name="$P2E"  value="0,0" />
         <Keyword name="$P2B"  value="32" />
         <Keyword name="$P1V"  value="12" />
         <Keyword name="$P1S"  value="FS" />
         <Keyword name="$P1R"  value="262144" />
         <Keyword name="$P1N"  value="FS-H" />
         <Keyword name="$P1G"  value="2" />
         <Keyword name="$P1E"  value="0,0" />
         <Keyword name="$P1B"  value="32" />
         <Keyword name="$PAR"  value="10" />
         <Keyword name="@AUTOFLUORESCENCE"  value="3,FL1-A,FL1-H,FL1-W,0.000309,0.000309,0.000309" />
         <Keyword name="$TIMESTEP"  value="0.001" />
         <Keyword name="$TOT"  value="10546" />
         <Keyword name="$ETIM"  value="11:11:31.98" />
         <Keyword name="$BTIM"  value="11:10:43.22" />
         <Keyword name="$DATE"  value="04-JUN-2021" />
         <Keyword name="$ORIGINALITY"  value="Original" />
         <Keyword name="$FIL"  value="2021-06-04-111043-4.fcs" />
         <Keyword name="$MODE"  value="L" />
         <Keyword name="$DATATYPE"  value="I" />
         <Keyword name="$BYTEORD"  value="1,2,3,4" />
         <Keyword name="$NEXTDATA"  value="0" />
         <Keyword name="@ENDKALUZA"  value="433242" />
         <Keyword name="@BEGINKALUZA"  value="431029" />
         <Keyword name="$ENDANALYSIS"  value="0" />
         <Keyword name="$BEGINANALYSIS"  value="0" />
         <Keyword name="$ENDDATA"  value="430988" />
         <Keyword name="$BEGINDATA"  value="9149" />
         <Keyword name="$ENDSTEXT"  value="0" />
         <Keyword name="$BEGINSTEXT"  value="0" />
         <Keyword name="FJ_FCS_VERSION"  value="3.1" />
       </Keywords>
       <SampleNode name="2021-06-04-111043-4.fcs"  annotation=""  owningGroup=""  expanded="1"  sortPriority="10"  count="10546"  sampleID="12" >
         <Graph smoothing="0"  backColor="#ffffff"  foreColor="#000000"  type="Pseudocolor"  fast="1"  rowCount="10546" >
           <Axis dimension="x"  name="FS-H"  label=""  auto="auto" />
           <Axis dimension="y"  name="SS-H"  label=""  auto="auto" />
           <GraphSettings level="5%"  smoothingHighResolution="1"  contourHighResolution="1"  histogramSmoothingCount="0"  graphResolution="256"  showOutliers="0"  drawLargeDots="0"  dotsToDraw="8000"  tint="le.chartfill.tinted.40"  lineWeight="le.lineweight.normal"  lineStyle="le.linestyle.solid" />
           <GraphEnvironment showGrid="0"  showAxes="tnlTNL"  showGates="1"  showFreqOnPlots="1"  showGateNameOnPlots="1"  showMedians="0"  showUncomped="0"  addEventParam="0"  lastYAxisName="" >
             <TextTraits font="SansSerif"  size="12"  name="Labels"  style="plain"  color="#000000"  background="#00ffffff"  just="left" />
             <TextTraits font="SansSerif"  size="12"  name="LayoutGates"  style="plain"  color="#000000"  background="#00ffffff"  just="left" />
             <TextTraits font="SansSerif"  size="10"  name="Numbers"  style="plain"  color="#000000"  background="#00ffffff"  just="left" />
             <TextTraits font="SansSerif"  size="10"  name="Legend"  style="plain"  color="#000000"  background="#00ffffff"  just="left" />
           </GraphEnvironment>
         </Graph>
         <Subpopulations>
           <Statistic name="Mean"  annotation=""  owningGroup="All Samples"  expanded="1"  sortPriority="5"  id="FL1-A"  ancestor=""  correlate=""  value="80040.90625" />
           <Population name="ROS"  annotation=""  owningGroup="All Samples"  expanded="1"  sortPriority="10"  count="5002" >
             <Graph smoothing="1"  backColor="#ffffff"  foreColor="#ac0000"  type="Histogram"  fast="1"  rowCount="10546" >
               <Axis dimension="x"  name="FS-H"  label=""  auto="auto" />
               <Axis dimension="y"  name=""  label=""  auto="auto" />
               <GraphSettings level="5%"  smoothingHighResolution="1"  contourHighResolution="1"  histogramSmoothingCount="0"  graphResolution="256"  showOutliers="0"  drawLargeDots="0"  dotsToDraw="8000"  tint="le.chartfill.tinted.40"  lineWeight="le.lineweight.normal"  lineStyle="le.linestyle.solid" />
               <GraphEnvironment showGrid="0"  showAxes="tnlTNL"  showGates="1"  showFreqOnPlots="1"  showGateNameOnPlots="1"  showMedians="0"  showUncomped="0"  addEventParam="0"  lastYAxisName="" >
                 <TextTraits font="SansSerif"  size="12"  name="Labels"  style="plain"  color="#000000"  background="#00ffffff"  just="left" />
                 <TextTraits font="SansSerif"  size="12"  name="LayoutGates"  style="plain"  color="#000000"  background="#00ffffff"  just="left" />
                 <TextTraits font="SansSerif"  size="10"  name="Numbers"  style="plain"  color="#000000"  background="#00ffffff"  just="left" />
                 <TextTraits font="SansSerif"  size="10"  name="Legend"  style="plain"  color="#000000"  background="#00ffffff"  just="left" />
                 <WindowPosition x="628"  y="20"  width="390"  height="767"  displayed="0"  panelState="+-+" />
               </GraphEnvironment>
             </Graph>
             <Gate gating:id="ID1905514837" >
               <gating:RectangleGate eventsInside="1"  annoOffsetX="0"  annoOffsetY="0"  tint="#000000"  isTinted="0"  lineWeight="Normal"  userDefined="1" >
                 <gating:dimension gating:min="76251.99139330542"  gating:max="521243.021718835"  yRatio="0.4336283185840708" >
                   <data-type:fcs-dimension data-type:name="FL1-A" />
                 </gating:dimension>
               </gating:RectangleGate>
             </Gate>
           </Population>
         </Subpopulations>
       </SampleNode>
     </Sample>
     <Sample>
       <DataSet uri="file:/C:/Users/zhang/Desktop/sci/perk-chop调控自噬减轻肝毒性/补小论文数据/流式/06.04ROS(K.5.10.20.20+CAT)/2021-06-04-104922-6.fcs"  sampleID="2" />
       <Transformations>
         <transforms:linear transforms:minRange="0"  transforms:maxRange="262144"  gain="2" >
           <data-type:parameter data-type:name="FS-H" />
         </transforms:linear>
         <transforms:linear transforms:minRange="0"  transforms:maxRange="1048576"  gain="2" >
           <data-type:parameter data-type:name="FS-A" />
         </transforms:linear>
         <transforms:linear transforms:minRange="0"  transforms:maxRange="1024"  gain="2" >
           <data-type:parameter data-type:name="FS-W" />
         </transforms:linear>
         <transforms:linear transforms:minRange="0"  transforms:maxRange="262144"  gain="2" >
           <data-type:parameter data-type:name="SS-H" />
         </transforms:linear>
         <transforms:linear transforms:minRange="0"  transforms:maxRange="1048576"  gain="2" >
           <data-type:parameter data-type:name="SS-A" />
         </transforms:linear>
         <transforms:linear transforms:minRange="0"  transforms:maxRange="1024"  gain="2" >
           <data-type:parameter data-type:name="SS-W" />
         </transforms:linear>
         <transforms:log transforms:offset="1"  transforms:decades="5.418539922" >
           <data-type:parameter data-type:name="FL1-H" />
         </transforms:log>
         <transforms:log transforms:offset="1"  transforms:decades="6.0205999133" >
           <data-type:parameter data-type:name="FL1-A" />
         </transforms:log>
         <transforms:log transforms:offset="1"  transforms:decades="3.0102999566" >
           <data-type:parameter data-type:name="FL1-W" />
         </transforms:log>
         <transforms:linear transforms:minRange="0"  transforms:maxRange="128"  gain="1" >
           <data-type:parameter data-type:name="Time" />
         </transforms:linear>
       </Transformations>
       <Keywords>
         <Keyword name="@VIOLETTARGETPOWER"  value="40 mW" />
         <Keyword name="@VIOLETLASERPOWER_START"  value="40.2 mW" />
         <Keyword name="@VIOLETLASERPOWER_END"  value="40.2 mW" />
         <Keyword name="@TUBENO"  value="6" />
         <Keyword name="@STOPREASON"  value="PROTOCOL" />
         <Keyword name="@SAMPLEID2"  value=" " />
         <Keyword name="@SAMPLEID1"  value=" " />
         <Keyword name="@REDTARGETPOWER"  value="25 mW" />
         <Keyword name="@REDLASERPOWER_START"  value="25 mW" />
         <Keyword name="@REDLASERPOWER_END"  value="25 mW" />
         <Keyword name="@ELAPSEDTIME"  value="97.3" />
         <Keyword name="@DISCRIMINATOR"  value="FS,100" />
         <Keyword name="@CAROUSEL"  value="02" />
         <Keyword name="@BLUETARGETPOWER"  value="22 mW" />
         <Keyword name="@BLUELASERPOWER_START"  value="22 mW" />
         <Keyword name="@BLUELASERPOWER_END"  value="22 mW" />
         <Keyword name="@BARCODE"  value="NoRead" />
         <Keyword name="@ACQTIME"  value="97.3" />
         <Keyword name="@ACQSOFTWARE"  value="Kaluza for Gallios 1.0" />
         <Keyword name="@ABSCALFACTOR"  value="NOT SET" />
         <Keyword name="$SYS"  value="Microsoft Windows NT 6.1.7601 Service Pack 1 64-bit" />
         <Keyword name="$PROJ"  value="New Protocol 1" />
         <Keyword name="$OP"  value="BeckmanCoulter\Beckman Coulter Inc" />
         <Keyword name="$CYTSN"  value="BB11602" />
         <Keyword name="$CYT"  value="Gallios (Kaluza)" />
         <Keyword name="$P10V"  value="0" />
         <Keyword name="$P10S"  value="Time" />
         <Keyword name="$P10R"  value="128" />
         <Keyword name="$P10N"  value="Time" />
         <Keyword name="$P10G"  value="1.0" />
         <Keyword name="$P10E"  value="0,0" />
         <Keyword name="$P10B"  value="32" />
         <Keyword name="$P9V"  value="250" />
         <Keyword name="$P9S"  value="FITC" />
         <Keyword name="$P9R"  value="1024" />
         <Keyword name="$P9N"  value="FL1-W" />
         <Keyword name="$P9G"  value="1" />
         <Keyword name="$P9E"  value="0,0" />
         <Keyword name="$P9B"  value="32" />
         <Keyword name="$P8V"  value="250" />
         <Keyword name="$P8S"  value="FL1" />
         <Keyword name="$P8R"  value="1048576" />
         <Keyword name="$P8N"  value="FL1-A" />
         <Keyword name="$P8G"  value="1" />
         <Keyword name="$P8E"  value="0,0" />
         <Keyword name="$P8B"  value="32" />
         <Keyword name="$P7V"  value="250" />
         <Keyword name="$P7S"  value="FITC" />
         <Keyword name="$P7R"  value="262144" />
         <Keyword name="$P7N"  value="FL1-H" />
         <Keyword name="$P7G"  value="1" />
         <Keyword name="$P7E"  value="0,0" />
         <Keyword name="$P7B"  value="32" />
         <Keyword name="$P6V"  value="317" />
         <Keyword name="$P6S"  value="SS" />
         <Keyword name="$P6R"  value="1024" />
         <Keyword name="$P6N"  value="SS-W" />
         <Keyword name="$P6G"  value="2" />
         <Keyword name="$P6E"  value="0,0" />
         <Keyword name="$P6B"  value="32" />
         <Keyword name="$P5V"  value="317" />
         <Keyword name="$P5S"  value="SS" />
         <Keyword name="$P5R"  value="1048576" />
         <Keyword name="$P5N"  value="SS-A" />
         <Keyword name="$P5G"  value="2" />
         <Keyword name="$P5E"  value="0,0" />
         <Keyword name="$P5B"  value="32" />
         <Keyword name="$P4V"  value="317" />
         <Keyword name="$P4S"  value="SS" />
         <Keyword name="$P4R"  value="262144" />
         <Keyword name="$P4N"  value="SS-H" />
         <Keyword name="$P4G"  value="2" />
         <Keyword name="$P4E"  value="0,0" />
         <Keyword name="$P4B"  value="32" />
         <Keyword name="$P3V"  value="12" />
         <Keyword name="$P3S"  value="FS" />
         <Keyword name="$P3R"  value="1024" />
         <Keyword name="$P3N"  value="FS-W" />
         <Keyword name="$P3G"  value="2" />
         <Keyword name="$P3E"  value="0,0" />
         <Keyword name="$P3B"  value="32" />
         <Keyword name="$P2V"  value="12" />
         <Keyword name="$P2S"  value="FS" />
         <Keyword name="$P2R"  value="1048576" />
         <Keyword name="$P2N"  value="FS-A" />
         <Keyword name="$P2G"  value="2" />
         <Keyword name="$P2E"  value="0,0" />
         <Keyword name="$P2B"  value="32" />
         <Keyword name="$P1V"  value="12" />
         <Keyword name="$P1S"  value="FS" />
         <Keyword name="$P1R"  value="262144" />
         <Keyword name="$P1N"  value="FS-H" />
         <Keyword name="$P1G"  value="2" />
         <Keyword name="$P1E"  value="0,0" />
         <Keyword name="$P1B"  value="32" />
         <Keyword name="$PAR"  value="10" />
         <Keyword name="@AUTOFLUORESCENCE"  value="3,FL1-A,FL1-H,FL1-W,0.000309,0.000309,0.000309" />
         <Keyword name="$TIMESTEP"  value="0.001" />
         <Keyword name="$TOT"  value="10554" />
         <Keyword name="$ETIM"  value="10:50:59.83" />
         <Keyword name="$BTIM"  value="10:49:22.55" />
         <Keyword name="$DATE"  value="04-JUN-2021" />
         <Keyword name="$ORIGINALITY"  value="Original" />
         <Keyword name="$FIL"  value="2021-06-04-104922-6.fcs" />
         <Keyword name="$MODE"  value="L" />
         <Keyword name="$DATATYPE"  value="I" />
         <Keyword name="$BYTEORD"  value="1,2,3,4" />
         <Keyword name="$NEXTDATA"  value="0" />
         <Keyword name="@ENDKALUZA"  value="433519" />
         <Keyword name="@BEGINKALUZA"  value="431349" />
         <Keyword name="$ENDANALYSIS"  value="0" />
         <Keyword name="$BEGINANALYSIS"  value="0" />
         <Keyword name="$ENDDATA"  value="431308" />
         <Keyword name="$BEGINDATA"  value="9149" />
         <Keyword name="$ENDSTEXT"  value="0" />
         <Keyword name="$BEGINSTEXT"  value="0" />
         <Keyword name="FJ_FCS_VERSION"  value="3.1" />
       </Keywords>
       <SampleNode name="2021-06-04-104922-6.fcs"  annotation=""  owningGroup=""  expanded="1"  sortPriority="10"  count="10554"  sampleID="2" >
         <Graph smoothing="1"  backColor="#ffffff"  foreColor="#d60000"  type="Histogram"  fast="1"  rowCount="10554" >
           <Axis dimension="x"  name="FL1-A"  label=""  auto="auto" />
           <Axis dimension="y"  name=""  label=""  auto="auto" />
           <GraphSettings level="5%"  smoothingHighResolution="1"  contourHighResolution="1"  histogramSmoothingCount="0"  graphResolution="256"  showOutliers="0"  drawLargeDots="0"  dotsToDraw="8000"  tint="le.chartfill.tinted.40"  lineWeight="le.lineweight.normal"  lineStyle="le.linestyle.solid" />
           <GraphEnvironment showGrid="0"  showAxes="tnlTNL"  showGates="1"  showFreqOnPlots="1"  showGateNameOnPlots="1"  showMedians="0"  showUncomped="0"  addEventParam="0"  lastYAxisName="SS-H" >
             <TextTraits font="SansSerif"  size="12"  name="Labels"  style="plain"  color="#000000"  background="#00ffffff"  just="left" />
             <TextTraits font="SansSerif"  size="12"  name="LayoutGates"  style="plain"  color="#000000"  background="#00ffffff"  just="left" />
             <TextTraits font="SansSerif"  size="10"  name="Numbers"  style="plain"  color="#000000"  background="#00ffffff"  just="left" />
             <TextTraits font="SansSerif"  size="10"  name="Legend"  style="plain"  color="#000000"  background="#00ffffff"  just="left" />
             <WindowPosition x="468"  y="0"  width="390"  height="634"  displayed="0"  panelState="+--" />
           </GraphEnvironment>
         </Graph>
         <Subpopulations>
           <Statistic name="Mean"  annotation=""  owningGroup="All Samples"  expanded="1"  sortPriority="5"  id="FL1-A"  ancestor=""  correlate=""  value="92583.984375" />
           <Population name="ROS"  annotation=""  owningGroup="All Samples"  expanded="1"  sortPriority="10"  count="6636" >
             <Graph smoothing="1"  backColor="#ffffff"  foreColor="#ac0000"  type="Histogram"  fast="1"  rowCount="10554" >
               <Axis dimension="x"  name="FS-H"  label=""  auto="auto" />
               <Axis dimension="y"  name=""  label=""  auto="auto" />
               <GraphSettings level="5%"  smoothingHighResolution="1"  contourHighResolution="1"  histogramSmoothingCount="0"  graphResolution="256"  showOutliers="0"  drawLargeDots="0"  dotsToDraw="8000"  tint="le.chartfill.tinted.40"  lineWeight="le.lineweight.normal"  lineStyle="le.linestyle.solid" />
               <GraphEnvironment showGrid="0"  showAxes="tnlTNL"  showGates="1"  showFreqOnPlots="1"  showGateNameOnPlots="1"  showMedians="0"  showUncomped="0"  addEventParam="0"  lastYAxisName="" >
                 <TextTraits font="SansSerif"  size="12"  name="Labels"  style="plain"  color="#000000"  background="#00ffffff"  just="left" />
                 <TextTraits font="SansSerif"  size="12"  name="LayoutGates"  style="plain"  color="#000000"  background="#00ffffff"  just="left" />
                 <TextTraits font="SansSerif"  size="10"  name="Numbers"  style="plain"  color="#000000"  background="#00ffffff"  just="left" />
                 <TextTraits font="SansSerif"  size="10"  name="Legend"  style="plain"  color="#000000"  background="#00ffffff"  just="left" />
                 <WindowPosition x="628"  y="20"  width="390"  height="767"  displayed="0"  panelState="+-+" />
               </GraphEnvironment>
             </Graph>
             <Gate gating:id="ID1542011220" >
               <gating:RectangleGate eventsInside="1"  annoOffsetX="0"  annoOffsetY="0"  tint="#000000"  isTinted="0"  lineWeight="Normal"  userDefined="1" >
                 <gating:dimension gating:min="76251.99139330542"  gating:max="521243.021718835"  yRatio="0.4336283185840708" >
                   <data-type:fcs-dimension data-type:name="FL1-A" />
                 </gating:dimension>
               </gating:RectangleGate>
             </Gate>
           </Population>
         </Subpopulations>
       </SampleNode>
     </Sample>
   </SampleList>
   <TableEditor title="FlowJo Tables:20210604.wsp"  current="Table" >
     <Table name="Table"  outputFile="file:/C:/Users/zhang/Table"  color="#00ffffff"  isBatch="0"  quickclose="0"  outputFormat="fj.document.type.table" >
       <PrintLayout flipPattern0="0"  rows="1"  columns="1"  padding="36"  header=""  footer=""  headerActive="0"  footerActive="0"  scalingMode="fj.print.scale.none"  scaling="1"  orientation="1"  width="595.2744"  height="841.8888"  imageableX="72"  imageableY="72"  imageableWidth="451.2744"  imageableHeight="697.8888" />
       <PageSection sectionName="header" >&lt;table width=&quot;100%&quot;&gt;&lt;tr&gt;&lt;td align=&quot;left&quot; valign=&quot;top&quot;&gt;&lt;IMG SRC=&quot;http://www.flowjo.com/home/images/logotypethin.png&quot;&gt;&lt;/IMG&gt;&lt;br/&gt;Tree Star, Inc.&lt;/td&gt;&lt;td align=&quot;right&quot; valign=&quot;top&quot;&gt;Page &lt;PageNumber/&gt;&lt;/td&gt;&lt;/tr&gt;&lt;/table&gt;</PageSection>
       <PageSection sectionName="footer" >&lt;table width=&quot;100%&quot;&gt;&lt;tr&gt;&lt;td align=&quot;left&quot;  valign=&quot;bottom&quot;&gt;&lt;LongDate/&gt;&lt;/td&gt;&lt;td align=&quot;right&quot; valign=&quot;bottom&quot;&gt;&lt;Version/&gt;&lt;/td&gt;&lt;/tr&gt;&lt;/table&gt;</PageSection>
       <Iteration iterationType="SAMPLE"  iterationValue=""  iterationKeyword=""  discriminator=""  panelSize="1"  groupName="workspaceSelection" />
     </Table>
   </TableEditor>
   <LayoutEditor title="FlowJo Layouts---20210604.wsp"  current="Layout"  showGrid="0"  showPageBreaks="0"  showGuides="0"  showDebugOutput="0" >
     <Layout name="Layout"  outputFile="file:/C:/Users/zhang/Documents/Layout"  color="#00ffffff"  isBatch="0"  showGrid="0"  showRulers="1"  showDebugOutput="0"  showGuides="0"  showPageBreaks="1"  scale="1" >
       <PrintLayout flipPattern0="0"  rows="1"  columns="1"  padding="36"  header=""  footer=""  headerActive="0"  footerActive="0"  scalingMode="fj.print.scale.none"  scaling="1"  orientation="1"  width="595.2744"  height="841.8888"  imageableX="72"  imageableY="72"  imageableWidth="451.2744"  imageableHeight="697.8888" />
       <PageSection sectionName="header" >&lt;table width=&quot;100%&quot;&gt;&lt;tr&gt;&lt;td align=&quot;left&quot; valign=&quot;top&quot;&gt;&lt;IMG SRC=&quot;http://www.flowjo.com/home/images/logotypethin.png&quot;&gt;&lt;/IMG&gt;&lt;br/&gt;Tree Star, Inc.&lt;/td&gt;&lt;td align=&quot;right&quot; valign=&quot;top&quot;&gt;Page &lt;PageNumber/&gt;&lt;/td&gt;&lt;/tr&gt;&lt;/table&gt;</PageSection>
       <PageSection sectionName="footer" >&lt;table width=&quot;100%&quot;&gt;&lt;tr&gt;&lt;td align=&quot;left&quot;  valign=&quot;bottom&quot;&gt;&lt;LongDate/&gt;&lt;/td&gt;&lt;td align=&quot;right&quot; valign=&quot;bottom&quot;&gt;&lt;Version/&gt;&lt;/td&gt;&lt;/tr&gt;&lt;/table&gt;</PageSection>
       <Iteration iterationType="OFF"  iterationValue="2021-06-04-103819-1.fcs"  iterationKeyword=""  discriminator=""  panelSize="1"  groupName="workspaceSelection" />
       <BatchSettings useCurrentGroup="1"  length="3"  name=""  order="ACROSS"  direction="COLUMNS"  append="0"  destination="toLayout"  separatePages="0"  launchApp="1"  header="0"  footer="0"  commandLineBatch="0" />
       <FigList/>
     </Layout>
     <WindowPosition x="0"  y="0"  width="650"  height="39"  displayed="0" />
   </LayoutEditor>
   <Scripts>
     <Script lang="text/javascript"  name="New Script" />
   </Scripts>
   <Exports/>
   <SOPS/>
   <experiment/>
 </Workspace>
