# Supplementary material for: Protection of catalpol against triptolide-induced hepatotoxicity by inhibiting excessive autophagy via the PERK-ATF4-CHOP pathway
Source: PeerJ. 2022 Jan 5;10:e12759. doi: 10.7717/peerj.12759 (PMC8742543; doi:10.7717/peerj.12759)
Supplement: Supplemental Information 5 — control: 5, 10, 20 ug/L [file peerj-10-12759-s005.zip › data 3-2/Flow cytometryú¿ROSú⌐/06.04ROS(K.5.10.20.20+CAT)/Statistics.xlsx]

## Sheet: Sheet1
control	5	10	20	TP+CAT
41.9	43.8	66	76.9	62.9
41.3	46.3	68.3	79.5	65.7
36.8	47.7	62	76.7	54.4
